# Supplementary material for: Role of Toxoplasma gondii p24δ in Regulating the Transition from Tachyzoite to Bradyzoite Development
Source: Int J Mol Sci. 2025 Apr 3;26(7):3331. doi: 10.3390/ijms26073331 (PMC11989233; doi:10.3390/ijms26073331)
Supplement: Supplementary file 1 [file ijms-26-03331-s001.zip]

Archive with 7 entries (7 files):
- sup-table1.pdf
- sup-tables2.xlsx
- sup-tables3.xlsx
- sup-tables4.xlsx
- sup-tables5.xlsx
- sup-tables6.xlsx
- Supplementary Section .pdf
