# Supplementary material for: Role of Toxoplasma gondii p24δ in Regulating the Transition from Tachyzoite to Bradyzoite Development
Source: Int J Mol Sci. 2025 Apr 3;26(7):3331. doi: 10.3390/ijms26073331 (PMC11989233; doi:10.3390/ijms26073331)
Supplement: Supplementary file 1 [file ijms-26-03331-s001.zip › sup-tables2.xlsx]

## Sheet: 237250HA_vs_ku80
Protein	Protein Name	Gene Name	Function	ProteinGroup	FastaHeaders	Proteins	Peptides	RazorUniquePeptides	UniquePeptides	Coverage	MolWeight	Intensity 237250HA1	Intensity 237250HA2	average 237250HA	Intensity ku80-1	Intensity ku80-2	average ku80	237250HA/ku80	Significance A
TGGT1_237250-t26_1-p1				TGGT1_237250-t26_1-p1	TGGT1_237250-t26_1-p1 | transcript=TGGT1_237250-t26_1 | gene=TGGT1_237250 | organism=Toxoplasma_gondii_GT1 | gene_product=hypothetical protein | transcript_product=hypothetical protein | location=TGGT1_chrX:5697810-5699972(+) | protein_length=259 | sequenc	1	10	10	10	58.3	28.504	116660000	124340000	120500000	877230	909990	893610	134.846	4.57461e-07
TGGT1_238100-t26_1-p1				TGGT1_238100-t26_1-p1	TGGT1_238100-t26_1-p1 | transcript=TGGT1_238100-t26_1 | gene=TGGT1_238100 | organism=Toxoplasma_gondii_GT1 | gene_product=transmembrane protein | transcript_product=transmembrane protein | location=TGGT1_chrVI:63589-66092(-) | protein_length=240 | sequence	1	13	13	13	46.7	26.892	76558000	84654000	80606000	621050	645160	633105	127.319	6.01451e-07
TGGT1_289800-t26_1-p1				TGGT1_289800-t26_1-p1	TGGT1_289800-t26_1-p1 | transcript=TGGT1_289800-t26_1 | gene=TGGT1_289800 | organism=Toxoplasma_gondii_GT1 | gene_product=hypothetical protein | transcript_product=hypothetical protein | location=TGGT1_chrIX:3269328-3270032(+) | protein_length=234 | sequen	1	7	7	7	41.9	25.883	48252000	45586000	46919000	353530	544700	449115	104.47	1.51195e-06
TGGT1_310750-t26_1-p1				TGGT1_310750-t26_1-p1	TGGT1_310750-t26_1-p1 | transcript=TGGT1_310750-t26_1 | gene=TGGT1_310750 | organism=Toxoplasma_gondii_GT1 | gene_product=emp24/gp25L/p24 family protein | transcript_product=emp24/gp25L/p24 family protein | location=TGGT1_chrXI:1533084-1537096(+) | protein	1	29	29	29	65.4	64.975	140850000	158520000	149685000	1277800	2082300	1680050	89.0956	3.10279e-06
TGGT1_239780-t26_1-p1				TGGT1_239780-t26_1-p1	TGGT1_239780-t26_1-p1 | transcript=TGGT1_239780-t26_1 | gene=TGGT1_239780 | organism=Toxoplasma_gondii_GT1 | gene_product=hypothetical protein | transcript_product=hypothetical protein | location=TGGT1_chrVI:899490-902802(+) | protein_length=411 | sequence	1	1	1	1	3.4	45.217	206720	599710	403215	5178.9	6305.2	5742.05	70.2214	8.75122e-06
TGGT1_225125-t26_1-p1				TGGT1_225125-t26_1-p1	TGGT1_225125-t26_1-p1 | transcript=TGGT1_225125-t26_1 | gene=TGGT1_225125 | organism=Toxoplasma_gondii_GT1 | gene_product=pre-rRNA processing protein | transcript_product=pre-rRNA processing protein | location=TGGT1_chrX:2378306-2392984(+) | protein_length	1	1	1	1	0.7	310.68	37692	39219	38455.5	1109.1	999.91	1054.51	36.4678	0.000120059
TGGT1_314840-t26_1-p1				TGGT1_314840-t26_1-p1	TGGT1_314840-t26_1-p1 | transcript=TGGT1_314840-t26_1 | gene=TGGT1_314840 | organism=Toxoplasma_gondii_GT1 | gene_product=ubiquitin carboxyl-terminal hydrolase | transcript_product=ubiquitin carboxyl-terminal hydrolase | location=TGGT1_chrXI:4271678-427677	1	2	2	2	2.2	180.62	4861500	42463000	23662250	1110800	197860	654330	36.1626	0.000123885
TGGT1_301410-t26_1-p1				TGGT1_301410-t26_1-p1	TGGT1_301410-t26_1-p1 | transcript=TGGT1_301410-t26_1 | gene=TGGT1_301410 | organism=Toxoplasma_gondii_GT1 | gene_product=hypothetical protein | transcript_product=hypothetical protein | location=TGGT1_chrIV:2344797-2350279(+) | protein_length=1033 | seque	1	6	6	6	8.7	106.28	284330	152320	218325	6644.5	8180.5	7412.5	29.4536	0.000261812
TGGT1_220900-t26_1-p1				TGGT1_220900-t26_1-p1	TGGT1_220900-t26_1-p1 | transcript=TGGT1_220900-t26_1 | gene=TGGT1_220900 | organism=Toxoplasma_gondii_GT1 | gene_product=hypothetical protein | transcript_product=hypothetical protein | location=TGGT1_chrII:27409-29529(+) | protein_length=706 | sequence_S	1	24	24	24	46.2	78.109	5735700	8517000	7126350	272090	384770	328430	21.6982	0.000749982
TGGT1_292140-t26_1-p1				TGGT1_292140-t26_1-p1	TGGT1_292140-t26_1-p1 | transcript=TGGT1_292140-t26_1 | gene=TGGT1_292140 | organism=Toxoplasma_gondii_GT1 | gene_product=NIMA-related protein kinase NIMA1 | transcript_product=NIMA-related protein kinase NIMA1 | location=TGGT1_chrIX:4379108-4386009(-) | p	1	8	8	7	9.9	171.44	252250	289770	271010	23502	5665	14583.5	18.5833	0.00124338
TGGT1_305180-t26_1-p1				TGGT1_305180-t26_1-p1	TGGT1_305180-t26_1-p1 | transcript=TGGT1_305180-t26_1 | gene=TGGT1_305180 | organism=Toxoplasma_gondii_GT1 | gene_product=Na+/H+ exchanger NHE3 | transcript_product=Na+/H+ exchanger NHE3 | location=TGGT1_chrIX:5043402-5051565(-) | protein_length=1565 | seq	1	1	1	1	1.9	167.22	3832000	336220	2084110	152780	78805	115792	17.9987	0.00137682
TGGT1_289250-t26_1-p1				TGGT1_289250-t26_1-p1	TGGT1_289250-t26_1-p1 | transcript=TGGT1_289250-t26_1 | gene=TGGT1_289250 | organism=Toxoplasma_gondii_GT1 | gene_product=putative cyclophilin | transcript_product=putative cyclophilin | location=TGGT1_chrIX:2922049-2924670(+) | protein_length=165 | sequen	1	2	2	2	20	18.378	76963	57526	67244.5	5402.1	2190.4	3796.25	17.7134	0.00144835
TGGT1_305590-t26_1-p1				TGGT1_305590-t26_1-p1	TGGT1_305590-t26_1-p1 | transcript=TGGT1_305590-t26_1 | gene=TGGT1_305590 | organism=Toxoplasma_gondii_GT1 | gene_product=ABC transporter transmembrane region domain-containing protein | transcript_product=ABC transporter transmembrane region domain-contai	1	2	2	2	1.6	206.06	586780	630750	608765	12135	59663	35899	16.9577	0.00166132
TGGT1_314910-t26_1-p1				TGGT1_314910-t26_1-p1	TGGT1_314910-t26_1-p1 | transcript=TGGT1_314910-t26_1 | gene=TGGT1_314910 | organism=Toxoplasma_gondii_GT1 | gene_product=starch binding domain-containing protein | transcript_product=starch binding domain-containing protein | location=TGGT1_chrXI:4352229-	1	2	2	2	12.3	27.243	63398	138610	101004	8065.5	7031.1	7548.3	13.381	0.00341121
TGGT1_233400-t26_1-p1				TGGT1_233400-t26_1-p1	TGGT1_233400-t26_1-p1 | transcript=TGGT1_233400-t26_1 | gene=TGGT1_233400 | organism=Toxoplasma_gondii_GT1 | gene_product=TAF9 RNA polymerase II, TATA box binding protein (TBP)-associated factor isoform 2 family protein | transcript_product=TAF9 RNA polyme	1	1	1	1	8.2	19.703	1126700	1215200	1170950	107800	98034	102917	11.3776	0.00544385
TGGT1_216080-t26_1-p1				TGGT1_216080-t26_1-p1	TGGT1_216080-t26_1-p1 | transcript=TGGT1_216080-t26_1 | gene=TGGT1_216080 | organism=Toxoplasma_gondii_GT1 | gene_product=apical complex lysine methyltransferase | transcript_product=apical complex lysine methyltransferase | location=TGGT1_chrXI:6322234-63	1	17	17	17	30.3	79.432	5419500	5279700	5349600	666730	489950	578340	9.24992	0.00959857
TGGT1_294800B-t26_1-p1				TGGT1_294800B-t26_1-p1;TGGT1_359490-t26_1-p1;TGGT1_286420B-t26_1-p1	TGGT1_294800B-t26_1-p1 | transcript=TGGT1_294800B-t26_1 | gene=TGGT1_294800B | organism=Toxoplasma_gondii_GT1 | gene_product=putative elongation factor 1-alpha (EF-1-ALPHA) | transcript_product=putative elongation factor 1-alpha (EF-1-ALPHA) | location=TGG	3	19	1	1	65.2	33.702	2213000	327080	1270040	5198	283230	144214	8.80663	0.0109278
TGGT1_220260-t26_1-p1				TGGT1_220260-t26_1-p1	TGGT1_220260-t26_1-p1 | transcript=TGGT1_220260-t26_1 | gene=TGGT1_220260 | organism=Toxoplasma_gondii_GT1 | gene_product=hypothetical protein | transcript_product=hypothetical protein | location=TGGT1_chrV:148249-150039(+) | protein_length=596 | sequence_	1	10	10	10	23.7	63.382	311000	588730	449865	96720	7187.9	51953.9	8.65892	0.0114221
TGGT1_244720-t26_1-p1				TGGT1_244720-t26_1-p1	TGGT1_244720-t26_1-p1 | transcript=TGGT1_244720-t26_1 | gene=TGGT1_244720 | organism=Toxoplasma_gondii_GT1 | gene_product=hypothetical protein | transcript_product=hypothetical protein | location=TGGT1_chrVI:3396472-3405681(+) | protein_length=2818 | seque	1	1	1	1	0.6	304.39	399850	405500	402675	93335	3736.2	48535.6	8.29649	0.0127613
TGGT1_235690-t26_1-p1				TGGT1_235690-t26_1-p1	TGGT1_235690-t26_1-p1 | transcript=TGGT1_235690-t26_1 | gene=TGGT1_235690 | organism=Toxoplasma_gondii_GT1 | gene_product=hypothetical protein | transcript_product=hypothetical protein | location=TGGT1_chrX:4951294-4952345(+) | protein_length=238 | sequenc	1	2	2	2	13.9	24.978	249160	274800	261980	41480	23990	32735	8.00305	0.013995
TGGT1_316340-t26_1-p1				TGGT1_316340-t26_1-p1	TGGT1_316340-t26_1-p1 | transcript=TGGT1_316340-t26_1 | gene=TGGT1_316340 | organism=Toxoplasma_gondii_GT1 | gene_product=hypothetical protein | transcript_product=hypothetical protein | location=TGGT1_chrXI:5191484-5192942(+) | protein_length=243 | sequen	1	12	12	12	66.7	26.849	6638200	6997500	6817850	1330200	393150	861675	7.91232	0.014407
TGGT1_256030-t26_1-p1				TGGT1_256030-t26_1-p1	TGGT1_256030-t26_1-p1 | transcript=TGGT1_256030-t26_1 | gene=TGGT1_256030 | organism=Toxoplasma_gondii_GT1 | gene_product=hypothetical protein | transcript_product=hypothetical protein | location=TGGT1_chrVIIb:4469365-4470923(-) | protein_length=256 | sequ	1	6	6	6	29.3	29.222	341210	452510	396860	92571	9763.5	51167.2	7.75613	0.0151531
TGGT1_315950-t26_1-p1				TGGT1_315950-t26_1-p1	TGGT1_315950-t26_1-p1 | transcript=TGGT1_315950-t26_1 | gene=TGGT1_315950 | organism=Toxoplasma_gondii_GT1 | gene_product=zinc finger, C3HC4 type (RING finger) domain-containing protein | transcript_product=zinc finger, C3HC4 type (RING finger) domain-cont	1	4	4	4	3.7	190.93	76787	92732	84759.5	15629	6551.7	11090.4	7.64264	0.0157265
TGGT1_221410-t26_1-p1				TGGT1_221410-t26_1-p1	TGGT1_221410-t26_1-p1 | transcript=TGGT1_221410-t26_1 | gene=TGGT1_221410 | organism=Toxoplasma_gondii_GT1 | gene_product=actin-like protein ALP4 | transcript_product=actin-like protein ALP4 | location=TGGT1_chrII:309015-313797(+) | protein_length=473 | se	1	4	4	4	9.9	52.129	38988	3302500	1670744	224310	231230	227770	7.33522	0.0174252
TGGT1_319610-t26_1-p1				TGGT1_319610-t26_1-p1	TGGT1_319610-t26_1-p1 | transcript=TGGT1_319610-t26_1 | gene=TGGT1_319610 | organism=Toxoplasma_gondii_GT1 | gene_product=eIF2 kinase IF2K-D (incomplete catalytic triad) | transcript_product=eIF2 kinase IF2K-D (incomplete catalytic triad) | location=TGGT1_	1	1	1	1	0.6	305.51	7255700	1980700	4618200	1187500	94454	640977	7.20494	0.0182158
TGGT1_201760-t26_1-p1				TGGT1_201760-t26_1-p1	TGGT1_201760-t26_1-p1 | transcript=TGGT1_201760-t26_1 | gene=TGGT1_201760 | organism=Toxoplasma_gondii_GT1 | gene_product=hypothetical protein | transcript_product=hypothetical protein | location=TGGT1_chrVIIa:3716556-3719107(+) | protein_length=336 | sequ	1	10	10	10	47.6	37.305	2962300	3536400	3249350	773690	196870	485280	6.69583	0.0217845
TGGT1_297120-t26_1-p1				TGGT1_297120-t26_1-p1	TGGT1_297120-t26_1-p1 | transcript=TGGT1_297120-t26_1 | gene=TGGT1_297120 | organism=Toxoplasma_gondii_GT1 | gene_product=hypothetical protein | transcript_product=hypothetical protein | location=TGGT1_chrII:1525947-1530326(+) | protein_length=760 | sequen	1	21	21	21	45.5	83.479	2467100	2349400	2408250	539330	183790	361560	6.66072	0.0220624
TGGT1_309560-t26_1-p1				TGGT1_309560-t26_1-p1	TGGT1_309560-t26_1-p1 | transcript=TGGT1_309560-t26_1 | gene=TGGT1_309560 | organism=Toxoplasma_gondii_GT1 | gene_product=nmda receptor glutamate-binding chain | transcript_product=nmda receptor glutamate-binding chain | location=TGGT1_chrXI:687810-689596(	1	3	3	3	14.7	29.275	1869000	2223100	2046050	416920	210430	313675	6.52283	0.0231992
TGGT1_272230-t26_1-p1				TGGT1_272230-t26_1-p1	TGGT1_272230-t26_1-p1 | transcript=TGGT1_272230-t26_1 | gene=TGGT1_272230 | organism=Toxoplasma_gondii_GT1 | gene_product=putative heat shock protein hslv | transcript_product=putative heat shock protein hslv | location=TGGT1_chrVIII:4125920-4129252(-) | p	1	2	2	2	8	36.118	195660	185010	190335	25403	33602	29502.5	6.45149	0.023817
TGGT1_237170-t26_1-p1				TGGT1_237170-t26_1-p1	TGGT1_237170-t26_1-p1 | transcript=TGGT1_237170-t26_1 | gene=TGGT1_237170 | organism=Toxoplasma_gondii_GT1 | gene_product=hypothetical protein | transcript_product=hypothetical protein | location=TGGT1_chrX:5652861-5658327(+) | protein_length=715 | sequenc	1	1	1	1	1.3	78.782	625850	1304000	964925	247450	65711	156580	6.16249	0.0265476
TGGT1_265780-t26_1-p1				TGGT1_265780-t26_1-p1	TGGT1_265780-t26_1-p1 | transcript=TGGT1_265780-t26_1 | gene=TGGT1_265780 | organism=Toxoplasma_gondii_GT1 | gene_product=flagellar/basal body protein | transcript_product=flagellar/basal body protein | location=TGGT1_chrIX:1276655-1289028(+) | protein_len	1	1	1	1	0.3	297.92	21979000	23251000	22615000	5063400	2330800	3697100	6.11696	0.0270139
TGGT1_260190-t26_1-p1				TGGT1_260190-t26_1-p1	TGGT1_260190-t26_1-p1 | transcript=TGGT1_260190-t26_1 | gene=TGGT1_260190 | organism=Toxoplasma_gondii_GT1 | gene_product=microneme protein MIC13 | transcript_product=microneme protein MIC13 | location=TGGT1_chrVIIb:2444928-2447434(+) | protein_length=468	1	11	11	11	37	51.4	4016400	4321300	4168850	943000	452080	697540	5.9765	0.0285208
TGGT1_237090-t26_1-p1				TGGT1_237090-t26_1-p1	TGGT1_237090-t26_1-p1 | transcript=TGGT1_237090-t26_1 | gene=TGGT1_237090 | organism=Toxoplasma_gondii_GT1 | gene_product=AP2 domain transcription factor AP2X-5 | transcript_product=AP2 domain transcription factor AP2X-5 | location=TGGT1_chrX:5596510-56049	1	2	2	2	1.7	211.31	234980	46476	140728	25843	21422	23632.5	5.95485	0.0287626
TGGT1_235402-t26_1-p1				TGGT1_235402-t26_1-p1	TGGT1_235402-t26_1-p1 | transcript=TGGT1_235402-t26_1 | gene=TGGT1_235402 | organism=Toxoplasma_gondii_GT1 | gene_product=CorA family Mg2+ transporter protein | transcript_product=CorA family Mg2+ transporter protein | location=TGGT1_chrX:4734620-4741000(+	1	1	1	1	0.8	127.66	11160000	13614000	12387000	3105500	1064800	2085150	5.94058	0.0289235
TGGT1_260520-t26_1-p1				TGGT1_260520-t26_1-p1	TGGT1_260520-t26_1-p1 | transcript=TGGT1_260520-t26_1 | gene=TGGT1_260520 | organism=Toxoplasma_gondii_GT1 | gene_product=hypothetical protein | transcript_product=hypothetical protein | location=TGGT1_chrVIIb:2164696-2167131(-) | protein_length=742 | sequ	1	13	13	13	27.9	77.062	911530	1296300	1103915	316270	58829	187550	5.88599	0.0295496
TGGT1_309040-t26_1-p1				TGGT1_309040-t26_1-p1	TGGT1_309040-t26_1-p1 | transcript=TGGT1_309040-t26_1 | gene=TGGT1_309040 | organism=Toxoplasma_gondii_GT1 | gene_product=hypothetical protein | transcript_product=hypothetical protein | location=TGGT1_chrXI:417449-419299(-) | protein_length=616 | sequence	1	3	3	3	9.9	62.905	81095	86379	83737	19978	8482.5	14230.2	5.88444	0.0295677
TGGT1_211020-t26_1-p1				TGGT1_211020-t26_1-p1	TGGT1_211020-t26_1-p1 | transcript=TGGT1_211020-t26_1 | gene=TGGT1_211020 | organism=Toxoplasma_gondii_GT1 | gene_product=RNA recognition motif-containing protein | transcript_product=RNA recognition motif-containing protein | location=TGGT1_chrIV:1894489-	1	7	7	7	31	28.764	1017200	895430	956315	276600	68560	172580	5.54129	0.033937
TGGT1_271750-t26_1-p1				TGGT1_271750-t26_1-p1	TGGT1_271750-t26_1-p1 | transcript=TGGT1_271750-t26_1 | gene=TGGT1_271750 | organism=Toxoplasma_gondii_GT1 | gene_product=EF hand domain-containing protein | transcript_product=EF hand domain-containing protein | location=TGGT1_chrVIII:4413822-4414715(-) |	1	1	1	1	4.7	33.515	137740	8294.9	73017.4	13482	12891	13186.5	5.53729	0.0339927
TGGT1_258410-t26_1-p1				TGGT1_258410-t26_1-p1	TGGT1_258410-t26_1-p1 | transcript=TGGT1_258410-t26_1 | gene=TGGT1_258410 | organism=Toxoplasma_gondii_GT1 | gene_product=photosensitized INA-labeled protein PHIL1 | transcript_product=photosensitized INA-labeled protein PHIL1 | location=TGGT1_chrVIIb:3400	1	9	9	9	61.2	18.844	7087500	9263800	8175650	2573900	402870	1488385	5.49297	0.0346178
TGGT1_315510-t26_1-p1				TGGT1_315510-t26_1-p1	TGGT1_315510-t26_1-p1 | transcript=TGGT1_315510-t26_1 | gene=TGGT1_315510 | organism=Toxoplasma_gondii_GT1 | gene_product=hypothetical protein | transcript_product=hypothetical protein | location=TGGT1_chrXI:4707899-4709281(+) | protein_length=460 | sequen	1	6	6	6	22	51.663	155860	249870	202865	41806	34059	37932.5	5.34805	0.0367689
TGGT1_261850-t26_1-p1				TGGT1_261850-t26_1-p1	TGGT1_261850-t26_1-p1 | transcript=TGGT1_261850-t26_1 | gene=TGGT1_261850 | organism=Toxoplasma_gondii_GT1 | gene_product=putative helicase | transcript_product=putative helicase | location=TGGT1_chrVIIb:1475197-1495533(-) | protein_length=2579 | sequence_	1	3	3	3	1.6	279.2	2059100	2472900	2266000	676970	200610	438790	5.1642	0.0397544
TGGT1_244150-t26_1-p1				TGGT1_244150-t26_1-p1	TGGT1_244150-t26_1-p1 | transcript=TGGT1_244150-t26_1 | gene=TGGT1_244150 | organism=Toxoplasma_gondii_GT1 | gene_product=glycerate kinase | transcript_product=glycerate kinase | location=TGGT1_chrVI:2981455-2985966(+) | protein_length=360 | sequence_SO=ch	1	4	4	4	22.2	38.965	288500	300810	294655	7932.8	107000	57466.4	5.12743	0.040389
TGGT1_243210-t26_1-p1				TGGT1_243210-t26_1-p1	TGGT1_243210-t26_1-p1 | transcript=TGGT1_243210-t26_1 | gene=TGGT1_243210 | organism=Toxoplasma_gondii_GT1 | gene_product=DUF862 domain-containing protein | transcript_product=DUF862 domain-containing protein | location=TGGT1_chrVI:2363419-2368679(-) | pro	1	2	2	2	2.7	120.05	42146	26920	34533	12748	843.54	6795.77	5.08154	0.0411994
TGGT1_310460-t26_1-p1				TGGT1_310460-t26_1-p1	TGGT1_310460-t26_1-p1 | transcript=TGGT1_310460-t26_1 | gene=TGGT1_310460 | organism=Toxoplasma_gondii_GT1 | gene_product=Rab6 | transcript_product=Rab6 | location=TGGT1_chrXI:1331540-1336504(+) | protein_length=209 | sequence_SO=chromosome | SO=protein_co	1	2	2	2	12	23.471	416630	458640	437635	89182	83114	86148	5.08004	0.0412264
TGGT1_239770-t26_1-p1				TGGT1_239770-t26_1-p1	TGGT1_239770-t26_1-p1 | transcript=TGGT1_239770-t26_1 | gene=TGGT1_239770 | organism=Toxoplasma_gondii_GT1 | gene_product=alveolin domain containing intermediate filament IMC11 | transcript_product=alveolin domain containing intermediate filament IMC11 | l	1	2	2	2	16.4	15.591	300010	278100	289055	98606	15730	57168	5.05624	0.0416554
TGGT1_213660-t26_1-p1				TGGT1_213660-t26_1-p1	TGGT1_213660-t26_1-p1 | transcript=TGGT1_213660-t26_1 | gene=TGGT1_213660 | organism=Toxoplasma_gondii_GT1 | gene_product=zinc finger (CCCH type) motif-containing protein | transcript_product=zinc finger (CCCH type) motif-containing protein | location=TGGT	1	3	3	3	3.4	129.9	548530	34673	291602	85253	31069	58161	5.01369	0.0424369
TGGT1_236650-t26_1-p1				TGGT1_236650-t26_1-p1	TGGT1_236650-t26_1-p1 | transcript=TGGT1_236650-t26_1 | gene=TGGT1_236650 | organism=Toxoplasma_gondii_GT1 | gene_product=DEAD (Asp-Glu-Ala-Asp) box polypeptide 17 | transcript_product=DEAD (Asp-Glu-Ala-Asp) box polypeptide 17 | location=TGGT1_chrX:5362273	1	35	35	35	67.5	59.937	97134000	91795000	94464500	30516000	8079500	19297750	4.8951	0.0447185
TGGT1_225080-t26_1-p1				TGGT1_225080-t26_1-p1	TGGT1_225080-t26_1-p1 | transcript=TGGT1_225080-t26_1 | gene=TGGT1_225080 | organism=Toxoplasma_gondii_GT1 | gene_product=ribosomal protein RPS18 | transcript_product=ribosomal protein RPS18 | location=TGGT1_chrX:2450681-2451929(+) | protein_length=156 | s	1	10	10	10	55.1	17.722	11323000	8001000	9662000	3275700	685190	1980445	4.8787	0.0450465
TGGT1_285250-t26_1-p1				TGGT1_285250-t26_1-p1	TGGT1_285250-t26_1-p1 | transcript=TGGT1_285250-t26_1 | gene=TGGT1_285250 | organism=Toxoplasma_gondii_GT1 | gene_product=hypothetical protein | transcript_product=hypothetical protein | location=TGGT1_chrV:2339893-2344641(+) | protein_length=1151 | sequen	1	15	15	15	18.1	121.22	1204800	1688200	1446500	425740	170050	297895	4.85574	0.0455111
TGGT1_248800-t26_1-p1				TGGT1_248800-t26_1-p1	TGGT1_248800-t26_1-p1 | transcript=TGGT1_248800-t26_1 | gene=TGGT1_248800 | organism=Toxoplasma_gondii_GT1 | gene_product=hypothetical protein | transcript_product=hypothetical protein | location=TGGT1_chrXII:4111145-4115012(+) | protein_length=930 | seque	1	3	3	3	5.2	97.979	119870	25568	72719	17471	13292	15381.5	4.72769	0.0482192
TGGT1_304740-t26_1-p1				TGGT1_304740-t26_1-p1	TGGT1_304740-t26_1-p1 | transcript=TGGT1_304740-t26_1 | gene=TGGT1_304740 | organism=Toxoplasma_gondii_GT1 | gene_product=rhoptry kinase family protein ROP35 | transcript_product=rhoptry kinase family protein ROP35 | location=TGGT1_chrVIIa:653060-656106(-)	1	2	2	2	5	71.272	69418	23069	46243.5	15047	4586.3	9816.65	4.71072	0.0485938
TGGT1_254060-t26_1-p1				TGGT1_254060-t26_1-p1	TGGT1_254060-t26_1-p1 | transcript=TGGT1_254060-t26_1 | gene=TGGT1_254060 | organism=Toxoplasma_gondii_GT1 | gene_product=SAG-related sequence SRS14A | transcript_product=SAG-related sequence SRS14A | location=TGGT1_chrIII:1408802-1410441(+) | protein_leng	1	1	1	1	5.1	40.805	92927	87243	90085	9047.9	29241	19144.5	4.70554	0.0487089
TGGT1_278975-t26_1-p1				TGGT1_278975-t26_1-p1	TGGT1_278975-t26_1-p1 | transcript=TGGT1_278975-t26_1 | gene=TGGT1_278975 | organism=Toxoplasma_gondii_GT1 | gene_product=ICE family protease (caspase) p20 domain-containing protein | transcript_product=ICE family protease (caspase) p20 domain-containing p	1	4	4	4	4	145.05	155180	79789	117484	28318	21873	25095.5	4.6815	0.0492477
TGGT1_222840-t26_1-p1				TGGT1_222840-t26_1-p1	TGGT1_222840-t26_1-p1 | transcript=TGGT1_222840-t26_1 | gene=TGGT1_222840 | organism=Toxoplasma_gondii_GT1 | gene_product=Ser/Thr phosphatase family protein | transcript_product=Ser/Thr phosphatase family protein | location=TGGT1_chrII:1231132-1237535(-) |	1	5	5	5	21.7	48.173	24742	26880	25811	249510	344890	297200	0.0868472	0.0496183
TGGT1_227840-t26_1-p1				TGGT1_227840-t26_1-p1	TGGT1_227840-t26_1-p1 | transcript=TGGT1_227840-t26_1 | gene=TGGT1_227840 | organism=Toxoplasma_gondii_GT1 | gene_product=Memo family protein | transcript_product=Memo family protein | location=TGGT1_chrX:688340-694954(+) | protein_length=302 | sequence_SO	1	6	6	6	36.4	33.336	31891	16240	24065.5	304780	250020	277400	0.0867538	0.049485
TGGT1_228290-t26_1-p1				TGGT1_228290-t26_1-p1	TGGT1_228290-t26_1-p1 | transcript=TGGT1_228290-t26_1 | gene=TGGT1_228290 | organism=Toxoplasma_gondii_GT1 | gene_product=phospholipase/carboxylesterase | transcript_product=phospholipase/carboxylesterase | location=TGGT1_chrX:347556-349031(-) | protein_le	1	6	6	6	20.2	52.512	65149	21843	43496	176120	831230	503675	0.0863573	0.0489211
TGGT1_215040-t26_1-p1				TGGT1_215040-t26_1-p1	TGGT1_215040-t26_1-p1 | transcript=TGGT1_215040-t26_1 | gene=TGGT1_215040 | organism=Toxoplasma_gondii_GT1 | gene_product=HEAT repeat-containing protein | transcript_product=HEAT repeat-containing protein | location=TGGT1_chrX:6593584-6609735(-) | protein_	1	10	10	10	9	181.91	17813	12887	15350	51514	308860	180187	0.0851893	0.0472768
TGGT1_269690-t26_1-p1				TGGT1_269690-t26_1-p1	TGGT1_269690-t26_1-p1 | transcript=TGGT1_269690-t26_1 | gene=TGGT1_269690 | organism=Toxoplasma_gondii_GT1 | gene_product=hypothetical protein | transcript_product=hypothetical protein | location=TGGT1_chrVIII:5679281-5681878(+) | protein_length=865 | sequ	1	9	9	9	11.6	94.292	17979	16555	17267	298890	110780	204835	0.0842971	0.0460377
TGGT1_233020-t26_1-p1				TGGT1_233020-t26_1-p1	TGGT1_233020-t26_1-p1 | transcript=TGGT1_233020-t26_1 | gene=TGGT1_233020 | organism=Toxoplasma_gondii_GT1 | gene_product=Not1 N-terminal domain, CCR4-Not complex component protein | transcript_product=Not1 N-terminal domain, CCR4-Not complex component pro	1	8	8	8	17.7	83.662	19373	13273	16323	58083	338420	198252	0.0823348	0.0433642
TGGT1_288910-t26_1-p1				TGGT1_288910-t26_1-p1	TGGT1_288910-t26_1-p1 | transcript=TGGT1_288910-t26_1 | gene=TGGT1_288910 | organism=Toxoplasma_gondii_GT1 | gene_product=DUF866 domain-containing protein | transcript_product=DUF866 domain-containing protein | location=TGGT1_chrIX:2611391-2614879(+) | pro	1	3	3	3	29.6	17.993	3075	3472.8	3273.9	64752	14838	39795	0.0822691	0.0432759
TGGT1_231600-t26_1-p1				TGGT1_231600-t26_1-p1	TGGT1_231600-t26_1-p1 | transcript=TGGT1_231600-t26_1 | gene=TGGT1_231600 | organism=Toxoplasma_gondii_GT1 | gene_product=HEAT repeat-containing protein | transcript_product=HEAT repeat-containing protein | location=TGGT1_chrVIII:1475035-1486295(-) | prote	1	29	29	29	34.3	128.09	151200	88524	119862	862210	2053900	1458055	0.0822068	0.0431922
TGGT1_224090-t26_1-p1				TGGT1_224090-t26_1-p1	TGGT1_224090-t26_1-p1 | transcript=TGGT1_224090-t26_1 | gene=TGGT1_224090 | organism=Toxoplasma_gondii_GT1 | gene_product=enoyl-CoA hydratase/isomerase family protein | transcript_product=enoyl-CoA hydratase/isomerase family protein | location=TGGT1_chrX:3	1	2	2	2	6.7	57.329	7420.8	6186.3	6803.55	53451	112240	82845.5	0.0821234	0.0430804
TGGT1_269250-t26_1-p1				TGGT1_269250-t26_1-p1	TGGT1_269250-t26_1-p1 | transcript=TGGT1_269250-t26_1 | gene=TGGT1_269250 | organism=Toxoplasma_gondii_GT1 | gene_product=Mov34/MPN/PAD-1 family protein | transcript_product=Mov34/MPN/PAD-1 family protein | location=TGGT1_chrVIII:5961179-5966031(-) | prote	1	9	9	9	34.7	38.438	63171	35326	49248.5	410190	840620	625405	0.0787466	0.0386644
TGGT1_294898-t26_1-p1				TGGT1_294898-t26_1-p1	TGGT1_294898-t26_1-p1 | transcript=TGGT1_294898-t26_1 | gene=TGGT1_294898 | organism=Toxoplasma_gondii_GT1 | gene_product=tetratricopeptide repeat-containing protein | transcript_product=tetratricopeptide repeat-containing protein | location=TGGT1_chrIa:12	1	16	16	16	29.3	88.632	103670	87838	95754	965550	1503000	1234275	0.0775791	0.0371891
TGGT1_257960-t26_1-p1				TGGT1_257960-t26_1-p1	TGGT1_257960-t26_1-p1 | transcript=TGGT1_257960-t26_1 | gene=TGGT1_257960 | organism=Toxoplasma_gondii_GT1 | gene_product=GDP-D-mannose pyrophosphorylase | transcript_product=GDP-D-mannose pyrophosphorylase | location=TGGT1_chrVIIb:3662367-3667064(-) | pro	1	8	8	8	32.3	47.717	11255	38949	25102	240240	408450	324345	0.0773929	0.0369562
TGGT1_307570-t26_1-p1				TGGT1_307570-t26_1-p1	TGGT1_307570-t26_1-p1 | transcript=TGGT1_307570-t26_1 | gene=TGGT1_307570 | organism=Toxoplasma_gondii_GT1 | gene_product=putative glycerol-3-phosphate dehydrogenase (gpdh) | transcript_product=putative glycerol-3-phosphate dehydrogenase (gpdh) | location=	1	4	4	4	8.5	92.446	24498	13086	18792	178010	309630	243820	0.0770733	0.0365582
TGGT1_285750-t26_1-p1				TGGT1_285750-t26_1-p1	TGGT1_285750-t26_1-p1 | transcript=TGGT1_285750-t26_1 | gene=TGGT1_285750 | organism=Toxoplasma_gondii_GT1 | gene_product=6,7-dihydropteridine reductase | transcript_product=6,7-dihydropteridine reductase | location=TGGT1_chrV:2108594-2111262(+) | protein_	1	4	4	4	14.8	50.108	8913.7	6990.4	7952.05	35394	175090	105242	0.0755597	0.0347009
TGGT1_222020-t26_1-p1				TGGT1_222020-t26_1-p1	TGGT1_222020-t26_1-p1 | transcript=TGGT1_222020-t26_1 | gene=TGGT1_222020 | organism=Toxoplasma_gondii_GT1 | gene_product=phosphoglycerate kinase PGKII | transcript_product=phosphoglycerate kinase PGKII | location=TGGT1_chrII:744480-749627(+) | protein_len	1	9	9	9	20.6	62.977	38358	14793	26575.5	229590	486470	358030	0.074227	0.0331037
TGGT1_213870-t26_1-p1				TGGT1_213870-t26_1-p1	TGGT1_213870-t26_1-p1 | transcript=TGGT1_213870-t26_1 | gene=TGGT1_213870 | organism=Toxoplasma_gondii_GT1 | gene_product=UBA/TS-N domain-containing protein | transcript_product=UBA/TS-N domain-containing protein | location=TGGT1_chrV:1257750-1267360(-) |	1	10	10	10	15.1	117.07	60397	39371	49884	478670	876690	677680	0.07361	0.0323764
TGGT1_309950-t26_1-p1				TGGT1_309950-t26_1-p1	TGGT1_309950-t26_1-p1 | transcript=TGGT1_309950-t26_1 | gene=TGGT1_309950 | organism=Toxoplasma_gondii_GT1 | gene_product=NLE (NUC135) domain-containing protein | transcript_product=NLE (NUC135) domain-containing protein | location=TGGT1_chrXI:890489-89633	1	7	7	7	17.9	65.367	6012.1	11089	8550.55	116290	116370	116330	0.0735025	0.0322506
TGGT1_288210-t26_1-p1				TGGT1_288210-t26_1-p1	TGGT1_288210-t26_1-p1 | transcript=TGGT1_288210-t26_1 | gene=TGGT1_288210 | organism=Toxoplasma_gondii_GT1 | gene_product=PUL domain-containing protein | transcript_product=PUL domain-containing protein | location=TGGT1_chrIX:2194601-2205036(+) | protein_l	1	13	13	13	24.7	88.86	28552	53187	40869.5	571920	548230	560075	0.0729715	0.031632
TGGT1_209800-t26_1-p1				TGGT1_209800-t26_1-p1	TGGT1_209800-t26_1-p1 | transcript=TGGT1_209800-t26_1 | gene=TGGT1_209800 | organism=Toxoplasma_gondii_GT1 | gene_product=formate/nitrite transporter protein | transcript_product=formate/nitrite transporter protein | location=TGGT1_chrIb:1476667-1477905(+)	1	6	6	6	20.9	44.29	47399	20505	33952	689030	247710	468370	0.0724897	0.0310759
TGGT1_244370-t26_1-p1				TGGT1_244370-t26_1-p1	TGGT1_244370-t26_1-p1 | transcript=TGGT1_244370-t26_1 | gene=TGGT1_244370 | organism=Toxoplasma_gondii_GT1 | gene_product=putative TDC1 | transcript_product=putative TDC1 | location=TGGT1_chrVI:3132400-3134154(+) | protein_length=584 | sequence_SO=chromoso	1	6	6	6	13.5	64.331	40523	24851	32687	260890	654900	457895	0.0713854	0.0298192
TGGT1_258210-t26_1-p1				TGGT1_258210-t26_1-p1	TGGT1_258210-t26_1-p1 | transcript=TGGT1_258210-t26_1 | gene=TGGT1_258210 | organism=Toxoplasma_gondii_GT1 | gene_product=DNA-directed RNA polymerase II RPB2 | transcript_product=DNA-directed RNA polymerase II RPB2 | location=TGGT1_chrVIIb:3470288-3483592(	1	7	7	7	8	140.95	10426	14526	12476	57850	304170	181010	0.0689244	0.0271103
TGGT1_293510-t26_1-p1				TGGT1_293510-t26_1-p1	TGGT1_293510-t26_1-p1 | transcript=TGGT1_293510-t26_1 | gene=TGGT1_293510 | organism=Toxoplasma_gondii_GT1 | gene_product=poly(ADP-ribose) polymerase and DNA-Ligase Zn-finger region domain-containing protein | transcript_product=poly(ADP-ribose) polymerase	1	7	7	7	26.5	43.837	21205	30736	25970.5	105640	654000	379820	0.0683758	0.0265239
TGGT1_234505-t26_1-p1				TGGT1_234505-t26_1-p1	TGGT1_234505-t26_1-p1 | transcript=TGGT1_234505-t26_1 | gene=TGGT1_234505 | organism=Toxoplasma_gondii_GT1 | gene_product=putative phenylalanyl-tRNA synthetase alpha chain A | transcript_product=putative phenylalanyl-tRNA synthetase alpha chain A | locatio	1	9	9	9	23.2	59.322	50904	21758	36331	316260	755390	535825	0.0678039	0.0259193
TGGT1_261460-t26_1-p1				TGGT1_261460-t26_1-p1	TGGT1_261460-t26_1-p1 | transcript=TGGT1_261460-t26_1 | gene=TGGT1_261460 | organism=Toxoplasma_gondii_GT1 | gene_product=transcriptional elongation factor FACT80 | transcript_product=transcriptional elongation factor FACT80 | location=TGGT1_chrVIIb:170191	1	8	8	8	23.7	60.837	16645	11592	14118.5	206650	223470	215060	0.0656491	0.0237045
TGGT1_246330-t26_1-p1				TGGT1_246330-t26_1-p1	TGGT1_246330-t26_1-p1 | transcript=TGGT1_246330-t26_1 | gene=TGGT1_246330 | organism=Toxoplasma_gondii_GT1 | gene_product=CRAL/TRIO domain-containing protein | transcript_product=CRAL/TRIO domain-containing protein | location=TGGT1_chrXII:2692985-2696486(-	1	5	5	5	12.5	48.816	12242	19570	15906	175050	313780	244415	0.0650778	0.023134
TGGT1_305460-t26_1-p1				TGGT1_305460-t26_1-p1	TGGT1_305460-t26_1-p1 | transcript=TGGT1_305460-t26_1 | gene=TGGT1_305460 | organism=Toxoplasma_gondii_GT1 | gene_product=putative methionine aminopeptidase 2 | transcript_product=putative methionine aminopeptidase 2 | location=TGGT1_chrIX:5179135-5184773(	1	7	7	7	26.5	52.4	7903.7	2803.6	5353.65	19339	151950	85644.5	0.0625101	0.0206581
TGGT1_273850-t26_1-p1				TGGT1_273850-t26_1-p1	TGGT1_273850-t26_1-p1 | transcript=TGGT1_273850-t26_1 | gene=TGGT1_273850 | organism=Toxoplasma_gondii_GT1 | gene_product=hypothetical protein | transcript_product=hypothetical protein | location=TGGT1_chrVIII:3220664-3222886(-) | protein_length=723 | sequ	1	4	4	4	11.6	68.674	1189.3	2717	1953.15	22745	40183	31464	0.0620757	0.0202534
TGGT1_205040-t26_1-p1				TGGT1_205040-t26_1-p1	TGGT1_205040-t26_1-p1 | transcript=TGGT1_205040-t26_1 | gene=TGGT1_205040 | organism=Toxoplasma_gondii_GT1 | gene_product=PGAP1 family protein | transcript_product=PGAP1 family protein | location=TGGT1_chrVIIa:1568087-1575644(-) | protein_length=2110 | seq	1	12	12	12	8.9	228.31	21690	20240	20965	121890	556310	339100	0.0618254	0.0200222
TGGT1_290840-t26_1-p1				TGGT1_290840-t26_1-p1	TGGT1_290840-t26_1-p1 | transcript=TGGT1_290840-t26_1 | gene=TGGT1_290840 | organism=Toxoplasma_gondii_GT1 | gene_product=serine protease | transcript_product=serine protease | location=TGGT1_chrIX:3686216-3692475(+) | protein_length=960 | sequence_SO=chro	1	5	5	5	10.1	102.78	13909	20703	17306	87678	477360	282519	0.0612561	0.0195014
TGGT1_210840-t26_1-p1				TGGT1_210840-t26_1-p1	TGGT1_210840-t26_1-p1 | transcript=TGGT1_210840-t26_1 | gene=TGGT1_210840 | organism=Toxoplasma_gondii_GT1 | gene_product=arginyl-tRNA synthetase family protein | transcript_product=arginyl-tRNA synthetase family protein | location=TGGT1_chrIV:1942834-1951	1	12	12	12	24.5	67.018	65974	6296.8	36135.4	528730	651520	590125	0.0612335	0.0194809
TGGT1_224890-t26_1-p1				TGGT1_224890-t26_1-p1	TGGT1_224890-t26_1-p1 | transcript=TGGT1_224890-t26_1 | gene=TGGT1_224890 | organism=Toxoplasma_gondii_GT1 | gene_product=hypothetical protein | transcript_product=hypothetical protein | location=TGGT1_chrX:2618782-2623220(-) | protein_length=1075 | sequen	1	14	14	14	19.4	116.71	16082	5261.2	10671.6	41998	307430	174714	0.0610804	0.0193421
TGGT1_222160-t26_1-p1				TGGT1_222160-t26_1-p1	TGGT1_222160-t26_1-p1 | transcript=TGGT1_222160-t26_1 | gene=TGGT1_222160 | organism=Toxoplasma_gondii_GT1 | gene_product=aldehyde dehydrogenase | transcript_product=aldehyde dehydrogenase | location=TGGT1_chrII:900932-907660(-) | protein_length=497 | sequ	1	14	14	14	42.9	53.729	83017	47936	65476.5	475160	1766000	1120580	0.0584309	0.0170235
TGGT1_224460-t26_1-p1				TGGT1_224460-t26_1-p1	TGGT1_224460-t26_1-p1 | transcript=TGGT1_224460-t26_1 | gene=TGGT1_224460 | organism=Toxoplasma_gondii_GT1 | gene_product=putative aminopeptidase n | transcript_product=putative aminopeptidase n | location=TGGT1_chrX:2956872-2964821(+) | protein_length=970	1	10	10	10	13.5	108.77	15492	8378.8	11935.4	74491	338570	206530	0.05779	0.0164862
TGGT1_246340-t26_1-p1				TGGT1_246340-t26_1-p1	TGGT1_246340-t26_1-p1 | transcript=TGGT1_246340-t26_1 | gene=TGGT1_246340 | organism=Toxoplasma_gondii_GT1 | gene_product=DnaJ domain-containing protein | transcript_product=DnaJ domain-containing protein | location=TGGT1_chrXII:2699792-2706554(+) | protei	1	5	5	5	10.3	95.368	3951.6	11489	7720.3	78336	192310	135323	0.0570509	0.015878
TGGT1_247220-t26_1-p1				TGGT1_247220-t26_1-p1	TGGT1_247220-t26_1-p1 | transcript=TGGT1_247220-t26_1 | gene=TGGT1_247220 | organism=Toxoplasma_gondii_GT1 | gene_product=nudix -type motif 9 isoform a family protein | transcript_product=nudix -type motif 9 isoform a family protein | location=TGGT1_chrXII	1	9	9	9	24	60.512	12168	18737	15452.5	220610	322630	271620	0.0568901	0.0157474
TGGT1_293860-t26_1-p1				TGGT1_293860-t26_1-p1	TGGT1_293860-t26_1-p1 | transcript=TGGT1_293860-t26_1 | gene=TGGT1_293860 | organism=Toxoplasma_gondii_GT1 | gene_product=hypothetical protein | transcript_product=hypothetical protein | location=TGGT1_chrIa:599772-602943(-) | protein_length=234 | sequence	1	4	4	4	28.2	25.454	10839	9038.6	9938.8	96811	256480	176646	0.0562641	0.0152441
TGGT1_222100-t26_1-p1				TGGT1_222100-t26_1-p1	TGGT1_222100-t26_1-p1 | transcript=TGGT1_222100-t26_1 | gene=TGGT1_222100 | organism=Toxoplasma_gondii_GT1 | gene_product=hypothetical protein | transcript_product=hypothetical protein | location=TGGT1_chrII:851582-855004(-) | protein_length=1140 | sequenc	1	15	15	15	18.7	128.22	46872	33004	39938	335810	1111400	723605	0.0551931	0.0144035
TGGT1_297970-t26_1-p1				TGGT1_297970-t26_1-p1	TGGT1_297970-t26_1-p1 | transcript=TGGT1_297970-t26_1 | gene=TGGT1_297970 | organism=Toxoplasma_gondii_GT1 | gene_product=aspartyl aminopeptidase | transcript_product=aspartyl aminopeptidase | location=TGGT1_chrII:2122080-2130718(+) | protein_length=508 |	1	8	8	8	29.9	55.896	19783	25650	22716.5	251520	617240	434380	0.0522964	0.0122598
TGGT1_219550-t26_1-p1				TGGT1_219550-t26_1-p1	TGGT1_219550-t26_1-p1 | transcript=TGGT1_219550-t26_1 | gene=TGGT1_219550 | organism=Toxoplasma_gondii_GT1 | gene_product=dihydrolipoyllysine-residue succinyltransferase component of oxoglutarate dehydrogenase | transcript_product=dihydrolipoyllysine-resid	1	7	7	7	17.9	50.125	34467	35923	35195	401740	979790	690765	0.0509508	0.0113286
TGGT1_212820-t26_1-p1				TGGT1_212820-t26_1-p1	TGGT1_212820-t26_1-p1 | transcript=TGGT1_212820-t26_1 | gene=TGGT1_212820 | organism=Toxoplasma_gondii_GT1 | gene_product=ubiquitin family protein | transcript_product=ubiquitin family protein | location=TGGT1_chrV:502016-508102(+) | protein_length=1158 |	1	14	14	14	17.6	119.13	13191	20524	16857.5	209100	460330	334715	0.0503637	0.0109352
TGGT1_251480-t26_1-p1				TGGT1_251480-t26_1-p1	TGGT1_251480-t26_1-p1 | transcript=TGGT1_251480-t26_1 | gene=TGGT1_251480 | organism=Toxoplasma_gondii_GT1 | gene_product=DEAD/DEAH box helicase domain-containing protein | transcript_product=DEAD/DEAH box helicase domain-containing protein | location=TGGT	1	5	5	5	6.4	121.53	2923.9	14962	8942.95	32986	333000	182993	0.0488704	0.00996945
TGGT1_230690-t26_1-p1				TGGT1_230690-t26_1-p1	TGGT1_230690-t26_1-p1 | transcript=TGGT1_230690-t26_1 | gene=TGGT1_230690 | organism=Toxoplasma_gondii_GT1 | gene_product=LNS2 (Lipin/Ned1/Smp2) protein | transcript_product=LNS2 (Lipin/Ned1/Smp2) protein | location=TGGT1_chrVIII:959180-970351(-) | protein	1	7	7	7	6.7	167.9	21520	4295	12907.5	36110	492820	264465	0.0488061	0.00992896
TGGT1_225850-t26_1-p1				TGGT1_225850-t26_1-p1	TGGT1_225850-t26_1-p1 | transcript=TGGT1_225850-t26_1 | gene=TGGT1_225850 | organism=Toxoplasma_gondii_GT1 | gene_product=peptidase, M28 family protein | transcript_product=peptidase, M28 family protein | location=TGGT1_chrX:1906784-1917654(+) | protein_le	1	13	13	13	12.6	167.68	6085.4	30775	18430.2	229210	533510	381360	0.0483276	0.00963085
TGGT1_273540-t26_1-p1				TGGT1_273540-t26_1-p1	TGGT1_273540-t26_1-p1 | transcript=TGGT1_273540-t26_1 | gene=TGGT1_273540 | organism=Toxoplasma_gondii_GT1 | gene_product=putative phosphatidylserine synthase | transcript_product=putative phosphatidylserine synthase | location=TGGT1_chrVIII:3409334-341117	1	5	5	5	10.9	68.153	6500.4	5098.5	5799.45	88873	161240	125056	0.0463746	0.00846761
TGGT1_221670-t26_1-p1				TGGT1_221670-t26_1-p1	TGGT1_221670-t26_1-p1 | transcript=TGGT1_221670-t26_1 | gene=TGGT1_221670 | organism=Toxoplasma_gondii_GT1 | gene_product=transcriptional elongation factor FACT140 | transcript_product=transcriptional elongation factor FACT140 | location=TGGT1_chrII:521099	1	22	22	22	24.2	134.6	59631	23332	41481.5	563430	1267900	915665	0.045302	0.0078651
TGGT1_293380-t26_1-p1				TGGT1_293380-t26_1-p1	TGGT1_293380-t26_1-p1 | transcript=TGGT1_293380-t26_1 | gene=TGGT1_293380 | organism=Toxoplasma_gondii_GT1 | gene_product=histone lysine acetyltransferase HAT1 | transcript_product=histone lysine acetyltransferase HAT1 | location=TGGT1_chrIa:276106-281653(	1	5	5	5	11.9	82.422	4130.2	4377.8	4254	44387	150300	97343.5	0.0437009	0.00701334
TGGT1_203370-t26_1-p1				TGGT1_203370-t26_1-p1	TGGT1_203370-t26_1-p1 | transcript=TGGT1_203370-t26_1 | gene=TGGT1_203370 | organism=Toxoplasma_gondii_GT1 | gene_product=hypothetical protein | transcript_product=hypothetical protein | location=TGGT1_chrVIIa:2439891-2442215(-) | protein_length=774 | sequ	1	11	11	11	22	81.107	5958.3	19018	12488.1	215570	385950	300760	0.041522	0.00594507
TGGT1_203380-t26_1-p1				TGGT1_203380-t26_1-p1	TGGT1_203380-t26_1-p1 | transcript=TGGT1_203380-t26_1 | gene=TGGT1_203380 | organism=Toxoplasma_gondii_GT1 | gene_product=DnaJ domain-containing protein | transcript_product=DnaJ domain-containing protein | location=TGGT1_chrVIIa:2427917-2435902(+) | prote	1	8	8	8	17.4	81.377	8849.1	10095	9472.05	117630	347340	232485	0.0407426	0.00558813
TGGT1_277720-t26_1-p1				TGGT1_277720-t26_1-p1	TGGT1_277720-t26_1-p1 | transcript=TGGT1_277720-t26_1 | gene=TGGT1_277720 | organism=Toxoplasma_gondii_GT1 | gene_product=GDA1/CD39 (nucleoside phosphatase) family protein | transcript_product=GDA1/CD39 (nucleoside phosphatase) family protein | location=TG	1	10	10	10	16.8	92.506	33128	15026	24077	382080	806350	594215	0.040519	0.00548814
TGGT1_251680-t26_1-p1				TGGT1_251680-t26_1-p1	TGGT1_251680-t26_1-p1 | transcript=TGGT1_251680-t26_1 | gene=TGGT1_251680 | organism=Toxoplasma_gondii_GT1 | gene_product=putative histamine-releasing factor | transcript_product=putative histamine-releasing factor | location=TGGT1_chrXII:5449838-5451669(-	1	2	2	2	9.4	19.172	4395.2	11117	7756.1	367640	34868	201254	0.0385389	0.00464948
TGGT1_246080-t26_1-p1				TGGT1_246080-t26_1-p1	TGGT1_246080-t26_1-p1 | transcript=TGGT1_246080-t26_1 | gene=TGGT1_246080 | organism=Toxoplasma_gondii_GT1 | gene_product=NAD dependent epimerase/dehydratase family protein | transcript_product=NAD dependent epimerase/dehydratase family protein | location=	1	4	4	4	10.5	69.726	3841.6	2528.8	3185.2	49991	117730	83860.5	0.0379821	0.00442867
TGGT1_293730-t26_1-p1				TGGT1_293730-t26_1-p1	TGGT1_293730-t26_1-p1 | transcript=TGGT1_293730-t26_1 | gene=TGGT1_293730 | organism=Toxoplasma_gondii_GT1 | gene_product=DHHC zinc finger domain-containing protein | transcript_product=DHHC zinc finger domain-containing protein | location=TGGT1_chrIa:5157	1	10	10	10	18	107.09	2486.8	10201	6343.9	37087	305490	171288	0.0370363	0.00406842
TGGT1_315620-t26_1-p1				TGGT1_315620-t26_1-p1	TGGT1_315620-t26_1-p1 | transcript=TGGT1_315620-t26_1 | gene=TGGT1_315620 | organism=Toxoplasma_gondii_GT1 | gene_product=putative vacuolar ATP synthase subunit C | transcript_product=putative vacuolar ATP synthase subunit C | location=TGGT1_chrXI:4802824-	1	13	13	13	43.3	46.107	19388	36708	28048	597630	949340	773485	0.0362619	0.00378721
TGGT1_281630-t26_1-p1				TGGT1_281630-t26_1-p1	TGGT1_281630-t26_1-p1 | transcript=TGGT1_281630-t26_1 | gene=TGGT1_281630 | organism=Toxoplasma_gondii_GT1 | gene_product=hydroxyacylglutathione hydrolase | transcript_product=hydroxyacylglutathione hydrolase | location=TGGT1_chrVIIa:4131337-4136707(+) | p	1	7	7	7	21.3	48.086	4497.2	12056	8276.6	153100	305830	229465	0.0360691	0.00371914
TGGT1_321650-t26_1-p1				TGGT1_321650-t26_1-p1	TGGT1_321650-t26_1-p1 | transcript=TGGT1_321650-t26_1 | gene=TGGT1_321650 | organism=Toxoplasma_gondii_GT1 | gene_product=hypothetical protein | transcript_product=hypothetical protein | location=TGGT1_chrIb:1657484-1670398(+) | protein_length=1375 | seque	1	11	11	11	11.6	153.53	24617	8222.4	16419.7	149740	840940	495340	0.0331483	0.00277908
TGGT1_299810-t26_1-p1				TGGT1_299810-t26_1-p1;REV__TGGT1_270770-t26_1-p1	TGGT1_299810-t26_1-p1 | transcript=TGGT1_299810-t26_1 | gene=TGGT1_299810 | organism=Toxoplasma_gondii_GT1 | gene_product=cysteine-tRNA synthetase (CysRS) | transcript_product=cysteine-tRNA synthetase (CysRS) | location=TGGT1_chrXII:289809-302095(-) | prot	2	15	15	15	22.5	101.52	11383	51929	31656	434680	1497100	965890	0.0327739	0.00267071
TGGT1_290640-t26_1-p1				TGGT1_290640-t26_1-p1	TGGT1_290640-t26_1-p1 | transcript=TGGT1_290640-t26_1 | gene=TGGT1_290640 | organism=Toxoplasma_gondii_GT1 | gene_product=putative DNA mismatch repair protein MSH6-1 | transcript_product=putative DNA mismatch repair protein MSH6-1 | location=TGGT1_chrIX:36	1	13	13	13	12.6	172	8260.5	6320.1	7290.3	79716	381500	230608	0.0316134	0.00235188
TGGT1_299070-t26_1-p1				TGGT1_299070-t26_1-p1	TGGT1_299070-t26_1-p1 | transcript=TGGT1_299070-t26_1 | gene=TGGT1_299070 | organism=Toxoplasma_gondii_GT1 | gene_product=pyruvate kinase PyKII | transcript_product=pyruvate kinase PyKII | location=TGGT1_chrIII:2188027-2191756(+) | protein_length=988 | seq	1	13	13	13	21.1	106.69	24929	10118	17523.5	518760	619510	569135	0.0307897	0.00214095
TGGT1_244690-t26_1-p1				TGGT1_244690-t26_1-p1	TGGT1_244690-t26_1-p1 | transcript=TGGT1_244690-t26_1 | gene=TGGT1_244690 | organism=Toxoplasma_gondii_GT1 | gene_product=hypothetical protein | transcript_product=hypothetical protein | location=TGGT1_chrVI:3366510-3368381(+) | protein_length=623 | sequen	1	12	12	12	32.7	65.063	42283	3922.8	23102.9	519220	1059400	789310	0.0292697	0.00178422
TGGT1_271820-t26_1-p1				TGGT1_271820-t26_1-p1	TGGT1_271820-t26_1-p1 | transcript=TGGT1_271820-t26_1 | gene=TGGT1_271820 | organism=Toxoplasma_gondii_GT1 | gene_product=lipoyltransferase and lipoate-protein ligase subfamily protein | transcript_product=lipoyltransferase and lipoate-protein ligase subfa	1	5	5	5	18.3	52.553	2505.9	3541.7	3023.8	38467	196860	117664	0.0256987	0.001103
TGGT1_214270-t26_1-p1				TGGT1_214270-t26_1-p1	TGGT1_214270-t26_1-p1 | transcript=TGGT1_214270-t26_1 | gene=TGGT1_214270 | organism=Toxoplasma_gondii_GT1 | gene_product=putative translation initiation factor IF-2 | transcript_product=putative translation initiation factor IF-2 | location=TGGT1_chrX:608	1	14	14	14	17.9	126.24	16342	16510	16426	459750	834250	647000	0.0253879	0.00105352
TGGT1_221870-t26_1-p1				TGGT1_221870-t26_1-p1	TGGT1_221870-t26_1-p1 | transcript=TGGT1_221870-t26_1 | gene=TGGT1_221870 | organism=Toxoplasma_gondii_GT1 | gene_product=hypothetical protein | transcript_product=hypothetical protein | location=TGGT1_chrII:627827-634682(+) | protein_length=1373 | sequenc	1	13	13	13	14.6	144.06	7099.8	13628	10363.9	284400	555130	419765	0.0246898	0.000947765
TGGT1_265250-t26_1-p1				TGGT1_265250-t26_1-p1	TGGT1_265250-t26_1-p1 | transcript=TGGT1_265250-t26_1 | gene=TGGT1_265250 | organism=Toxoplasma_gondii_GT1 | gene_product=RNA recognition motif-containing protein | transcript_product=RNA recognition motif-containing protein | location=TGGT1_chrIX:1478253-	1	17	17	17	18.2	160.16	16014	13649	14831.5	321720	945680	633700	0.0234046	0.000772006
TGGT1_260310-t26_1-p1				TGGT1_260310-t26_1-p1	TGGT1_260310-t26_1-p1 | transcript=TGGT1_260310-t26_1 | gene=TGGT1_260310 | organism=Toxoplasma_gondii_GT1 | gene_product=ATP-binding cassette transporter ABC.B1 | transcript_product=ATP-binding cassette transporter ABC.B1 | location=TGGT1_chrVIIb:2334844-	1	8	8	8	8.3	144.5	2472.9	2410.6	2441.75	19230	212100	115665	0.0211105	0.000515174
TGGT1_254390-t26_1-p1				TGGT1_254390-t26_1-p1	TGGT1_254390-t26_1-p1 | transcript=TGGT1_254390-t26_1 | gene=TGGT1_254390 | organism=Toxoplasma_gondii_GT1 | gene_product=CRAL/TRIO domain-containing protein | transcript_product=CRAL/TRIO domain-containing protein | location=TGGT1_chrIII:1681234-1686817(-	1	11	11	11	29.1	76.035	14573	2783.5	8678.25	306310	608470	457390	0.0189734	0.000334951
TGGT1_240980-t26_1-p1				TGGT1_240980-t26_1-p1	TGGT1_240980-t26_1-p1 | transcript=TGGT1_240980-t26_1 | gene=TGGT1_240980 | organism=Toxoplasma_gondii_GT1 | gene_product=hypothetical protein | transcript_product=hypothetical protein | location=TGGT1_chrVI:1573378-1582470(+) | protein_length=1420 | seque	1	14	14	14	15.6	152.2	29630	83174	56402	644970	5344100	2994535	0.018835	0.000325056
TGGT1_264020-t26_1-p1				TGGT1_264020-t26_1-p1	TGGT1_264020-t26_1-p1 | transcript=TGGT1_264020-t26_1 | gene=TGGT1_264020 | organism=Toxoplasma_gondii_GT1 | gene_product=hypothetical protein | transcript_product=hypothetical protein | location=TGGT1_chrVIIb:203676-207811(+) | protein_length=647 | sequen	1	4	4	4	11.6	67.569	2399.1	2110.3	2254.7	93548	164070	128809	0.0175042	0.00024003
TGGT1_285180-t26_1-p1				TGGT1_285180-t26_1-p1	TGGT1_285180-t26_1-p1 | transcript=TGGT1_285180-t26_1 | gene=TGGT1_285180 | organism=Toxoplasma_gondii_GT1 | gene_product=hypothetical protein | transcript_product=hypothetical protein | location=TGGT1_chrV:2405955-2411632(+) | protein_length=632 | sequenc	1	11	11	11	32.4	69.783	7782.4	7228	7505.2	64932	837670	451301	0.0166301	0.000193512
TGGT1_214490-t26_1-p1				TGGT1_214490-t26_1-p1	TGGT1_214490-t26_1-p1 | transcript=TGGT1_214490-t26_1 | gene=TGGT1_214490 | organism=Toxoplasma_gondii_GT1 | gene_product=peptidase M16 inactive domain-containing protein | transcript_product=peptidase M16 inactive domain-containing protein | location=TGGT	1	20	20	20	22.7	148.87	21138	6930.8	14034.4	520470	1535800	1028135	0.0136503	8.21396e-05
TGGT1_200250-t26_1-p1				TGGT1_200250-t26_1-p1;TGGT1_200240-t26_1-p1;TGGT1_200230-t26_1-p1;TGGT1_200270-t26_1-p1	TGGT1_200250-t26_1-p1 | transcript=TGGT1_200250-t26_1 | gene=TGGT1_200250 | organism=Toxoplasma_gondii_GT1 | gene_product=microneme protein MIC17A | transcript_product=microneme protein MIC17A | location=AAQM03000392:1804-2859(+) | protein_length=351 | seq	4	11	11	11	38.2	38.807	313570	290210	301890	928040	2113400	1520720	0.198518	0.279736
TGGT1_200280-t26_1-p1				TGGT1_200280-t26_1-p1	TGGT1_200280-t26_1-p1 | transcript=TGGT1_200280-t26_1 | gene=TGGT1_200280 | organism=Toxoplasma_gondii_GT1 | gene_product=WD domain, G-beta repeat-containing protein | transcript_product=WD domain, G-beta repeat-containing protein | location=TGGT1_chrVIII:	1	5	5	5	7.3	102.09	582520	245210	413865	104340	93045	98692.5	4.19348	0.0620911
TGGT1_200290-t26_1-p1				TGGT1_200290-t26_1-p1	TGGT1_200290-t26_1-p1 | transcript=TGGT1_200290-t26_1 | gene=TGGT1_200290 | organism=Toxoplasma_gondii_GT1 | gene_product=rhomboid protease ROM1 | transcript_product=rhomboid protease ROM1 | location=TGGT1_chrVIII:6751037-6753945(+) | protein_length=293 |	1	1	1	1	6.5	32.838	16308	22617	19462.5	16747	12523	14635	1.32986	0.415581
TGGT1_200360-t26_1-p1				TGGT1_200360-t26_1-p1	TGGT1_200360-t26_1-p1 | transcript=TGGT1_200360-t26_1 | gene=TGGT1_200360 | organism=Toxoplasma_gondii_GT1 | gene_product=hypothetical protein | transcript_product=hypothetical protein | location=TGGT1_chrVIII:6800991-6801551(+) | protein_length=186 | sequ	1	4	4	4	22.6	20.245	190140	199290	194715	356570	46022	201296	0.967307	0.601209
TGGT1_201140-t26_1-p1				TGGT1_201140-t26_1-p1	TGGT1_201140-t26_1-p1 | transcript=TGGT1_201140-t26_1 | gene=TGGT1_201140 | organism=Toxoplasma_gondii_GT1 | gene_product=hypothetical protein | transcript_product=hypothetical protein | location=TGGT1_chrVIIa:3909741-3917284(+) | protein_length=1051 | seq	1	9	9	9	11.9	113.82	352210	229520	290865	165480	40553	103016	2.82348	0.132719
TGGT1_201150-t26_1-p1				TGGT1_201150-t26_1-p1	TGGT1_201150-t26_1-p1 | transcript=TGGT1_201150-t26_1 | gene=TGGT1_201150 | organism=Toxoplasma_gondii_GT1 | gene_product=heavy metal translocating P-type ATPase subfamily protein | transcript_product=heavy metal translocating P-type ATPase subfamily prote	1	2	2	2	1.7	206.64	29997	40517	35257	29327	61394	45360.5	0.777262	0.747161
TGGT1_201380-t26_1-p1				TGGT1_201380-t26_1-p1	TGGT1_201380-t26_1-p1 | transcript=TGGT1_201380-t26_1 | gene=TGGT1_201380 | organism=Toxoplasma_gondii_GT1 | gene_product=putative chorismate synthase | transcript_product=putative chorismate synthase | location=TGGT1_chrVIIa:3812592-3817565(+) | protein_l	1	8	8	8	20	58.13	276740	306720	291730	439500	460340	449920	0.648404	0.875702
TGGT1_201400-t26_1-p1				TGGT1_201400-t26_1-p1	TGGT1_201400-t26_1-p1 | transcript=TGGT1_201400-t26_1 | gene=TGGT1_201400 | organism=Toxoplasma_gondii_GT1 | gene_product=Sin3-associated polypeptide SAP18 | transcript_product=Sin3-associated polypeptide SAP18 | location=TGGT1_chrVIIa:3801972-3807611(-) |	1	10	10	10	14.7	97.218	278370	170150	224260	322320	368740	345530	0.649032	0.875004
TGGT1_201680-t26_1-p1				TGGT1_201680-t26_1-p1	TGGT1_201680-t26_1-p1 | transcript=TGGT1_201680-t26_1 | gene=TGGT1_201680 | organism=Toxoplasma_gondii_GT1 | gene_product=putative eukaryotic initiation factor-3 subunit 10 | transcript_product=putative eukaryotic initiation factor-3 subunit 10 | location=	1	32	32	32	36.3	118.85	1343800	1337100	1340450	2900500	4606200	3753350	0.357134	0.649695
TGGT1_201700-t26_1-p1				TGGT1_201700-t26_1-p1	TGGT1_201700-t26_1-p1 | transcript=TGGT1_201700-t26_1 | gene=TGGT1_201700 | organism=Toxoplasma_gondii_GT1 | gene_product=WD domain, G-beta repeat-containing protein | transcript_product=WD domain, G-beta repeat-containing protein | location=TGGT1_chrVIIa:	1	11	11	11	27.5	67.411	407710	419940	413825	753870	1020700	887285	0.466395	0.86555
TGGT1_201710-t26_1-p1				TGGT1_201710-t26_1-p1	TGGT1_201710-t26_1-p1 | transcript=TGGT1_201710-t26_1 | gene=TGGT1_201710 | organism=Toxoplasma_gondii_GT1 | gene_product=WD domain, G-beta repeat-containing protein | transcript_product=WD domain, G-beta repeat-containing protein | location=TGGT1_chrVIIa:	1	2	2	2	8.4	60.164	35418	14678	25048	20514	55219	37866.5	0.661482	0.861313
TGGT1_201780-t26_1-p1				TGGT1_201780-t26_1-p1	TGGT1_201780-t26_1-p1 | transcript=TGGT1_201780-t26_1 | gene=TGGT1_201780 | organism=Toxoplasma_gondii_GT1 | gene_product=microneme protein MIC2 | transcript_product=microneme protein MIC2 | location=TGGT1_chrVIIa:3693727-3696991(-) | protein_length=769 |	1	21	21	21	35.8	82.619	1311900	1241200	1276550	3474200	6739600	5106900	0.249966	0.403735
TGGT1_201800-t26_1-p1				TGGT1_201800-t26_1-p1	TGGT1_201800-t26_1-p1 | transcript=TGGT1_201800-t26_1 | gene=TGGT1_201800 | organism=Toxoplasma_gondii_GT1 | gene_product=hypothetical protein | transcript_product=hypothetical protein | location=TGGT1_chrVIIa:3679021-3681115(+) | protein_length=267 | sequ	1	2	2	2	11.6	28.527	25816	25653	25734.5	109560	95560	102560	0.250921	0.406032
TGGT1_201880-t26_1-p1				TGGT1_201880-t26_1-p1	TGGT1_201880-t26_1-p1 | transcript=TGGT1_201880-t26_1 | gene=TGGT1_201880 | organism=Toxoplasma_gondii_GT1 | gene_product=hypothetical protein | transcript_product=hypothetical protein | location=TGGT1_chrVIIa:3628377-3629768(+) | protein_length=128 | sequ	1	1	1	1	7	15.269	34150	33703	33926.5	144980	174060	159520	0.212679	0.313755
TGGT1_202030-t26_1-p1				TGGT1_202030-t26_1-p1	TGGT1_202030-t26_1-p1 | transcript=TGGT1_202030-t26_1 | gene=TGGT1_202030 | organism=Toxoplasma_gondii_GT1 | gene_product=hypothetical protein | transcript_product=hypothetical protein | location=TGGT1_chrVIIa:3579004-3587423(-) | protein_length=1907 | seq	1	1	1	1	1	205.53	558010	19889	288950	118400	153430	135915	2.12596	0.213622
TGGT1_202200-t26_1-p1				TGGT1_202200-t26_1-p1	TGGT1_202200-t26_1-p1 | transcript=TGGT1_202200-t26_1 | gene=TGGT1_202200 | organism=Toxoplasma_gondii_GT1 | gene_product=hypothetical protein | transcript_product=hypothetical protein | location=TGGT1_chrVIIa:3420532-3424661(-) | protein_length=793 | sequ	1	11	11	11	18.5	87.161	59848	104720	82284	325690	860180	592935	0.138774	0.143461
TGGT1_202310-t26_1-p1				TGGT1_202310-t26_1-p1	TGGT1_202310-t26_1-p1 | transcript=TGGT1_202310-t26_1 | gene=TGGT1_202310 | organism=Toxoplasma_gondii_GT1 | gene_product=O-sialoglycoprotein endopeptidase | transcript_product=O-sialoglycoprotein endopeptidase | location=TGGT1_chrVIIa:3327812-3330409(+) |	1	4	4	4	9.3	62.679	626470	788900	707685	450150	429870	440010	1.60834	0.323058
TGGT1_202370-t26_1-p1				TGGT1_202370-t26_1-p1	TGGT1_202370-t26_1-p1 | transcript=TGGT1_202370-t26_1 | gene=TGGT1_202370 | organism=Toxoplasma_gondii_GT1 | gene_product=putative T-complex protein 1, epsilon subunit (TCP-1-epsilon) | transcript_product=putative T-complex protein 1, epsilon subunit (TCP-	1	14	14	14	46.3	58.631	366730	213240	289985	1273100	2274700	1773900	0.163473	0.197675
TGGT1_202380-t26_1-p1				TGGT1_202380-t26_1-p1	TGGT1_202380-t26_1-p1 | transcript=TGGT1_202380-t26_1 | gene=TGGT1_202380 | organism=Toxoplasma_gondii_GT1 | gene_product=putative rab GDI alpha | transcript_product=putative rab GDI alpha | location=TGGT1_chrVIIa:3266429-3273830(+) | protein_length=456 |	1	10	10	10	36.4	51.021	198970	105450	152210	717740	1287800	1002770	0.15179	0.171517
TGGT1_202390-t26_1-p1				TGGT1_202390-t26_1-p1	TGGT1_202390-t26_1-p1 | transcript=TGGT1_202390-t26_1 | gene=TGGT1_202390 | organism=Toxoplasma_gondii_GT1 | gene_product=S15 sporozoite-expressed protein | transcript_product=S15 sporozoite-expressed protein | location=TGGT1_chrVIIa:3261261-3263894(-) | p	1	8	8	8	25.6	61.913	233470	183670	208570	836210	1789600	1312905	0.158861	0.187254
TGGT1_202460-t26_1-p1				TGGT1_202460-t26_1-p1	TGGT1_202460-t26_1-p1 | transcript=TGGT1_202460-t26_1 | gene=TGGT1_202460 | organism=Toxoplasma_gondii_GT1 | gene_product=diacylglycerol kinase accessory domain (presumed) domain-containing protein | transcript_product=diacylglycerol kinase accessory domai	1	4	4	4	7.2	73.02	107650	98570	103110	103500	81647	92573.5	1.11382	0.514535
TGGT1_202500-t26_1-p1				TGGT1_202500-t26_1-p1	TGGT1_202500-t26_1-p1 | transcript=TGGT1_202500-t26_1 | gene=TGGT1_202500 | organism=Toxoplasma_gondii_GT1 | gene_product=GAPM1a | transcript_product=GAPM1a | location=TGGT1_chrVIIa:3172046-3174108(-) | protein_length=305 | sequence_SO=chromosome | SO=prot	1	3	3	3	16.1	33.534	809500	320710	565105	332690	608600	470645	1.2007	0.471175
TGGT1_202530-t26_1-p1				TGGT1_202530-t26_1-p1	TGGT1_202530-t26_1-p1 | transcript=TGGT1_202530-t26_1 | gene=TGGT1_202530 | organism=Toxoplasma_gondii_GT1 | gene_product=aspartate-tRNA ligase | transcript_product=aspartate-tRNA ligase | location=TGGT1_chrVIIa:3153086-3158845(-) | protein_length=773 | se	1	18	18	17	29.6	86.715	1705900	1662600	1684250	2057000	1523800	1790400	0.940712	0.619093
TGGT1_202630-t26_1-p1				TGGT1_202630-t26_1-p1	TGGT1_202630-t26_1-p1 | transcript=TGGT1_202630-t26_1 | gene=TGGT1_202630 | organism=Toxoplasma_gondii_GT1 | gene_product=ATP-dependent metallopeptidase HflB subfamily protein | transcript_product=ATP-dependent metallopeptidase HflB subfamily protein | loc	1	7	7	7	8.9	128.43	16773	16875	16824	54078	200070	127074	0.132395	0.130218
TGGT1_202680-t26_1-p1				TGGT1_202680-t26_1-p1	TGGT1_202680-t26_1-p1 | transcript=TGGT1_202680-t26_1 | gene=TGGT1_202680 | organism=Toxoplasma_gondii_GT1 | gene_product=putative peptidase M16, alpha subunit | transcript_product=putative peptidase M16, alpha subunit | location=TGGT1_chrVIIa:3006392-3012	1	14	14	14	36.6	62.161	1132400	1114900	1123650	1477400	3267300	2372350	0.473644	0.878515
TGGT1_202770-t26_1-p1				TGGT1_202770-t26_1-p1	TGGT1_202770-t26_1-p1 | transcript=TGGT1_202770-t26_1 | gene=TGGT1_202770 | organism=Toxoplasma_gondii_GT1 | gene_product=RNA recognition motif-containing protein | transcript_product=RNA recognition motif-containing protein | location=TGGT1_chrVIIa:294011	1	7	7	7	19	55.868	129080	89595	109338	476680	641800	559240	0.195511	0.272553
TGGT1_202830-t26_1-p1				TGGT1_202830-t26_1-p1	TGGT1_202830-t26_1-p1 | transcript=TGGT1_202830-t26_1 | gene=TGGT1_202830 | organism=Toxoplasma_gondii_GT1 | gene_product=putative Elicitor-responsive protein | transcript_product=putative Elicitor-responsive protein | location=TGGT1_chrVIIa:2904651-290622	1	4	4	4	15.4	33.022	146090	161560	153825	149480	113880	131680	1.16817	0.486792
TGGT1_202840-t26_1-p1				TGGT1_202840-t26_1-p1	TGGT1_202840-t26_1-p1 | transcript=TGGT1_202840-t26_1 | gene=TGGT1_202840 | organism=Toxoplasma_gondii_GT1 | gene_product=FHA domain-containing protein | transcript_product=FHA domain-containing protein | location=TGGT1_chrVIIa:2890185-2896672(-) | protein	1	6	6	6	10.5	105.97	26928	13263	20095.5	84035	181910	132972	0.151125	0.170055
TGGT1_202890-t26_1-p1				TGGT1_202890-t26_1-p1	TGGT1_202890-t26_1-p1 | transcript=TGGT1_202890-t26_1 | gene=TGGT1_202890 | organism=Toxoplasma_gondii_GT1 | gene_product=hypothetical protein | transcript_product=hypothetical protein | location=TGGT1_chrVIIa:2858390-2859523(-) | protein_length=377 | sequ	1	4	4	4	15.6	39.357	6497.8	70657	38577.4	66715	139390	103052	0.374347	0.686251
TGGT1_202900-t26_1-p1				TGGT1_202900-t26_1-p1	TGGT1_202900-t26_1-p1 | transcript=TGGT1_202900-t26_1 | gene=TGGT1_202900 | organism=Toxoplasma_gondii_GT1 | gene_product=zinc finger (CCCH type) motif-containing protein | transcript_product=zinc finger (CCCH type) motif-containing protein | location=TGGT	1	8	8	8	9.9	137.15	206650	281720	244185	146090	122020	134055	1.82153	0.270391
TGGT1_202950-t26_1-p1				TGGT1_202950-t26_1-p1	TGGT1_202950-t26_1-p1 | transcript=TGGT1_202950-t26_1 | gene=TGGT1_202950 | organism=Toxoplasma_gondii_GT1 | gene_product=hypothetical protein | transcript_product=hypothetical protein | location=TGGT1_chrVIIa:2821568-2833732(+) | protein_length=1414 | seq	1	16	16	16	17.6	151.89	127110	156810	141960	366070	614790	490430	0.28946	0.497513
TGGT1_202980-t26_1-p1				TGGT1_202980-t26_1-p1	TGGT1_202980-t26_1-p1 | transcript=TGGT1_202980-t26_1 | gene=TGGT1_202980 | organism=Toxoplasma_gondii_GT1 | gene_product=hypothetical protein | transcript_product=hypothetical protein | location=TGGT1_chrVIIa:2786681-2799928(-) | protein_length=1915 | seq	1	9	9	9	8	210.7	59869	20353	40111	244940	198590	221765	0.180872	0.237895
TGGT1_203170-t26_1-p1				TGGT1_203170-t26_1-p1	TGGT1_203170-t26_1-p1 | transcript=TGGT1_203170-t26_1 | gene=TGGT1_203170 | organism=Toxoplasma_gondii_GT1 | gene_product=OB-fold nucleic acid binding domain-containing protein | transcript_product=OB-fold nucleic acid binding domain-containing protein | l	1	3	3	3	6.5	81.332	64977	56903	60940	35445	318290	176868	0.344552	0.62239
TGGT1_203220-t26_1-p1				TGGT1_203220-t26_1-p1	TGGT1_203220-t26_1-p1 | transcript=TGGT1_203220-t26_1 | gene=TGGT1_203220 | organism=Toxoplasma_gondii_GT1 | gene_product=DEAD/DEAH box helicase domain-containing protein | transcript_product=DEAD/DEAH box helicase domain-containing protein | location=TGGT	1	15	15	15	17.9	122.57	349790	391790	370790	351310	400030	375670	0.98701	0.588421
TGGT1_203240-t26_1-p1				TGGT1_203240-t26_1-p1	TGGT1_203240-t26_1-p1 | transcript=TGGT1_203240-t26_1 | gene=TGGT1_203240 | organism=Toxoplasma_gondii_GT1 | gene_product=hypothetical protein | transcript_product=hypothetical protein | location=TGGT1_chrVIIa:2547760-2555324(-) | protein_length=739 | sequ	1	9	9	9	17.5	80.262	66230	130920	98575	261340	446590	353965	0.278488	0.47174
TGGT1_203310-t26_1-p1				TGGT1_203310-t26_1-p1	TGGT1_203310-t26_1-p1 | transcript=TGGT1_203310-t26_1 | gene=TGGT1_203310 | organism=Toxoplasma_gondii_GT1 | gene_product=dense granule protein GRA7 | transcript_product=dense granule protein GRA7 | location=TGGT1_chrVIIa:2502941-2503651(+) | protein_lengt	1	15	15	15	55.5	25.857	7136900	8103200	7620050	8995300	5250900	7123100	1.06977	0.538657
TGGT1_203390-t26_1-p1				TGGT1_203390-t26_1-p1	TGGT1_203390-t26_1-p1 | transcript=TGGT1_203390-t26_1 | gene=TGGT1_203390 | organism=Toxoplasma_gondii_GT1 | gene_product=CRAL/TRIO domain-containing protein | transcript_product=CRAL/TRIO domain-containing protein | location=TGGT1_chrVIIa:2421687-2423720(	1	5	5	5	18.2	50.468	161230	386670	273950	273470	760980	517225	0.529653	0.973221
TGGT1_203480-t26_1-p1				TGGT1_203480-t26_1-p1	TGGT1_203480-t26_1-p1 | transcript=TGGT1_203480-t26_1 | gene=TGGT1_203480 | organism=Toxoplasma_gondii_GT1 | gene_product=hypothetical protein | transcript_product=hypothetical protein | location=TGGT1_chrVIIa:2381334-2390648(-) | protein_length=1403 | seq	1	3	3	3	3.6	145.78	300710	295560	298135	114650	75575	95112.5	3.13455	0.109785
TGGT1_203490-t26_1-p1				TGGT1_203490-t26_1-p1	TGGT1_203490-t26_1-p1 | transcript=TGGT1_203490-t26_1 | gene=TGGT1_203490 | organism=Toxoplasma_gondii_GT1 | gene_product=GNL3L/Grn1 GTPase | transcript_product=GNL3L/Grn1 GTPase | location=TGGT1_chrVIIa:2373071-2378820(+) | protein_length=701 | sequence_S	1	9	9	9	20.3	76.217	79163	120220	99691.5	212030	178950	195490	0.509957	0.940999
TGGT1_203540-t26_1-p1				TGGT1_203540-t26_1-p1	TGGT1_203540-t26_1-p1 | transcript=TGGT1_203540-t26_1 | gene=TGGT1_203540 | organism=Toxoplasma_gondii_GT1 | gene_product=putative RNA binding protein | transcript_product=putative RNA binding protein | location=TGGT1_chrVIIa:2333721-2341250(-) | protein_l	1	13	13	13	17.7	118.7	1020100	1087500	1053800	730080	481980	606030	1.73886	0.28931
TGGT1_203600-t26_1-p1				TGGT1_203600-t26_1-p1	TGGT1_203600-t26_1-p1 | transcript=TGGT1_203600-t26_1 | gene=TGGT1_203600 | organism=Toxoplasma_gondii_GT1 | gene_product=hypothetical protein | transcript_product=hypothetical protein | location=TGGT1_chrVIIa:2307958-2309277(-) | protein_length=439 | sequ	1	5	5	5	19.1	47.375	26168	28473	27320.5	114760	115980	115370	0.236808	0.372028
TGGT1_203630-t26_1-p1				TGGT1_203630-t26_1-p1	TGGT1_203630-t26_1-p1 | transcript=TGGT1_203630-t26_1 | gene=TGGT1_203630 | organism=Toxoplasma_gondii_GT1 | gene_product=ribosomal protein RPL44 | transcript_product=ribosomal protein RPL44 | location=TGGT1_chrVIIa:2292915-2293974(-) | protein_length=105	1	3	3	3	27.6	12.062	177810	177980	177895	171840	30062	100951	1.76219	0.283792
TGGT1_203780-t26_1-p1				TGGT1_203780-t26_1-p1	TGGT1_203780-t26_1-p1 | transcript=TGGT1_203780-t26_1 | gene=TGGT1_203780 | organism=Toxoplasma_gondii_GT1 | gene_product=hypothetical protein | transcript_product=hypothetical protein | location=TGGT1_chrVIIa:2142786-2147213(+) | protein_length=1475 | seq	1	14	14	14	18.6	145.22	117390	126480	121935	170310	497520	333915	0.365168	0.666872
TGGT1_203810-t26_1-p1				TGGT1_203810-t26_1-p1	TGGT1_203810-t26_1-p1 | transcript=TGGT1_203810-t26_1 | gene=TGGT1_203810 | organism=Toxoplasma_gondii_GT1 | gene_product=kelch repeat-containing protein | transcript_product=kelch repeat-containing protein | location=TGGT1_chrVIIa:2118032-2122089(-) | pro	1	7	7	7	18.8	58.047	19815	13275	16545	73364	260250	166807	0.0991865	0.0685378
TGGT1_203870-t26_1-p1				TGGT1_203870-t26_1-p1	TGGT1_203870-t26_1-p1 | transcript=TGGT1_203870-t26_1 | gene=TGGT1_203870 | organism=Toxoplasma_gondii_GT1 | gene_product=RAB43, member RAS oncogene family protein | transcript_product=RAB43, member RAS oncogene family protein | location=TGGT1_chrVIIa:2071	1	2	2	2	15.1	32.245	44421	52908	48664.5	92565	72701	82633	0.588923	0.94553
TGGT1_203930-t26_1-p1				TGGT1_203930-t26_1-p1	TGGT1_203930-t26_1-p1 | transcript=TGGT1_203930-t26_1 | gene=TGGT1_203930 | organism=Toxoplasma_gondii_GT1 | gene_product=hypothetical protein | transcript_product=hypothetical protein | location=TGGT1_chrVIIa:2026571-2029761(+) | protein_length=566 | sequ	1	1	1	1	2.8	60.936	459.21	2351.7	1405.45	20417	652.69	10534.8	0.13341	0.1323
TGGT1_203970-t26_1-p1				TGGT1_203970-t26_1-p1	TGGT1_203970-t26_1-p1 | transcript=TGGT1_203970-t26_1 | gene=TGGT1_203970 | organism=Toxoplasma_gondii_GT1 | gene_product=dolichyl-diphosphooligosaccharide--protein glycosyltransferase | transcript_product=dolichyl-diphosphooligosaccharide--protein glycosy	1	6	6	6	15.9	72.078	51441	34622	43031.5	150080	347730	248905	0.172883	0.21927
TGGT1_203980-t26_1-p1				TGGT1_203980-t26_1-p1	TGGT1_203980-t26_1-p1 | transcript=TGGT1_203980-t26_1 | gene=TGGT1_203980 | organism=Toxoplasma_gondii_GT1 | gene_product=hypothetical protein | transcript_product=hypothetical protein | location=TGGT1_chrVIIa:1963789-1975923(+) | protein_length=1920 | seq	1	12	12	12	10.4	201.42	120720	181180	150950	261940	450530	356235	0.423737	0.785865
TGGT1_203990-t26_1-p1				TGGT1_203990-t26_1-p1	TGGT1_203990-t26_1-p1 | transcript=TGGT1_203990-t26_1 | gene=TGGT1_203990 | organism=Toxoplasma_gondii_GT1 | gene_product=rhoptry protein ROP12 | transcript_product=rhoptry protein ROP12 | location=TGGT1_chrVIIa:1957210-1959051(-) | protein_length=236 | se	1	3	3	3	20.8	25.454	1093500	1177600	1135550	1408000	593680	1000840	1.1346	0.503676
TGGT1_204020-t26_1-p1				TGGT1_204020-t26_1-p1	TGGT1_204020-t26_1-p1 | transcript=TGGT1_204020-t26_1 | gene=TGGT1_204020 | organism=Toxoplasma_gondii_GT1 | gene_product=ribosomal protein RPL8 | transcript_product=ribosomal protein RPL8 | location=TGGT1_chrVIIa:1947745-1950214(+) | protein_length=260 |	1	9	9	9	48.5	28.254	4417000	5060600	4738800	5077000	4081100	4579050	1.03489	0.558887
TGGT1_204050-t26_1-p1				TGGT1_204050-t26_1-p1	TGGT1_204050-t26_1-p1 | transcript=TGGT1_204050-t26_1 | gene=TGGT1_204050 | organism=Toxoplasma_gondii_GT1 | gene_product=subtilisin SUB1 | transcript_product=subtilisin SUB1 | location=TGGT1_chrVIIa:1932241-1938144(+) | protein_length=795 | sequence_SO=ch	1	21	21	21	49.6	85.096	947190	1051200	999195	2698400	4185400	3441900	0.290303	0.499482
TGGT1_204130-t26_1-p1				TGGT1_204130-t26_1-p1	TGGT1_204130-t26_1-p1 | transcript=TGGT1_204130-t26_1 | gene=TGGT1_204130 | organism=Toxoplasma_gondii_GT1 | gene_product=perforin-like protein PLP1 | transcript_product=perforin-like protein PLP1 | location=TGGT1_chrVIIa:1864038-1872889(-) | protein_lengt	1	21	21	21	24.6	125.49	656360	560860	608610	1049500	1464400	1256950	0.484196	0.897091
TGGT1_204160-t26_1-p1				TGGT1_204160-t26_1-p1	TGGT1_204160-t26_1-p1 | transcript=TGGT1_204160-t26_1 | gene=TGGT1_204160 | organism=Toxoplasma_gondii_GT1 | gene_product=GYF domain-containing protein | transcript_product=GYF domain-containing protein | location=TGGT1_chrVIIa:1837535-1846323(-) | protein	1	24	24	24	21.6	187.53	253890	159820	206855	363230	630040	496635	0.416513	0.771789
TGGT1_204280-t26_1-p1				TGGT1_204280-t26_1-p1	TGGT1_204280-t26_1-p1 | transcript=TGGT1_204280-t26_1 | gene=TGGT1_204280 | organism=Toxoplasma_gondii_GT1 | gene_product=putative cell-cycle-associated protein kinase DYRK | transcript_product=putative cell-cycle-associated protein kinase DYRK | location=	1	2	2	2	2	128.73	15922	25840	20881	15682	13688	14685	1.42193	0.381355
TGGT1_204310-t26_1-p1				TGGT1_204310-t26_1-p1	TGGT1_204310-t26_1-p1 | transcript=TGGT1_204310-t26_1 | gene=TGGT1_204310 | organism=Toxoplasma_gondii_GT1 | gene_product=hypothetical protein | transcript_product=hypothetical protein | location=TGGT1_chrVIIa:1788678-1809780(+) | protein_length=2209 | seq	1	11	11	11	8.9	242.42	72472	108570	90521	59865	160000	109932	0.823423	0.707505
TGGT1_204340-t26_1-p1				TGGT1_204340-t26_1-p1	TGGT1_204340-t26_1-p1 | transcript=TGGT1_204340-t26_1 | gene=TGGT1_204340 | organism=Toxoplasma_gondii_GT1 | gene_product=hypothetical protein | transcript_product=hypothetical protein | location=TGGT1_chrVIIa:1770608-1775101(-) | protein_length=877 | sequ	1	11	11	11	20.6	97.297	55270	40932	48101	217450	362750	290100	0.165808	0.202994
TGGT1_204400-t26_1-p1				TGGT1_204400-t26_1-p1	TGGT1_204400-t26_1-p1 | transcript=TGGT1_204400-t26_1 | gene=TGGT1_204400 | organism=Toxoplasma_gondii_GT1 | gene_product=putative ATPase synthase subunit alpha | transcript_product=putative ATPase synthase subunit alpha | location=TGGT1_chrVIIa:1716199-17	1	16	16	16	31.4	62.146	1904600	2251600	2078100	2780700	4175900	3478300	0.597447	0.935061
TGGT1_204410-t26_1-p1				TGGT1_204410-t26_1-p1	TGGT1_204410-t26_1-p1 | transcript=TGGT1_204410-t26_1 | gene=TGGT1_204410 | organism=Toxoplasma_gondii_GT1 | gene_product=endonuclease/exonuclease/phosphatase family protein | transcript_product=endonuclease/exonuclease/phosphatase family protein | locatio	1	2	2	2	3.2	120.6	31401	51765	41583	46100	38839	42469.5	0.979126	0.593492
TGGT1_204480-t26_1-p1				TGGT1_204480-t26_1-p1	TGGT1_204480-t26_1-p1 | transcript=TGGT1_204480-t26_1 | gene=TGGT1_204480 | organism=Toxoplasma_gondii_GT1 | gene_product=thioredoxin domain-containing protein | transcript_product=thioredoxin domain-containing protein | location=TGGT1_chrVIIa:1656821-1664	1	7	7	7	13.8	72.161	574210	526650	550430	771580	1089700	930640	0.591453	0.942406
TGGT1_204530-t26_1-p1				TGGT1_204530-t26_1-p1	TGGT1_204530-t26_1-p1 | transcript=TGGT1_204530-t26_1 | gene=TGGT1_204530 | organism=Toxoplasma_gondii_GT1 | gene_product=microneme protein MIC11 | transcript_product=microneme protein MIC11 | location=TGGT1_chrVIIa:1632334-1633282(-) | protein_length=204	1	4	4	4	31.4	22.432	332570	307160	319865	466670	130040	298355	1.0721	0.537342
TGGT1_205010-t26_1-p1				TGGT1_205010-t26_1-p1	TGGT1_205010-t26_1-p1 | transcript=TGGT1_205010-t26_1 | gene=TGGT1_205010 | organism=Toxoplasma_gondii_GT1 | gene_product=putative U2 small nuclear ribonucleoprotein family protein | transcript_product=putative U2 small nuclear ribonucleoprotein family pro	1	24	24	24	24.3	150.77	1031300	1107300	1069300	932710	1061700	997205	1.0723	0.537229
TGGT1_205130-t26_1-p1				TGGT1_205130-t26_1-p1	TGGT1_205130-t26_1-p1 | transcript=TGGT1_205130-t26_1 | gene=TGGT1_205130 | organism=Toxoplasma_gondii_GT1 | gene_product=hypothetical protein | transcript_product=hypothetical protein | location=TGGT1_chrVIIa:1506588-1532655(+) | protein_length=4815 | seq	1	6	6	6	1.8	517.65	46554	53923	50238.5	97175	288480	192828	0.260536	0.429081
TGGT1_205180-t26_1-p1				TGGT1_205180-t26_1-p1	TGGT1_205180-t26_1-p1 | transcript=TGGT1_205180-t26_1 | gene=TGGT1_205180 | organism=Toxoplasma_gondii_GT1 | gene_product=RNA recognition motif-containing protein | transcript_product=RNA recognition motif-containing protein | location=TGGT1_chrVIIa:147376	1	5	5	5	28.8	32.011	332650	84739	208694	172520	252890	212705	0.981145	0.592187
TGGT1_205220-t26_1-p1				TGGT1_205220-t26_1-p1	TGGT1_205220-t26_1-p1 | transcript=TGGT1_205220-t26_1 | gene=TGGT1_205220 | organism=Toxoplasma_gondii_GT1 | gene_product=putative U5 snRNP-associated subunit | transcript_product=putative U5 snRNP-associated subunit | location=TGGT1_chrVIIa:1443394-145120	1	6	6	6	8.1	122.79	130160	158680	144420	93671	301530	197600	0.730869	0.790212
TGGT1_205240-t26_1-p1				TGGT1_205240-t26_1-p1	TGGT1_205240-t26_1-p1 | transcript=TGGT1_205240-t26_1 | gene=TGGT1_205240 | organism=Toxoplasma_gondii_GT1 | gene_product=cleft lip and palate transmembrane protein 1 (clptm1) protein | transcript_product=cleft lip and palate transmembrane protein 1 (clptm	1	9	9	9	17.3	88.309	150400	145700	148050	285310	587990	436650	0.339059	0.61032
TGGT1_205250-t26_1-p1				TGGT1_205250-t26_1-p1	TGGT1_205250-t26_1-p1 | transcript=TGGT1_205250-t26_1 | gene=TGGT1_205250 | organism=Toxoplasma_gondii_GT1 | gene_product=rhoptry protein ROP18 | transcript_product=rhoptry protein ROP18 | location=TGGT1_chrVIIa:1426782-1428446(-) | protein_length=554 | se	1	24	24	24	46.4	62.342	925450	986320	955885	2042700	3553700	2798200	0.341607	0.615931
TGGT1_205320-t26_1-p1				TGGT1_205320-t26_1-p1	TGGT1_205320-t26_1-p1 | transcript=TGGT1_205320-t26_1 | gene=TGGT1_205320 | organism=Toxoplasma_gondii_GT1 | gene_product=hypothetical protein | transcript_product=hypothetical protein | location=TGGT1_chrVIIa:1385667-1389087(+) | protein_length=739 | sequ	1	13	13	13	27.2	80.037	70018	81225	75621.5	409680	901160	655420	0.115379	0.0969011
TGGT1_205340-t26_1-p1				TGGT1_205340-t26_1-p1	TGGT1_205340-t26_1-p1 | transcript=TGGT1_205340-t26_1 | gene=TGGT1_205340 | organism=Toxoplasma_gondii_GT1 | gene_product=ribosomal protein RPS12 | transcript_product=ribosomal protein RPS12 | location=TGGT1_chrVIIa:1379775-1380954(+) | protein_length=142	1	6	6	6	54.2	15.399	966280	848690	907485	1138700	1056600	1097650	0.826753	0.704759
TGGT1_205350-t26_1-p1				TGGT1_205350-t26_1-p1	TGGT1_205350-t26_1-p1 | transcript=TGGT1_205350-t26_1 | gene=TGGT1_205350 | organism=Toxoplasma_gondii_GT1 | gene_product=putative integral membrane protein, GNS1/SUR4 family protein | transcript_product=putative integral membrane protein, GNS1/SUR4 family	1	4	4	4	17.3	37.794	69991	63730	66860.5	307000	544660	425830	0.157012	0.183109
TGGT1_205360-t26_1-p1				TGGT1_205360-t26_1-p1	TGGT1_205360-t26_1-p1 | transcript=TGGT1_205360-t26_1 | gene=TGGT1_205360 | organism=Toxoplasma_gondii_GT1 | gene_product=hypothetical protein | transcript_product=hypothetical protein | location=TGGT1_chrVIIa:1355158-1371232(+) | protein_length=2607 | seq	1	4	4	4	2.8	293.29	29618	57812	43715	47174	86760	66967	0.652784	0.870846
TGGT1_205380-t26_1-p1				TGGT1_205380-t26_1-p1	TGGT1_205380-t26_1-p1 | transcript=TGGT1_205380-t26_1 | gene=TGGT1_205380 | organism=Toxoplasma_gondii_GT1 | gene_product=fructose-bisphospatase I | transcript_product=fructose-bisphospatase I | location=TGGT1_chrVIIa:1342975-1346118(+) | protein_length=38	1	6	6	6	17.8	42.232	330630	245420	288025	579540	1176900	878220	0.327965	0.585669
TGGT1_205440-t26_1-p1				TGGT1_205440-t26_1-p1	TGGT1_205440-t26_1-p1 | transcript=TGGT1_205440-t26_1 | gene=TGGT1_205440 | organism=Toxoplasma_gondii_GT1 | gene_product=CCT chaperonin gamma subunit | transcript_product=CCT chaperonin gamma subunit | location=TGGT1_chrVIIa:1309659-1315491(+) | protein_l	1	22	22	22	42.4	60.697	920460	842940	881700	1569600	2439500	2004550	0.439849	0.816651
TGGT1_205470-t26_1-p1				TGGT1_205470-t26_1-p1	TGGT1_205470-t26_1-p1 | transcript=TGGT1_205470-t26_1 | gene=TGGT1_205470 | organism=Toxoplasma_gondii_GT1 | gene_product=putative translation elongation factor 2 family protein | transcript_product=putative translation elongation factor 2 family protein |	1	32	32	32	53.4	93.088	5563200	4622300	5092750	11515000	12570000	12042500	0.422898	0.784239
TGGT1_205500-t26_1-p1				TGGT1_205500-t26_1-p1	TGGT1_205500-t26_1-p1 | transcript=TGGT1_205500-t26_1 | gene=TGGT1_205500 | organism=Toxoplasma_gondii_GT1 | gene_product=hypothetical protein | transcript_product=hypothetical protein | location=TGGT1_chrVIIa:1278562-1285671(+) | protein_length=1009 | seq	1	2	2	2	3.9	113.35	6526.2	23461	14993.6	26025	34115	30070	0.498623	0.921931
TGGT1_205510-t26_1-p1				TGGT1_205510-t26_1-p1	TGGT1_205510-t26_1-p1 | transcript=TGGT1_205510-t26_1 | gene=TGGT1_205510 | organism=Toxoplasma_gondii_GT1 | gene_product=putative nucleolar protein 5 | transcript_product=putative nucleolar protein 5 | location=TGGT1_chrVIIa:1272709-1276843(-) | protein_l	1	19	19	19	52.4	54.334	986830	970570	978700	1236400	1498600	1367500	0.715686	0.805052
TGGT1_205540-t26_1-p1				TGGT1_205540-t26_1-p1	TGGT1_205540-t26_1-p1 | transcript=TGGT1_205540-t26_1 | gene=TGGT1_205540 | organism=Toxoplasma_gondii_GT1 | gene_product=DEAD/DEAH box helicase domain-containing protein | transcript_product=DEAD/DEAH box helicase domain-containing protein | location=TGGT	1	4	4	4	5.6	116.14	18330	19676	19003	31133	58991	45062	0.421708	0.781928
TGGT1_205558-t26_1-p1				TGGT1_205558-t26_1-p1	TGGT1_205558-t26_1-p1 | transcript=TGGT1_205558-t26_1 | gene=TGGT1_205558 | organism=Toxoplasma_gondii_GT1 | gene_product=NAC domain-containing protein | transcript_product=NAC domain-containing protein | location=TGGT1_chrVIIa:1246583-1248351(+) | protein	1	7	7	7	57.7	20.507	1024800	1093600	1059200	2495000	2972800	2733900	0.387432	0.713409
TGGT1_205562-t26_1-p1				TGGT1_205562-t26_1-p1	TGGT1_205562-t26_1-p1 | transcript=TGGT1_205562-t26_1 | gene=TGGT1_205562 | organism=Toxoplasma_gondii_GT1 | gene_product=hypothetical protein | transcript_product=hypothetical protein | location=TGGT1_chrVIIa:1219083-1242949(+) | protein_length=5820 | seq	1	1	1	1	0.2	625.18	388400	552100	470250	224270	186040	205155	2.29217	0.189321
TGGT1_205570-t26_1-p1				TGGT1_205570-t26_1-p1	TGGT1_205570-t26_1-p1 | transcript=TGGT1_205570-t26_1 | gene=TGGT1_205570 | organism=Toxoplasma_gondii_GT1 | gene_product=hypothetical protein | transcript_product=hypothetical protein | location=TGGT1_chrVIIa:1214551-1217219(-) | protein_length=644 | sequ	1	7	7	7	14.4	68.283	117000	107470	112235	190280	248420	219350	0.511671	0.943849
TGGT1_205580-t26_1-p1				TGGT1_205580-t26_1-p1	TGGT1_205580-t26_1-p1 | transcript=TGGT1_205580-t26_1 | gene=TGGT1_205580 | organism=Toxoplasma_gondii_GT1 | gene_product=nuclear factor NF4 | transcript_product=nuclear factor NF4 | location=TGGT1_chrVIIa:1205711-1209756(+) | protein_length=497 | sequence	1	7	7	7	20.1	51.22	104720	29186	66953	403390	515110	459250	0.145788	0.158421
TGGT1_205700-t26_1-p1				TGGT1_205700-t26_1-p1	TGGT1_205700-t26_1-p1 | transcript=TGGT1_205700-t26_1 | gene=TGGT1_205700 | organism=Toxoplasma_gondii_GT1 | gene_product=cyclophilin precursor | transcript_product=cyclophilin precursor | location=TGGT1_chrVIIa:1122121-1123167(+) | protein_length=348 | se	1	6	6	6	19	38.193	778700	67089	422894	2946400	987750	1967075	0.214986	0.31932
TGGT1_205710-t26_1-p1				TGGT1_205710-t26_1-p1	TGGT1_205710-t26_1-p1 | transcript=TGGT1_205710-t26_1 | gene=TGGT1_205710 | organism=Toxoplasma_gondii_GT1 | gene_product=lysine-tRNA ligase | transcript_product=lysine-tRNA ligase | location=TGGT1_chrVIIa:1115364-1120007(+) | protein_length=658 | sequence	1	22	22	22	43.2	74.336	424650	369960	397305	1243300	1489100	1366200	0.29081	0.500666
TGGT1_206320-t26_1-p1				TGGT1_206320-t26_1-p1	TGGT1_206320-t26_1-p1 | transcript=TGGT1_206320-t26_1 | gene=TGGT1_206320 | organism=Toxoplasma_gondii_GT1 | gene_product=hypothetical protein | transcript_product=hypothetical protein | location=TGGT1_chrVIIa:1038603-1041479(+) | protein_length=294 | sequ	1	5	5	5	21.8	32.311	80913	90627	85770	379780	93096	236438	0.362759	0.661743
TGGT1_206470-t26_1-p1				TGGT1_206470-t26_1-p1	TGGT1_206470-t26_1-p1 | transcript=TGGT1_206470-t26_1 | gene=TGGT1_206470 | organism=Toxoplasma_gondii_GT1 | gene_product=pyruvate dehydrogenase complex subunit PDH-E3II | transcript_product=pyruvate dehydrogenase complex subunit PDH-E3II | location=TGGT1_	1	13	13	13	41.2	55.107	766290	611830	689060	1660100	2647600	2153850	0.31992	0.567575
TGGT1_206480-t26_1-p1				TGGT1_206480-t26_1-p1	TGGT1_206480-t26_1-p1 | transcript=TGGT1_206480-t26_1 | gene=TGGT1_206480 | organism=Toxoplasma_gondii_GT1 | gene_product=hypothetical protein | transcript_product=hypothetical protein | location=TGGT1_chrVIIa:919383-921082(-) | protein_length=207 | sequen	1	2	2	2	14.5	22.522	80742	77745	79243.5	195250	133620	164435	0.481914	0.893103
TGGT1_206510-t26_1-p1				TGGT1_206510-t26_1-p1	TGGT1_206510-t26_1-p1 | transcript=TGGT1_206510-t26_1 | gene=TGGT1_206510 | organism=Toxoplasma_gondii_GT1 | gene_product=toxolysin TLN4 | transcript_product=toxolysin TLN4 | location=TGGT1_chrVIIa:879451-893239(+) | protein_length=2435 | sequence_SO=chrom	1	28	28	28	19	256.82	298880	370560	334720	784080	1468100	1126090	0.297241	0.515628
TGGT1_206540-t26_1-p1				TGGT1_206540-t26_1-p1	TGGT1_206540-t26_1-p1 | transcript=TGGT1_206540-t26_1 | gene=TGGT1_206540 | organism=Toxoplasma_gondii_GT1 | gene_product=hypothetical protein | transcript_product=hypothetical protein | location=TGGT1_chrVIIa:869335-877145(-) | protein_length=1295 | seque	1	5	5	5	5.1	134.89	8554.2	7593.4	8073.8	22450	151590	87020	0.092781	0.0583972
TGGT1_206590-t26_1-p1				TGGT1_206590-t26_1-p1;TGGT1_242400-t26_1-p1	TGGT1_206590-t26_1-p1 | transcript=TGGT1_206590-t26_1 | gene=TGGT1_206590 | organism=Toxoplasma_gondii_GT1 | gene_product=calcium-dependent protein kinase CDPK2A | transcript_product=calcium-dependent protein kinase CDPK2A | location=TGGT1_chrVIIa:775466-7	2	11	11	11	19	86.364	272630	298670	285650	604720	1006100	805410	0.354664	0.644373
TGGT1_206610-t26_1-p1				TGGT1_206610-t26_1-p1	TGGT1_206610-t26_1-p1 | transcript=TGGT1_206610-t26_1 | gene=TGGT1_206610 | organism=Toxoplasma_gondii_GT1 | gene_product=pyruvate dehydrogenase complex subunit PDH-E2 | transcript_product=pyruvate dehydrogenase complex subunit PDH-E2 | location=TGGT1_chrV	1	14	14	14	26.5	96.854	466320	407400	436860	707770	1294500	1001135	0.436365	0.810064
TGGT1_206640-t26_1-p1				TGGT1_206640-t26_1-p1	TGGT1_206640-t26_1-p1 | transcript=TGGT1_206640-t26_1 | gene=TGGT1_206640 | organism=Toxoplasma_gondii_GT1 | gene_product=hypothetical protein | transcript_product=hypothetical protein | location=TGGT1_chrVIIa:732834-742091(+) | protein_length=1282 | seque	1	10	10	10	11	144.06	156490	286740	221615	122640	29718	76179	2.90914	0.125811
TGGT1_206670-t26_1-p1				TGGT1_206670-t26_1-p1	TGGT1_206670-t26_1-p1 | transcript=TGGT1_206670-t26_1 | gene=TGGT1_206670 | organism=Toxoplasma_gondii_GT1 | gene_product=hypothetical protein | transcript_product=hypothetical protein | location=TGGT1_chrVIIa:705099-714174(-) | protein_length=2072 | seque	1	20	20	20	14.1	218.45	197160	255290	226225	147920	365120	256520	0.8819	0.661367
TGGT1_206680-t26_1-p1				TGGT1_206680-t26_1-p1	TGGT1_206680-t26_1-p1 | transcript=TGGT1_206680-t26_1 | gene=TGGT1_206680 | organism=Toxoplasma_gondii_GT1 | gene_product=hypothetical protein | transcript_product=hypothetical protein | location=TGGT1_chrVIIa:700484-702157(-) | protein_length=216 | sequen	1	2	2	2	19	23.951	35583	41413	38498	17582	7989	12785.5	3.01107	0.118203
TGGT1_206690-t26_1-p1				TGGT1_206690-t26_1-p1	TGGT1_206690-t26_1-p1 | transcript=TGGT1_206690-t26_1 | gene=TGGT1_206690 | organism=Toxoplasma_gondii_GT1 | gene_product=glideosome-associated protein with multiple-membrane spans GAPM2B | transcript_product=glideosome-associated protein with multiple-mem	1	2	2	2	9.9	46.788	42338	60430	51384	61645	83666	72655.5	0.707228	0.813487
TGGT1_207060-t26_1-p1				TGGT1_207060-t26_1-p1	TGGT1_207060-t26_1-p1 | transcript=TGGT1_207060-t26_1 | gene=TGGT1_207060 | organism=Toxoplasma_gondii_GT1 | gene_product=ribonucleoside-diphosphate reductase small subunit | transcript_product=ribonucleoside-diphosphate reductase small subunit | location=	1	8	8	8	27.6	44.569	144280	267620	205950	354640	645160	499900	0.411982	0.762874
TGGT1_207370-t26_1-p1				TGGT1_207370-t26_1-p1	TGGT1_207370-t26_1-p1 | transcript=TGGT1_207370-t26_1 | gene=TGGT1_207370 | organism=Toxoplasma_gondii_GT1 | gene_product=hypothetical protein | transcript_product=hypothetical protein | location=TGGT1_chrIb:26497-30898(-) | protein_length=1373 | sequence_	1	6	6	6	6.7	142.99	27346	41352	34349	32618	52191	42404.5	0.810032	0.718701
TGGT1_207390-t26_1-p1				TGGT1_207390-t26_1-p1	TGGT1_207390-t26_1-p1 | transcript=TGGT1_207390-t26_1 | gene=TGGT1_207390 | organism=Toxoplasma_gondii_GT1 | gene_product=putative coatomer protein complex, gamma sub-unit | transcript_product=putative coatomer protein complex, gamma sub-unit | location=TG	1	2	2	2	4.8	56.058	8965.8	4665.3	6815.55	119980	10607	65293.5	0.104383	0.0772362
TGGT1_207440-t26_1-p1				TGGT1_207440-t26_1-p1	TGGT1_207440-t26_1-p1 | transcript=TGGT1_207440-t26_1 | gene=TGGT1_207440 | organism=Toxoplasma_gondii_GT1 | gene_product=ribosomal protein RPS4 | transcript_product=ribosomal protein RPS4 | location=TGGT1_chrIb:77395-80548(-) | protein_length=312 | sequen	1	9	9	9	34.3	35.507	6096700	6110800	6103750	5907300	4236900	5072100	1.2034	0.469913
TGGT1_207450-t26_1-p1				TGGT1_207450-t26_1-p1	TGGT1_207450-t26_1-p1 | transcript=TGGT1_207450-t26_1 | gene=TGGT1_207450 | organism=Toxoplasma_gondii_GT1 | gene_product=DNA segment, Chr 10, Wayne State University 52, expressed family protein | transcript_product=DNA segment, Chr 10, Wayne State Univers	1	4	4	4	13.3	56.365	19529	14288	16908.5	30256	81187	55721.5	0.303447	0.529973
TGGT1_207590-t26_1-p1				TGGT1_207590-t26_1-p1	TGGT1_207590-t26_1-p1 | transcript=TGGT1_207590-t26_1 | gene=TGGT1_207590 | organism=Toxoplasma_gondii_GT1 | gene_product=protein phosphatase 2C domain-containing protein | transcript_product=protein phosphatase 2C domain-containing protein | location=TGGT	1	2	2	2	5.4	57.801	12427	12266	12346.5	12004	11281	11642.5	1.06047	0.543949
TGGT1_207620-t26_1-p1				TGGT1_207620-t26_1-p1	TGGT1_207620-t26_1-p1 | transcript=TGGT1_207620-t26_1 | gene=TGGT1_207620 | organism=Toxoplasma_gondii_GT1 | gene_product=pyridine nucleotide-disulfide oxidoreductase domain-containing protein | transcript_product=pyridine nucleotide-disulfide oxidoreducta	1	22	22	22	38.6	71.248	905780	994600	950190	1621600	3311900	2466750	0.385199	0.708814
TGGT1_207640-t26_1-p1				TGGT1_207640-t26_1-p1	TGGT1_207640-t26_1-p1 | transcript=TGGT1_207640-t26_1 | gene=TGGT1_207640 | organism=Toxoplasma_gondii_GT1 | gene_product=isoleucyl-tRNA synthetase family protein | transcript_product=isoleucyl-tRNA synthetase family protein | location=TGGT1_chrIb:186451-2	1	29	29	29	27.6	141.42	361360	414770	388065	981210	2653000	1817105	0.213562	0.315885
TGGT1_207720-t26_1-p1				TGGT1_207720-t26_1-p1	TGGT1_207720-t26_1-p1 | transcript=TGGT1_207720-t26_1 | gene=TGGT1_207720 | organism=Toxoplasma_gondii_GT1 | gene_product=hypothetical protein | transcript_product=hypothetical protein | location=TGGT1_chrIb:247992-259807(+) | protein_length=1628 | sequenc	1	14	14	14	15.7	177.11	162860	138060	150460	261850	425650	343750	0.437702	0.812596
TGGT1_207770-t26_1-p1				TGGT1_207770-t26_1-p1	TGGT1_207770-t26_1-p1 | transcript=TGGT1_207770-t26_1 | gene=TGGT1_207770 | organism=Toxoplasma_gondii_GT1 | gene_product=PCI domain-containing protein | transcript_product=PCI domain-containing protein | location=TGGT1_chrIb:293641-299816(-) | protein_len	1	14	14	14	45.6	55.519	245870	234600	240235	1097500	4075900	2586700	0.0928732	0.0585384
TGGT1_207830-t26_1-p1				TGGT1_207830-t26_1-p1	TGGT1_207830-t26_1-p1 | transcript=TGGT1_207830-t26_1 | gene=TGGT1_207830 | organism=Toxoplasma_gondii_GT1 | gene_product=MORN repeat-containing protein | transcript_product=MORN repeat-containing protein | location=TGGT1_chrIb:337658-340812(+) | protein_l	1	4	4	4	21	39.833	30066	33564	31815	108830	202530	155680	0.204362	0.293742
TGGT1_207840-t26_1-p1				TGGT1_207840-t26_1-p1	TGGT1_207840-t26_1-p1 | transcript=TGGT1_207840-t26_1 | gene=TGGT1_207840 | organism=Toxoplasma_gondii_GT1 | gene_product=ribosomal protein RPS17 | transcript_product=ribosomal protein RPS17 | location=TGGT1_chrIb:342658-344358(-) | protein_length=132 | se	1	10	10	10	56.1	15.228	4860600	5084200	4972400	4537600	3201300	3869450	1.28504	0.43379
TGGT1_208030-t26_1-p1				TGGT1_208030-t26_1-p1	TGGT1_208030-t26_1-p1 | transcript=TGGT1_208030-t26_1 | gene=TGGT1_208030 | organism=Toxoplasma_gondii_GT1 | gene_product=microneme protein MIC4 | transcript_product=microneme protein MIC4 | location=TGGT1_chrIb:547335-549077(+) | protein_length=580 | sequ	1	16	16	16	41.9	63.021	4173100	4615000	4394050	2658700	3155400	2907050	1.51152	0.351675
TGGT1_208320-t26_1-p1				TGGT1_208320-t26_1-p1	TGGT1_208320-t26_1-p1 | transcript=TGGT1_208320-t26_1 | gene=TGGT1_208320 | organism=Toxoplasma_gondii_GT1 | gene_product=polynucleotide kinase 3 phosphatase | transcript_product=polynucleotide kinase 3 phosphatase | location=TGGT1_chrIb:624423-626967(+) |	1	2	2	2	5	77.351	12458	31565	22011.5	47527	21332	34429.5	0.639321	0.885893
TGGT1_208350-t26_1-p1				TGGT1_208350-t26_1-p1	TGGT1_208350-t26_1-p1 | transcript=TGGT1_208350-t26_1 | gene=TGGT1_208350 | organism=Toxoplasma_gondii_GT1 | gene_product=hypothetical protein | transcript_product=hypothetical protein | location=TGGT1_chrIb:640587-643083(-) | protein_length=369 | sequence	1	3	3	3	9.2	40.043	92544	46061	69302.5	33920	46370	40145	1.7263	0.29234
TGGT1_208370-t26_1-p1				TGGT1_208370-t26_1-p1	TGGT1_208370-t26_1-p1 | transcript=TGGT1_208370-t26_1 | gene=TGGT1_208370 | organism=Toxoplasma_gondii_GT1 | gene_product=putative myosin heavy chain | transcript_product=putative myosin heavy chain | location=TGGT1_chrIb:652389-657163(+) | protein_length=	1	14	14	14	16.1	124.81	138060	87992	113026	354060	241660	297860	0.37946	0.696929
TGGT1_208500-t26_1-p1				TGGT1_208500-t26_1-p1	TGGT1_208500-t26_1-p1 | transcript=TGGT1_208500-t26_1 | gene=TGGT1_208500 | organism=Toxoplasma_gondii_GT1 | gene_product=protein phosphatase 2C domain-containing protein | transcript_product=protein phosphatase 2C domain-containing protein | location=TGGT	1	5	5	5	15.7	78.276	18003	5528.6	11765.8	84687	74168	79427.5	0.148133	0.163507
TGGT1_208530-t26_1-p1				TGGT1_208530-t26_1-p1	TGGT1_208530-t26_1-p1 | transcript=TGGT1_208530-t26_1 | gene=TGGT1_208530 | organism=Toxoplasma_gondii_GT1 | gene_product=nicotinate phosphoribosyltransferase | transcript_product=nicotinate phosphoribosyltransferase | location=TGGT1_chrIb:766715-777045(+)	1	9	9	9	20.9	65.563	616180	649510	632845	723050	1016400	869725	0.727638	0.793337
TGGT1_208560-t26_1-p1				TGGT1_208560-t26_1-p1	TGGT1_208560-t26_1-p1 | transcript=TGGT1_208560-t26_1 | gene=TGGT1_208560 | organism=Toxoplasma_gondii_GT1 | gene_product=carrier superfamily protein | transcript_product=carrier superfamily protein | location=TGGT1_chrIb:794791-800321(-) | protein_length=	1	9	9	9	17.6	72.33	117760	153260	135510	203430	277800	240615	0.563182	0.97814
TGGT1_208590-t26_1-p1				TGGT1_208590-t26_1-p1	TGGT1_208590-t26_1-p1 | transcript=TGGT1_208590-t26_1 | gene=TGGT1_208590 | organism=Toxoplasma_gondii_GT1 | gene_product=putative vacuolar ATP synthase subunit 54kD | transcript_product=putative vacuolar ATP synthase subunit 54kD | location=TGGT1_chrIb:82	1	10	10	10	28.6	53.311	185700	243310	214505	554440	920510	737475	0.290864	0.500791
TGGT1_208790-t26_1-p1				TGGT1_208790-t26_1-p1	TGGT1_208790-t26_1-p1 | transcript=TGGT1_208790-t26_1 | gene=TGGT1_208790 | organism=Toxoplasma_gondii_GT1 | gene_product=putative MC family transporter | transcript_product=putative MC family transporter | location=TGGT1_chrIb:876872-880126(-) | protein_l	1	9	9	9	42.3	33.587	263290	286480	274885	540160	959990	750075	0.366477	0.669652
TGGT1_208830-t26_1-p1				TGGT1_208830-t26_1-p1	TGGT1_208830-t26_1-p1 | transcript=TGGT1_208830-t26_1 | gene=TGGT1_208830 | organism=Toxoplasma_gondii_GT1 | gene_product=hypothetical protein | transcript_product=hypothetical protein | location=TGGT1_chrIb:904648-906165(-) | protein_length=505 | sequence	1	8	8	8	24.6	54.896	319030	406140	362585	233320	235240	234280	1.54766	0.3406
TGGT1_208850-t26_1-p1				TGGT1_208850-t26_1-p1	TGGT1_208850-t26_1-p1 | transcript=TGGT1_208850-t26_1 | gene=TGGT1_208850 | organism=Toxoplasma_gondii_GT1 | gene_product=SAG-related sequence SRS11 | transcript_product=SAG-related sequence SRS11 | location=TGGT1_chrIb:924676-925248(+) | protein_length=19	1	1	1	1	9.5	19.47	21361	22400	21880.5	20647	37342	28994.5	0.754643	0.76773
TGGT1_208970-t26_1-p1				TGGT1_208970-t26_1-p1	TGGT1_208970-t26_1-p1 | transcript=TGGT1_208970-t26_1 | gene=TGGT1_208970 | organism=Toxoplasma_gondii_GT1 | gene_product=RNA recognition motif-containing protein | transcript_product=RNA recognition motif-containing protein | location=TGGT1_chrIb:942283-9	1	3	3	3	12.7	33.732	108100	212580	160340	202110	66373	134242	1.19441	0.47414
TGGT1_209030-t26_1-p1				TGGT1_209030-t26_1-p1	TGGT1_209030-t26_1-p1 | transcript=TGGT1_209030-t26_1 | gene=TGGT1_209030 | organism=Toxoplasma_gondii_GT1 | gene_product=actin ACT1 | transcript_product=actin ACT1 | location=TGGT1_chrIb:1014618-1016180(+) | protein_length=376 | sequence_SO=chromosome | S	1	18	18	17	59.3	41.907	18340000	16291000	17315500	24901000	28412000	26656500	0.649579	0.874396
TGGT1_209060-t26_1-p1				TGGT1_209060-t26_1-p1	TGGT1_209060-t26_1-p1 | transcript=TGGT1_209060-t26_1 | gene=TGGT1_209060 | organism=Toxoplasma_gondii_GT1 | gene_product=thrombospondin type 1 domain-containing protein | transcript_product=thrombospondin type 1 domain-containing protein | location=TGGT1_	1	3	3	3	5.9	93.644	15957	12191	14074	72942	134880	103911	0.135443	0.1365
TGGT1_209108-t26_1-p1				TGGT1_209108-t26_1-p1	TGGT1_209108-t26_1-p1 | transcript=TGGT1_209108-t26_1 | gene=TGGT1_209108 | organism=Toxoplasma_gondii_GT1 | gene_product=hypothetical protein | transcript_product=hypothetical protein | location=TGGT1_chrIb:1065815-1068510(-) | protein_length=400 | sequen	1	5	5	5	18.2	41.054	69732	11121	40426.5	134150	162340	148245	0.272701	0.458049
TGGT1_209150-t26_1-p1				TGGT1_209150-t26_1-p1	TGGT1_209150-t26_1-p1 | transcript=TGGT1_209150-t26_1 | gene=TGGT1_209150 | organism=Toxoplasma_gondii_GT1 | gene_product=non-proton pumping type-II NADH dehydrogenase I | transcript_product=non-proton pumping type-II NADH dehydrogenase I | location=TGGT1_	1	12	12	12	30.3	67.039	247160	312090	279625	506260	764730	635495	0.440011	0.816956
TGGT1_209160-t26_1-p1				TGGT1_209160-t26_1-p1	TGGT1_209160-t26_1-p1 | transcript=TGGT1_209160-t26_1 | gene=TGGT1_209160 | organism=Toxoplasma_gondii_GT1 | gene_product=myristoyl CoA:protein N-myristoyltransferase | transcript_product=myristoyl CoA:protein N-myristoyltransferase | location=TGGT1_chrIb:	1	19	19	19	54.2	52.376	363570	358170	360870	942620	1641000	1291810	0.279352	0.473779
TGGT1_209170-t26_1-p1				TGGT1_209170-t26_1-p1	TGGT1_209170-t26_1-p1 | transcript=TGGT1_209170-t26_1 | gene=TGGT1_209170 | organism=Toxoplasma_gondii_GT1 | gene_product=hypothetical protein | transcript_product=hypothetical protein | location=TGGT1_chrIb:1108738-1109988(-) | protein_length=416 | sequen	1	4	4	4	13.7	45.506	125150	69351	97250.5	174840	263630	219235	0.44359	0.823678
TGGT1_209190-t26_1-p1				TGGT1_209190-t26_1-p1	TGGT1_209190-t26_1-p1 | transcript=TGGT1_209190-t26_1 | gene=TGGT1_209190 | organism=Toxoplasma_gondii_GT1 | gene_product=ABC transporter transmembrane region domain-containing protein | transcript_product=ABC transporter transmembrane region domain-contai	1	6	6	6	12.2	85.582	34805	42313	38559	66238	281990	174114	0.221458	0.334945
TGGT1_209210-t26_1-p1				TGGT1_209210-t26_1-p1	TGGT1_209210-t26_1-p1 | transcript=TGGT1_209210-t26_1 | gene=TGGT1_209210 | organism=Toxoplasma_gondii_GT1 | gene_product=hypothetical protein | transcript_product=hypothetical protein | location=TGGT1_chrIb:1139917-1148599(+) | protein_length=1492 | seque	1	39	39	39	33.3	166.89	2818500	3119300	2968900	1535000	1256500	1395750	2.1271	0.213441
TGGT1_209260-t26_1-p1				TGGT1_209260-t26_1-p1	TGGT1_209260-t26_1-p1 | transcript=TGGT1_209260-t26_1 | gene=TGGT1_209260 | organism=Toxoplasma_gondii_GT1 | gene_product=putative cytochrome c oxidase subunit | transcript_product=putative cytochrome c oxidase subunit | location=TGGT1_chrIb:1169758-117248	1	6	6	6	28.4	34.755	294670	237690	266180	512480	464120	488300	0.545116	0.997719
TGGT1_209280-t26_1-p1				TGGT1_209280-t26_1-p1	TGGT1_209280-t26_1-p1 | transcript=TGGT1_209280-t26_1 | gene=TGGT1_209280 | organism=Toxoplasma_gondii_GT1 | gene_product=hypothetical protein | transcript_product=hypothetical protein | location=TGGT1_chrIb:1194711-1203766(+) | protein_length=1602 | seque	1	10	10	10	10	178.54	170830	97536	134183	90627	105150	97888.5	1.37077	0.399868
TGGT1_209290-t26_1-p1				TGGT1_209290-t26_1-p1	TGGT1_209290-t26_1-p1 | transcript=TGGT1_209290-t26_1 | gene=TGGT1_209290 | organism=Toxoplasma_gondii_GT1 | gene_product=ribosomal protein RPS28 | transcript_product=ribosomal protein RPS28 | location=TGGT1_chrIb:1207027-1207383(-) | protein_length=118 |	1	1	1	1	10.2	13.214	80162	115220	97691	212710	108060	160385	0.609103	0.921003
TGGT1_209420-t26_1-p1				TGGT1_209420-t26_1-p1	TGGT1_209420-t26_1-p1 | transcript=TGGT1_209420-t26_1 | gene=TGGT1_209420 | organism=Toxoplasma_gondii_GT1 | gene_product=hypothetical protein | transcript_product=hypothetical protein | location=TGGT1_chrIb:1224171-1225667(-) | protein_length=250 | sequen	1	4	4	4	22.8	26.853	153390	12236	82813	75600	224200	149900	0.552455	0.992187
TGGT1_209450-t26_1-p1				TGGT1_209450-t26_1-p1	TGGT1_209450-t26_1-p1 | transcript=TGGT1_209450-t26_1 | gene=TGGT1_209450 | organism=Toxoplasma_gondii_GT1 | gene_product=TLD protein | transcript_product=TLD protein | location=TGGT1_chrIb:1247683-1255332(-) | protein_length=882 | sequence_SO=chromosome |	1	2	2	2	4.2	92.271	15303	18287	16795	43104	46998	45051	0.3728	0.683003
TGGT1_209600-t26_1-p1				TGGT1_209600-t26_1-p1	TGGT1_209600-t26_1-p1 | transcript=TGGT1_209600-t26_1 | gene=TGGT1_209600 | organism=Toxoplasma_gondii_GT1 | gene_product=hypothetical protein | transcript_product=hypothetical protein | location=TGGT1_chrIb:1372263-1374087(-) | protein_length=451 | sequen	1	9	9	9	27.3	50.2	292340	299560	295950	1286100	2624600	1955350	0.151354	0.170558
TGGT1_209690-t26_1-p1				TGGT1_209690-t26_1-p1	TGGT1_209690-t26_1-p1 | transcript=TGGT1_209690-t26_1 | gene=TGGT1_209690 | organism=Toxoplasma_gondii_GT1 | gene_product=small nuclear ribonucleoprotein | transcript_product=small nuclear ribonucleoprotein | location=TGGT1_chrIb:1418742-1420074(+) | prote	1	2	2	2	8.2	24.897	81375	74198	77786.5	99444	70718	85081	0.914264	0.637622
TGGT1_209720-t26_1-p1				TGGT1_209720-t26_1-p1	TGGT1_209720-t26_1-p1 | transcript=TGGT1_209720-t26_1 | gene=TGGT1_209720 | organism=Toxoplasma_gondii_GT1 | gene_product=hypothetical protein | transcript_product=hypothetical protein | location=TGGT1_chrIb:1427445-1428943(+) | protein_length=218 | sequen	1	3	3	3	28.4	23.416	394040	188610	291325	346090	402610	374350	0.778216	0.746311
TGGT1_209850-t26_1-p1				TGGT1_209850-t26_1-p1	TGGT1_209850-t26_1-p1 | transcript=TGGT1_209850-t26_1 | gene=TGGT1_209850 | organism=Toxoplasma_gondii_GT1 | gene_product=RNA recognition motif-containing protein | transcript_product=RNA recognition motif-containing protein | location=TGGT1_chrIb:1501964-	1	6	6	6	5.4	170.99	35369	71291	53330	231440	324850	278145	0.191735	0.26356
TGGT1_209860-t26_1-p1				TGGT1_209860-t26_1-p1	TGGT1_209860-t26_1-p1 | transcript=TGGT1_209860-t26_1 | gene=TGGT1_209860 | organism=Toxoplasma_gondii_GT1 | gene_product=SRP40, C-terminal domain-containing protein | transcript_product=SRP40, C-terminal domain-containing protein | location=TGGT1_chrIb:15	1	1	1	1	4	47.531	24275	32347	28311	38735	43482	41108.5	0.68869	0.832412
TGGT1_209890-t26_1-p1				TGGT1_209890-t26_1-p1	TGGT1_209890-t26_1-p1 | transcript=TGGT1_209890-t26_1 | gene=TGGT1_209890 | organism=Toxoplasma_gondii_GT1 | gene_product=hypothetical protein | transcript_product=hypothetical protein | location=TGGT1_chrIb:1551261-1553117(-) | protein_length=193 | sequen	1	4	4	4	43.5	22.011	35841	51586	43713.5	68320	153810	111065	0.393585	0.72599
TGGT1_209910-t26_1-p1				TGGT1_209910-t26_1-p1	TGGT1_209910-t26_1-p1 | transcript=TGGT1_209910-t26_1 | gene=TGGT1_209910 | organism=Toxoplasma_gondii_GT1 | gene_product=histone H2Bv | transcript_product=histone H2Bv | location=TGGT1_chrIb:1562803-1563174(+) | protein_length=123 | sequence_SO=chromosome	1	5	5	5	36.6	13.732	899020	782630	840825	1353700	564560	959130	0.876654	0.665331
TGGT1_209950-t26_1-p1				TGGT1_209950-t26_1-p1	TGGT1_209950-t26_1-p1 | transcript=TGGT1_209950-t26_1 | gene=TGGT1_209950 | organism=Toxoplasma_gondii_GT1 | gene_product=putative thioredoxin | transcript_product=putative thioredoxin | location=TGGT1_chrIb:1585569-1589285(-) | protein_length=424 | sequen	1	18	18	18	49.1	47.686	1311900	1086300	1199100	3527800	3714000	3620900	0.331161	0.592808
TGGT1_209960-t26_1-p1				TGGT1_209960-t26_1-p1	TGGT1_209960-t26_1-p1 | transcript=TGGT1_209960-t26_1 | gene=TGGT1_209960 | organism=Toxoplasma_gondii_GT1 | gene_product=glycosyltransferase | transcript_product=glycosyltransferase | location=TGGT1_chrIb:1594537-1608640(+) | protein_length=1707 | sequenc	1	18	18	18	14.7	188.88	148400	16110	82255	313620	463520	388570	0.211686	0.311364
TGGT1_209985-t26_1-p1				TGGT1_209985-t26_1-p1	TGGT1_209985-t26_1-p1 | transcript=TGGT1_209985-t26_1 | gene=TGGT1_209985 | organism=Toxoplasma_gondii_GT1 | gene_product=cAMP-dependent protein kinase | transcript_product=cAMP-dependent protein kinase | location=TGGT1_chrIb:1628949-1629743(-) | protein_l	1	6	6	5	32.6	29.666	255920	194330	225125	319390	499340	409365	0.549937	0.995524
TGGT1_210360-t26_1-p1				TGGT1_210360-t26_1-p1	TGGT1_210360-t26_1-p1 | transcript=TGGT1_210360-t26_1 | gene=TGGT1_210360 | organism=Toxoplasma_gondii_GT1 | gene_product=DEAD (Asp-Glu-Ala-Asp) box polypeptide 41 family protein | transcript_product=DEAD (Asp-Glu-Ala-Asp) box polypeptide 41 family protein	1	6	6	6	11.7	73.197	171850	51524	111687	67646	84700	76173	1.46623	0.366264
TGGT1_210370-t26_1-p1				TGGT1_210370-t26_1-p1	TGGT1_210370-t26_1-p1 | transcript=TGGT1_210370-t26_1 | gene=TGGT1_210370 | organism=Toxoplasma_gondii_GT1 | gene_product=hypothetical protein | transcript_product=hypothetical protein | location=TGGT1_chrIX:4634440-4635879(-) | protein_length=479 | sequen	1	9	9	9	24	52.48	499680	442250	470965	577540	808030	692785	0.679814	0.84169
TGGT1_210440-t26_1-p1				TGGT1_210440-t26_1-p1	TGGT1_210440-t26_1-p1 | transcript=TGGT1_210440-t26_1 | gene=TGGT1_210440 | organism=Toxoplasma_gondii_GT1 | gene_product=polynucleotide adenylyltransferase | transcript_product=polynucleotide adenylyltransferase | location=TGGT1_chrIX:4581255-4587074(+) |	1	7	7	7	13.4	91.983	263010	206200	234605	269110	135190	202150	1.16055	0.490556
TGGT1_210690-t26_1-p1				TGGT1_210690-t26_1-p1	TGGT1_210690-t26_1-p1 | transcript=TGGT1_210690-t26_1 | gene=TGGT1_210690 | organism=Toxoplasma_gondii_GT1 | gene_product=ribosomal protein RPS6 | transcript_product=ribosomal protein RPS6 | location=TGGT1_chrIV:2087216-2087986(+) | protein_length=256 | se	1	11	11	11	40.6	28.956	6470700	7572800	7021750	5241600	3160800	4201200	1.67137	0.306123
TGGT1_210790-t26_1-p1				TGGT1_210790-t26_1-p1	TGGT1_210790-t26_1-p1 | transcript=TGGT1_210790-t26_1 | gene=TGGT1_210790 | organism=Toxoplasma_gondii_GT1 | gene_product=putative dihydroorotate dehydrogenase reveal | transcript_product=putative dihydroorotate dehydrogenase reveal | location=TGGT1_chrIV:	1	6	6	6	12.3	65.063	101880	109570	105725	120500	370910	245705	0.430292	0.798492
TGGT1_210800-t26_1-p1				TGGT1_210800-t26_1-p1	TGGT1_210800-t26_1-p1 | transcript=TGGT1_210800-t26_1 | gene=TGGT1_210800 | organism=Toxoplasma_gondii_GT1 | gene_product=putative activator of hsp90 ATPase | transcript_product=putative activator of hsp90 ATPase | location=TGGT1_chrIV:1971908-1977533(-) |	1	4	4	4	16	42.546	25337	25736	25536.5	170810	225840	198325	0.128761	0.122843
TGGT1_210960-t26_1-p1				TGGT1_210960-t26_1-p1	TGGT1_210960-t26_1-p1 | transcript=TGGT1_210960-t26_1 | gene=TGGT1_210960 | organism=Toxoplasma_gondii_GT1 | gene_product=putative replication factor C subunit 4 | transcript_product=putative replication factor C subunit 4 | location=TGGT1_chrIV:1930784-19	1	4	4	4	16	39.372	5940.3	33718	19829.2	74798	99317	87057.5	0.227771	0.350197
TGGT1_210980-t26_1-p1				TGGT1_210980-t26_1-p1	TGGT1_210980-t26_1-p1 | transcript=TGGT1_210980-t26_1 | gene=TGGT1_210980 | organism=Toxoplasma_gondii_GT1 | gene_product=putative alternative splicing type 3 and | transcript_product=putative alternative splicing type 3 and | location=TGGT1_chrIV:1920085-	1	14	14	14	27.6	64.528	1076700	1236700	1156700	852260	549670	700965	1.65015	0.311684
TGGT1_211030-t26_1-p1				TGGT1_211030-t26_1-p1	TGGT1_211030-t26_1-p1 | transcript=TGGT1_211030-t26_1 | gene=TGGT1_211030 | organism=Toxoplasma_gondii_GT1 | gene_product=hypothetical protein | transcript_product=hypothetical protein | location=TGGT1_chrIV:1889471-1891938(-) | protein_length=191 | sequen	1	7	7	7	47.6	22.215	1090200	876460	983330	1559600	1310100	1434850	0.685319	0.835919
TGGT1_211040-t26_1-p1				TGGT1_211040-t26_1-p1	TGGT1_211040-t26_1-p1 | transcript=TGGT1_211040-t26_1 | gene=TGGT1_211040 | organism=Toxoplasma_gondii_GT1 | gene_product=Sec61beta family protein | transcript_product=Sec61beta family protein | location=TGGT1_chrIV:1885778-1887505(+) | protein_length=99 |	1	6	6	6	65.7	10.103	637880	812070	724975	817520	291970	554745	1.30686	0.42479
TGGT1_211090-t26_1-p1				TGGT1_211090-t26_1-p1	TGGT1_211090-t26_1-p1 | transcript=TGGT1_211090-t26_1 | gene=TGGT1_211090 | organism=Toxoplasma_gondii_GT1 | gene_product=aminotransferase, class V superfamily protein | transcript_product=aminotransferase, class V superfamily protein | location=TGGT1_chrI	1	4	4	4	10.6	68.283	11479	12788	12133.5	28308	54387	41347.5	0.293452	0.506823
TGGT1_211250-t26_1-p1				TGGT1_211250-t26_1-p1	TGGT1_211250-t26_1-p1 | transcript=TGGT1_211250-t26_1 | gene=TGGT1_211250 | organism=Toxoplasma_gondii_GT1 | gene_product=hypothetical protein | transcript_product=hypothetical protein | location=TGGT1_chrIV:1821363-1824761(+) | protein_length=275 | sequen	1	6	6	6	32.4	28.568	131390	122280	126835	243190	218880	231035	0.548986	0.996788
TGGT1_211260-t26_1-p1				TGGT1_211260-t26_1-p1	TGGT1_211260-t26_1-p1 | transcript=TGGT1_211260-t26_1 | gene=TGGT1_211260 | organism=Toxoplasma_gondii_GT1 | gene_product=rhoptry kinase family protein ROP26 (incomplete catalytic triad) | transcript_product=rhoptry kinase family protein ROP26 (incomplete	1	9	9	9	27.6	47.826	124010	126440	125225	450440	591640	521040	0.240337	0.380544
TGGT1_211290-t26_1-p1				TGGT1_211290-t26_1-p1	TGGT1_211290-t26_1-p1 | transcript=TGGT1_211290-t26_1 | gene=TGGT1_211290 | organism=Toxoplasma_gondii_GT1 | gene_product=rhoptry protein ROP15 | transcript_product=rhoptry protein ROP15 | location=TGGT1_chrIV:1780392-1782862(-) | protein_length=333 | sequ	1	9	9	9	33.6	36.589	437950	321110	379530	850410	1076900	963655	0.393844	0.726518
TGGT1_211300-t26_1-p1				TGGT1_211300-t26_1-p1	TGGT1_211300-t26_1-p1 | transcript=TGGT1_211300-t26_1 | gene=TGGT1_211300 | organism=Toxoplasma_gondii_GT1 | gene_product=putative DUF74 family protein | transcript_product=putative DUF74 family protein | location=TGGT1_chrIV:1777178-1778772(+) | protein_l	1	1	1	1	4.6	39.748	67773	89548	78660.5	45623	46367	45995	1.7102	0.296292
TGGT1_211410-t26_1-p1				TGGT1_211410-t26_1-p1	TGGT1_211410-t26_1-p1 | transcript=TGGT1_211410-t26_1 | gene=TGGT1_211410 | organism=Toxoplasma_gondii_GT1 | gene_product=translation initiation factor sui1 protein | transcript_product=translation initiation factor sui1 protein | location=TGGT1_chrIV:1666	1	4	4	4	6.8	80.61	4923	20747	12835	77555	135500	106528	0.120485	0.106561
TGGT1_211420-t26_1-p1				TGGT1_211420-t26_1-p1	TGGT1_211420-t26_1-p1 | transcript=TGGT1_211420-t26_1 | gene=TGGT1_211420 | organism=Toxoplasma_gondii_GT1 | gene_product=RNA recognition motif-containing protein | transcript_product=RNA recognition motif-containing protein | location=TGGT1_chrIV:1661239-	1	4	4	4	30.7	22.805	101720	45314	73517	165700	186350	176025	0.417651	0.774017
TGGT1_211670-t26_1-p1				TGGT1_211670-t26_1-p1	TGGT1_211670-t26_1-p1 | transcript=TGGT1_211670-t26_1 | gene=TGGT1_211670 | organism=Toxoplasma_gondii_GT1 | gene_product=S1 RNA binding domain-containing protein | transcript_product=S1 RNA binding domain-containing protein | location=TGGT1_chrIV:1560254-	1	2	2	2	6.9	42.217	18340	19981	19160.5	26109	21385	23747	0.80686	0.721389
TGGT1_211680-t26_1-p1				TGGT1_211680-t26_1-p1	TGGT1_211680-t26_1-p1 | transcript=TGGT1_211680-t26_1 | gene=TGGT1_211680 | organism=Toxoplasma_gondii_GT1 | gene_product=protein disulfide isomerase | transcript_product=protein disulfide isomerase | location=TGGT1_chrIV:1556190-1558014(+) | protein_lengt	1	24	24	23	53.7	52.801	6660900	5888800	6274850	15566000	23004000	19285000	0.325375	0.579864
TGGT1_211690-t26_1-p1				TGGT1_211690-t26_1-p1	TGGT1_211690-t26_1-p1 | transcript=TGGT1_211690-t26_1 | gene=TGGT1_211690 | organism=Toxoplasma_gondii_GT1 | gene_product=AAA family protein | transcript_product=AAA family protein | location=TGGT1_chrIV:1531700-1551811(-) | protein_length=1538 | sequence_	1	25	25	25	27.2	167.19	977520	875270	926395	827360	689760	758560	1.22125	0.461666
TGGT1_212210-t26_1-p1				TGGT1_212210-t26_1-p1	TGGT1_212210-t26_1-p1 | transcript=TGGT1_212210-t26_1 | gene=TGGT1_212210 | organism=Toxoplasma_gondii_GT1 | gene_product=hypothetical protein | transcript_product=hypothetical protein | location=TGGT1_chrX:3883183-3884263(-) | protein_length=280 | sequenc	1	3	3	3	20.7	28.871	24063	3263.8	13663.4	162430	143820	153125	0.0892304	0.0530703
TGGT1_212220-t26_1-p1				TGGT1_212220-t26_1-p1	TGGT1_212220-t26_1-p1 | transcript=TGGT1_212220-t26_1 | gene=TGGT1_212220 | organism=Toxoplasma_gondii_GT1 | gene_product=hypothetical protein | transcript_product=hypothetical protein | location=TGGT1_chrX:3876902-3879847(+) | protein_length=981 | sequenc	1	28	28	28	36.5	107.98	1577200	1692900	1635050	1062500	564110	813305	2.01038	0.233071
TGGT1_212250-t26_1-p1				TGGT1_212250-t26_1-p1	TGGT1_212250-t26_1-p1 | transcript=TGGT1_212250-t26_1 | gene=TGGT1_212250 | organism=Toxoplasma_gondii_GT1 | gene_product=XPG N-terminal domain-containing protein | transcript_product=XPG N-terminal domain-containing protein | location=TGGT1_chrX:3863526-3	1	11	11	11	15.4	86.943	328150	313380	320765	349370	563300	456335	0.702916	0.817836
TGGT1_212260-t26_1-p1				TGGT1_212260-t26_1-p1	TGGT1_212260-t26_1-p1 | transcript=TGGT1_212260-t26_1 | gene=TGGT1_212260 | organism=Toxoplasma_gondii_GT1 | gene_product=Sjogrens syndrome/scleroderma autoantigen 1 (Autoantigen p27) protein | transcript_product=Sjogrens syndrome/scleroderma autoantigen	1	10	10	10	45.3	38.024	426970	643900	535435	342290	357970	350130	1.52925	0.346181
TGGT1_212290-t26_1-p1				TGGT1_212290-t26_1-p1	TGGT1_212290-t26_1-p1 | transcript=TGGT1_212290-t26_1 | gene=TGGT1_212290 | organism=Toxoplasma_gondii_GT1 | gene_product=ribosomal protein RPS19 | transcript_product=ribosomal protein RPS19 | location=TGGT1_chrX:3845925-3847625(-) | protein_length=313 | s	1	4	4	4	19.5	34.968	2717000	2304700	2510850	2369600	1280100	1824850	1.37592	0.39795
TGGT1_212300-t26_1-p1				TGGT1_212300-t26_1-p1	TGGT1_212300-t26_1-p1 | transcript=TGGT1_212300-t26_1 | gene=TGGT1_212300 | organism=Toxoplasma_gondii_GT1 | gene_product=hypothetical protein | transcript_product=hypothetical protein | location=TGGT1_chrX:3837742-3842895(+) | protein_length=683 | sequenc	1	7	7	7	19.5	75.676	73311	144510	108910	170660	395880	283270	0.384476	0.707322
TGGT1_212310-t26_1-p1				TGGT1_212310-t26_1-p1	TGGT1_212310-t26_1-p1 | transcript=TGGT1_212310-t26_1 | gene=TGGT1_212310 | organism=Toxoplasma_gondii_GT1 | gene_product=vacuolar ATP synthetase | transcript_product=vacuolar ATP synthetase | location=TGGT1_chrX:3830850-3833361(-) | protein_length=170 | s	1	2	2	2	16.5	17.477	27162	95619	61390.5	310950	282290	296620	0.206967	0.300002
TGGT1_212410-t26_1-p1				TGGT1_212410-t26_1-p1	TGGT1_212410-t26_1-p1 | transcript=TGGT1_212410-t26_1 | gene=TGGT1_212410 | organism=Toxoplasma_gondii_GT1 | gene_product=dense granule protein GRA11 | transcript_product=dense granule protein GRA11 | location=AAQM03000406:691-2823(-) | protein_length=710	1	3	3	3	8	75.522	16949	17600	17274.5	24814	19011	21912.5	0.78834	0.737367
TGGT1_212960A-t26_1-p1				TGGT1_212960A-t26_1-p1	TGGT1_212960A-t26_1-p1 | transcript=TGGT1_212960A-t26_1 | gene=TGGT1_212960A | organism=Toxoplasma_gondii_GT1 | gene_product=hypothetical protein | transcript_product=hypothetical protein | location=TGGT1_chrV:597834-597974(+) | protein_length=47 | sequenc	1	1	1	1	25.5	4.9954	173740	196810	185275	98067	10647	54357	3.40848	0.093763
TGGT1_212960B-t26_1-p1				TGGT1_212960B-t26_1-p1	TGGT1_212960B-t26_1-p1 | transcript=TGGT1_212960B-t26_1 | gene=TGGT1_212960B | organism=Toxoplasma_gondii_GT1 | gene_product=hypothetical protein | transcript_product=hypothetical protein | location=TGGT1_chrV:599015-602482(+) | protein_length=370 | sequen	1	11	11	11	31.6	42.516	733140	1075900	904520	440140	163160	301650	2.99857	0.119101
TGGT1_213000-t26_1-p1				TGGT1_213000-t26_1-p1	TGGT1_213000-t26_1-p1 | transcript=TGGT1_213000-t26_1 | gene=TGGT1_213000 | organism=Toxoplasma_gondii_GT1 | gene_product=putative replication factor C, subunit 5 | transcript_product=putative replication factor C, subunit 5 | location=TGGT1_chrV:639318-64	1	7	7	7	23.4	41.205	75248	122760	99004	147810	173980	160895	0.615333	0.913609
TGGT1_213010-t26_1-p1				TGGT1_213010-t26_1-p1	TGGT1_213010-t26_1-p1 | transcript=TGGT1_213010-t26_1 | gene=TGGT1_213010 | organism=Toxoplasma_gondii_GT1 | gene_product=hypothetical protein | transcript_product=hypothetical protein | location=TGGT1_chrV:649058-659140(-) | protein_length=1036 | sequence	1	4	4	4	7.7	114.84	99213	118580	108896	30790	70421	50605.5	2.15187	0.209566
TGGT1_213030-t26_1-p1				TGGT1_213030-t26_1-p1	TGGT1_213030-t26_1-p1 | transcript=TGGT1_213030-t26_1 | gene=TGGT1_213030 | organism=Toxoplasma_gondii_GT1 | gene_product=hypothetical protein | transcript_product=hypothetical protein | location=TGGT1_chrV:673145-674534(+) | protein_length=324 | sequence_	1	7	7	7	30.6	35.227	266040	411530	338785	36252	190420	113336	2.98921	0.119781
TGGT1_213050-t26_1-p1				TGGT1_213050-t26_1-p1	TGGT1_213050-t26_1-p1 | transcript=TGGT1_213050-t26_1 | gene=TGGT1_213050 | organism=Toxoplasma_gondii_GT1 | gene_product=hypothetical protein | transcript_product=hypothetical protein | location=TGGT1_chrV:689391-689969(+) | protein_length=192 | sequence_	1	3	3	2	22.9	21.191	299340	416680	358010	499890	32018	265954	1.34614	0.40923
TGGT1_213280-t26_1-p1				TGGT1_213280-t26_1-p1	TGGT1_213280-t26_1-p1 | transcript=TGGT1_213280-t26_1 | gene=TGGT1_213280 | organism=Toxoplasma_gondii_GT1 | gene_product=SAG-related sequence SRS25 | transcript_product=SAG-related sequence SRS25 | location=TGGT1_chrV:764647-765222(-) | protein_length=191	1	3	3	3	38.2	20.782	67430	144340	105885	510710	808990	659850	0.160468	0.190872
TGGT1_213310-t26_1-p1				TGGT1_213310-t26_1-p1	TGGT1_213310-t26_1-p1 | transcript=TGGT1_213310-t26_1 | gene=TGGT1_213310 | organism=Toxoplasma_gondii_GT1 | gene_product=hypothetical protein | transcript_product=hypothetical protein | location=TGGT1_chrV:790347-796988(-) | protein_length=1603 | sequence	1	3	3	3	3.4	170.21	14407	8949.6	11678.3	22444	11726	17085	0.683541	0.837776
TGGT1_213350-t26_1-p1				TGGT1_213350-t26_1-p1	TGGT1_213350-t26_1-p1 | transcript=TGGT1_213350-t26_1 | gene=TGGT1_213350 | organism=Toxoplasma_gondii_GT1 | gene_product=ribosomal protein RPS15 | transcript_product=ribosomal protein RPS15 | location=TGGT1_chrV:820008-821446(-) | protein_length=150 | seq	1	8	8	8	68	17.157	3035300	2513200	2774250	2543900	1757300	2150600	1.28999	0.431726
TGGT1_213392-t26_1-p1				TGGT1_213392-t26_1-p1	TGGT1_213392-t26_1-p1 | transcript=TGGT1_213392-t26_1 | gene=TGGT1_213392 | organism=Toxoplasma_gondii_GT1 | gene_product=surface antigen repeat-containing protein | transcript_product=surface antigen repeat-containing protein | location=TGGT1_chrV:850154-	1	9	9	9	5.7	253.4	119600	165380	142490	58225	286080	172152	0.827696	0.703984
TGGT1_213410-t26_1-p1				TGGT1_213410-t26_1-p1	TGGT1_213410-t26_1-p1 | transcript=TGGT1_213410-t26_1 | gene=TGGT1_213410 | organism=Toxoplasma_gondii_GT1 | gene_product=putative small nuclear ribonucleoprotein f (snrnp-f) | transcript_product=putative small nuclear ribonucleoprotein f (snrnp-f) | locat	1	3	3	3	29.9	10.069	193250	201010	197130	166340	26812	96576	2.04119	0.227659
TGGT1_213520-t26_1-p1				TGGT1_213520-t26_1-p1	TGGT1_213520-t26_1-p1 | transcript=TGGT1_213520-t26_1 | gene=TGGT1_213520 | organism=Toxoplasma_gondii_GT1 | gene_product=peptidase M20D, amidohydrolase | transcript_product=peptidase M20D, amidohydrolase | location=TGGT1_chrV:983024-989231(-) | protein_le	1	5	5	5	15	55.116	79023	48092	63557.5	45287	107320	76303.5	0.832957	0.699683
TGGT1_213610-t26_1-p1				TGGT1_213610-t26_1-p1	TGGT1_213610-t26_1-p1 | transcript=TGGT1_213610-t26_1 | gene=TGGT1_213610 | organism=Toxoplasma_gondii_GT1 | gene_product=hypothetical protein | transcript_product=hypothetical protein | location=TGGT1_chrV:1039260-1044139(-) | protein_length=1015 | sequen	1	2	2	2	2.6	111.24	17521	13988	15754.5	17400	22874	20137	0.782366	0.742626
TGGT1_213670-t26_1-p1				TGGT1_213670-t26_1-p1	TGGT1_213670-t26_1-p1 | transcript=TGGT1_213670-t26_1 | gene=TGGT1_213670 | organism=Toxoplasma_gondii_GT1 | gene_product=hypothetical protein | transcript_product=hypothetical protein | location=TGGT1_chrV:1089922-1097102(-) | protein_length=790 | sequenc	1	5	5	5	7.6	85.265	29703	25561	27632	53408	77871	65639.5	0.420966	0.780486
TGGT1_213710-t26_1-p1				TGGT1_213710-t26_1-p1	TGGT1_213710-t26_1-p1 | transcript=TGGT1_213710-t26_1 | gene=TGGT1_213710 | organism=Toxoplasma_gondii_GT1 | gene_product=WD domain, G-beta repeat-containing protein | transcript_product=WD domain, G-beta repeat-containing protein | location=TGGT1_chrV:111	1	6	6	6	14	74.089	216800	218730	217765	93808	43272	68540	3.1772	0.107063
TGGT1_213730-t26_1-p1				TGGT1_213730-t26_1-p1	TGGT1_213730-t26_1-p1 | transcript=TGGT1_213730-t26_1 | gene=TGGT1_213730 | organism=Toxoplasma_gondii_GT1 | gene_product=lanthionine synthetase C family protein | transcript_product=lanthionine synthetase C family protein | location=TGGT1_chrV:1138293-113	1	3	3	3	10.6	46.387	62185	61088	61636.5	135330	248670	192000	0.321023	0.570067
TGGT1_213770-t26_1-p1				TGGT1_213770-t26_1-p1	TGGT1_213770-t26_1-p1 | transcript=TGGT1_213770-t26_1 | gene=TGGT1_213770 | organism=Toxoplasma_gondii_GT1 | gene_product=putative Superkiller viralicidic activity 2 family 2 | transcript_product=putative Superkiller viralicidic activity 2 family 2 | locat	1	12	12	12	16.4	135.13	30943	85896	58419.5	198260	319960	259110	0.225462	0.344619
TGGT1_213890-t26_1-p1				TGGT1_213890-t26_1-p1	TGGT1_213890-t26_1-p1 | transcript=TGGT1_213890-t26_1 | gene=TGGT1_213890 | organism=Toxoplasma_gondii_GT1 | gene_product=Myb family DNA-binding domain-containing protein | transcript_product=Myb family DNA-binding domain-containing protein | location=TGGT	1	4	4	4	6.6	118.28	41455	44791	43123	30833	35275	33054	1.30462	0.425701
TGGT1_213900-t26_1-p1				TGGT1_213900-t26_1-p1	TGGT1_213900-t26_1-p1 | transcript=TGGT1_213900-t26_1 | gene=TGGT1_213900 | organism=Toxoplasma_gondii_GT1 | gene_product=regulator of chromosome condensation RCC1 | transcript_product=regulator of chromosome condensation RCC1 | location=TGGT1_chrV:1284029	1	16	16	16	25.5	122.54	257030	185160	221095	570230	770570	670400	0.329796	0.589763
TGGT1_213910-t26_1-p1				TGGT1_213910-t26_1-p1	TGGT1_213910-t26_1-p1 | transcript=TGGT1_213910-t26_1 | gene=TGGT1_213910 | organism=Toxoplasma_gondii_GT1 | gene_product=hypothetical protein | transcript_product=hypothetical protein | location=TGGT1_chrV:1293579-1296140(+) | protein_length=403 | sequenc	1	6	6	6	17.1	43.61	95716	122150	108933	233490	329860	281675	0.386733	0.711973
TGGT1_214080-t26_1-p1				TGGT1_214080-t26_1-p1	TGGT1_214080-t26_1-p1 | transcript=TGGT1_214080-t26_1 | gene=TGGT1_214080 | organism=Toxoplasma_gondii_GT1 | gene_product=toxofilin | transcript_product=toxofilin | location=TGGT1_chrX:5904318-5905055(+) | protein_length=245 | sequence_SO=chromosome | SO=p	1	15	15	15	54.3	27.131	2144600	1955800	2050200	4465900	1353500	2909700	0.704609	0.816125
TGGT1_214150-t26_1-p1				TGGT1_214150-t26_1-p1	TGGT1_214150-t26_1-p1 | transcript=TGGT1_214150-t26_1 | gene=TGGT1_214150 | organism=Toxoplasma_gondii_GT1 | gene_product=putative mitochondrial inner membrane translocase subunit TIM17 | transcript_product=putative mitochondrial inner membrane translocase	1	2	2	2	30.9	19.551	175640	182600	179120	96200	57160	76680	2.33594	0.183548
TGGT1_214180-t26_1-p1				TGGT1_214180-t26_1-p1	TGGT1_214180-t26_1-p1 | transcript=TGGT1_214180-t26_1 | gene=TGGT1_214180 | organism=Toxoplasma_gondii_GT1 | gene_product=ENTH domain-containing protein | transcript_product=ENTH domain-containing protein | location=TGGT1_chrX:5976566-5983770(+) | protein_	1	6	6	6	14.5	65.901	65462	126780	96121	139350	229940	184645	0.520572	0.958507
TGGT1_214210-t26_1-p1				TGGT1_214210-t26_1-p1	TGGT1_214210-t26_1-p1 | transcript=TGGT1_214210-t26_1 | gene=TGGT1_214210 | organism=Toxoplasma_gondii_GT1 | gene_product=rRNA pseudouridine synthase | transcript_product=rRNA pseudouridine synthase | location=TGGT1_chrX:6002905-6008379(-) | protein_length	1	20	20	20	48.7	56.744	1197700	1231800	1214750	1787400	2073100	1930250	0.629323	0.897302
TGGT1_214260-t26_1-p1				TGGT1_214260-t26_1-p1	TGGT1_214260-t26_1-p1 | transcript=TGGT1_214260-t26_1 | gene=TGGT1_214260 | organism=Toxoplasma_gondii_GT1 | gene_product=putative alpha-glucan water dikinase 1 | transcript_product=putative alpha-glucan water dikinase 1 | location=TGGT1_chrX:6069350-60839	1	19	19	19	16.4	191.55	107810	154430	131120	305450	588580	447015	0.293323	0.506524
TGGT1_214290-t26_1-p1				TGGT1_214290-t26_1-p1	TGGT1_214290-t26_1-p1 | transcript=TGGT1_214290-t26_1 | gene=TGGT1_214290 | organism=Toxoplasma_gondii_GT1 | gene_product=DJ-1 family protein | transcript_product=DJ-1 family protein | location=TGGT1_chrX:6106825-6108652(+) | protein_length=256 | sequence_	1	8	8	8	49.6	27.904	886300	871950	879125	1390900	1475500	1433200	0.6134	0.915895
TGGT1_214320-t26_1-p1				TGGT1_214320-t26_1-p1	TGGT1_214320-t26_1-p1 | transcript=TGGT1_214320-t26_1 | gene=TGGT1_214320 | organism=Toxoplasma_gondii_GT1 | gene_product=facilitative glucose transporter GT1 | transcript_product=facilitative glucose transporter GT1 | location=TGGT1_chrX:6138702-6140408(+	1	5	5	5	10	61.687	89069	752580	420824	144440	41507	92973.5	4.52628	0.0529204
TGGT1_214350-t26_1-p1				TGGT1_214350-t26_1-p1	TGGT1_214350-t26_1-p1 | transcript=TGGT1_214350-t26_1 | gene=TGGT1_214350 | organism=Toxoplasma_gondii_GT1 | gene_product=putative GTP-binding protein | transcript_product=putative GTP-binding protein | location=TGGT1_chrX:6150425-6154448(+) | protein_leng	1	11	11	11	37.6	44.547	467610	409650	438630	1029700	1890200	1459950	0.300442	0.523039
TGGT1_214440-t26_1-p1				TGGT1_214440-t26_1-p1	TGGT1_214440-t26_1-p1 | transcript=TGGT1_214440-t26_1 | gene=TGGT1_214440 | organism=Toxoplasma_gondii_GT1 | gene_product=4-phosphopantetheinyl transferase superfamily protein | transcript_product=4-phosphopantetheinyl transferase superfamily protein | l	1	11	11	11	33	48.49	318770	291870	305320	583790	804170	693980	0.439955	0.81685
TGGT1_214470-t26_1-p1				TGGT1_214470-t26_1-p1	TGGT1_214470-t26_1-p1 | transcript=TGGT1_214470-t26_1 | gene=TGGT1_214470 | organism=Toxoplasma_gondii_GT1 | gene_product=Ulp1 protease family, C-terminal catalytic domain-containing protein | transcript_product=Ulp1 protease family, C-terminal catalytic d	1	3	3	3	8.7	85.252	9203	16672	12937.5	16820	25159	20989.5	0.61638	0.912375
TGGT1_214575-t26_1-p1				TGGT1_214575-t26_1-p1	TGGT1_214575-t26_1-p1 | transcript=TGGT1_214575-t26_1 | gene=TGGT1_214575 | organism=Toxoplasma_gondii_GT1 | gene_product=hypothetical protein | transcript_product=hypothetical protein | location=TGGT1_chrX:6262414-6262784(+) | protein_length=92 | sequence	1	4	4	4	57.6	10.282	278310	277480	277895	218000	96270	157135	1.76851	0.282322
TGGT1_214750-t26_1-p1				TGGT1_214750-t26_1-p1	TGGT1_214750-t26_1-p1 | transcript=TGGT1_214750-t26_1 | gene=TGGT1_214750 | organism=Toxoplasma_gondii_GT1 | gene_product=hypothetical protein | transcript_product=hypothetical protein | location=TGGT1_chrX:6356533-6365733(-) | protein_length=1108 | sequen	1	20	20	20	29.5	120	1315200	1234900	1275050	637660	873700	755680	1.68729	0.302039
TGGT1_214770-t26_1-p1				TGGT1_214770-t26_1-p1;TGGT1_313190-t26_1-p1	TGGT1_214770-t26_1-p1 | transcript=TGGT1_214770-t26_1 | gene=TGGT1_214770 | organism=Toxoplasma_gondii_GT1 | gene_product=putative small GTP binding protein rab1a | transcript_product=putative small GTP binding protein rab1a | location=TGGT1_chrX:6376684-6	2	5	5	5	35.1	22.88	698720	553320	626020	773730	902410	838070	0.746978	0.77488
TGGT1_214790-t26_1-p1				TGGT1_214790-t26_1-p1	TGGT1_214790-t26_1-p1 | transcript=TGGT1_214790-t26_1 | gene=TGGT1_214790 | organism=Toxoplasma_gondii_GT1 | gene_product=glycoprotein | transcript_product=glycoprotein | location=TGGT1_chrX:6386376-6388397(+) | protein_length=283 | sequence_SO=chromosome	1	4	4	4	19.8	31.444	231360	201670	216515	506620	256510	381565	0.567439	0.972641
TGGT1_214820-t26_1-p1				TGGT1_214820-t26_1-p1	TGGT1_214820-t26_1-p1 | transcript=TGGT1_214820-t26_1 | gene=TGGT1_214820 | organism=Toxoplasma_gondii_GT1 | gene_product=G-patch domain-containing protein | transcript_product=G-patch domain-containing protein | location=TGGT1_chrX:6402048-6404851(+) | pr	1	15	15	15	42.3	49.582	2255300	2379000	2317150	1039700	523910	781805	2.96385	0.121649
TGGT1_214840-t26_1-p1				TGGT1_214840-t26_1-p1	TGGT1_214840-t26_1-p1 | transcript=TGGT1_214840-t26_1 | gene=TGGT1_214840 | organism=Toxoplasma_gondii_GT1 | gene_product=AP2 domain transcription factor AP2X-7 | transcript_product=AP2 domain transcription factor AP2X-7 | location=TGGT1_chrX:6426532-64321	1	18	18	18	19.9	184.03	682690	490420	586555	999370	1422800	1211085	0.484322	0.89731
TGGT1_214880-t26_1-p1				TGGT1_214880-t26_1-p1	TGGT1_214880-t26_1-p1 | transcript=TGGT1_214880-t26_1 | gene=TGGT1_214880 | organism=Toxoplasma_gondii_GT1 | gene_product=hypothetical protein | transcript_product=hypothetical protein | location=TGGT1_chrX:6454346-6458141(-) | protein_length=931 | sequenc	1	3	3	3	5.7	98.139	104470	81121	92795.5	62846	38724	50785	1.82722	0.269151
TGGT1_214940-t26_1-p1				TGGT1_214940-t26_1-p1	TGGT1_214940-t26_1-p1 | transcript=TGGT1_214940-t26_1 | gene=TGGT1_214940 | organism=Toxoplasma_gondii_GT1 | gene_product=MIC2-associated protein M2AP | transcript_product=MIC2-associated protein M2AP | location=TGGT1_chrX:6494811-6496996(+) | protein_leng	1	7	7	7	26.7	34.573	429280	442460	435870	772580	2190800	1481690	0.294171	0.508497
TGGT1_214970-t26_1-p1				TGGT1_214970-t26_1-p1	TGGT1_214970-t26_1-p1 | transcript=TGGT1_214970-t26_1 | gene=TGGT1_214970 | organism=Toxoplasma_gondii_GT1 | gene_product=putative DNA replication licensing factor | transcript_product=putative DNA replication licensing factor | location=TGGT1_chrX:6526260	1	18	18	18	21.2	117.27	392390	302060	347225	264410	538330	401370	0.8651	0.674181
TGGT1_215060-t26_1-p1				TGGT1_215060-t26_1-p1	TGGT1_215060-t26_1-p1 | transcript=TGGT1_215060-t26_1 | gene=TGGT1_215060 | organism=Toxoplasma_gondii_GT1 | gene_product=putative small GTP-binding protein sar1 | transcript_product=putative small GTP-binding protein sar1 | location=TGGT1_chrX:6612856-661	1	6	6	6	39.1	22.138	600880	575960	588420	1114600	1403200	1258900	0.467408	0.867372
TGGT1_215170-t26_1-p1				TGGT1_215170-t26_1-p1	TGGT1_215170-t26_1-p1 | transcript=TGGT1_215170-t26_1 | gene=TGGT1_215170 | organism=Toxoplasma_gondii_GT1 | gene_product=putative serine/threonine-protein phosphatase 2A catalytic subunit beta isoform | transcript_product=putative serine/threonine-protein	1	5	5	5	13.2	60.415	61917	65447	63682	41174	25706	33440	1.90437	0.253087
TGGT1_215220-t26_1-p1				TGGT1_215220-t26_1-p1	TGGT1_215220-t26_1-p1 | transcript=TGGT1_215220-t26_1 | gene=TGGT1_215220 | organism=Toxoplasma_gondii_GT1 | gene_product=hypothetical protein | transcript_product=hypothetical protein | location=TGGT1_chrX:6716950-6719044(+) | protein_length=502 | sequenc	1	10	10	10	37.6	55.112	438610	242640	340625	538530	616920	577725	0.589597	0.944696
TGGT1_215230-t26_1-p1				TGGT1_215230-t26_1-p1	TGGT1_215230-t26_1-p1 | transcript=TGGT1_215230-t26_1 | gene=TGGT1_215230 | organism=Toxoplasma_gondii_GT1 | gene_product=RNA recognition motif-containing protein | transcript_product=RNA recognition motif-containing protein | location=TGGT1_chrX:6720798-6	1	9	9	9	22.9	80.721	19921	43315	31618	78533	242360	160446	0.197063	0.276258
TGGT1_215260-t26_1-p1				TGGT1_215260-t26_1-p1	TGGT1_215260-t26_1-p1 | transcript=TGGT1_215260-t26_1 | gene=TGGT1_215260 | organism=Toxoplasma_gondii_GT1 | gene_product=carbamoylphosphate synthetase | transcript_product=carbamoylphosphate synthetase | location=TGGT1_chrX:6736108-6760149(-) | protein_le	1	35	35	35	30.1	187.1	1003200	1053300	1028250	1573000	2611800	2092400	0.491421	0.909611
TGGT1_215280-t26_1-p1				TGGT1_215280-t26_1-p1	TGGT1_215280-t26_1-p1 | transcript=TGGT1_215280-t26_1 | gene=TGGT1_215280 | organism=Toxoplasma_gondii_GT1 | gene_product=succinate dehydrogenase [ubiquinone] iron-sulfur protein | transcript_product=succinate dehydrogenase [ubiquinone] iron-sulfur protein	1	3	3	3	12.6	38.61	178110	204870	191490	71082	105360	88221	2.17057	0.206703
TGGT1_215400-t26_1-p1				TGGT1_215400-t26_1-p1	TGGT1_215400-t26_1-p1 | transcript=TGGT1_215400-t26_1 | gene=TGGT1_215400 | organism=Toxoplasma_gondii_GT1 | gene_product=RNA recognition motif-containing protein | transcript_product=RNA recognition motif-containing protein | location=TGGT1_chrX:6833154-6	1	2	2	2	8.4	41.364	21294	4684.1	12989	23408	56179	39793.5	0.326411	0.58219
TGGT1_215420-t26_1-p1				TGGT1_215420-t26_1-p1	TGGT1_215420-t26_1-p1 | transcript=TGGT1_215420-t26_1 | gene=TGGT1_215420 | organism=Toxoplasma_gondii_GT1 | gene_product=SNARE protein | transcript_product=SNARE protein | location=TGGT1_chrX:6838840-6840734(-) | protein_length=230 | sequence_SO=chromosom	1	3	3	3	17	26.152	36187	42159	39173	88657	233720	161188	0.243026	0.387029
TGGT1_215430-t26_1-p1				TGGT1_215430-t26_1-p1	TGGT1_215430-t26_1-p1 | transcript=TGGT1_215430-t26_1 | gene=TGGT1_215430 | organism=Toxoplasma_gondii_GT1 | gene_product=hypothetical protein | transcript_product=hypothetical protein | location=TGGT1_chrX:6843523-6847906(-) | protein_length=244 | sequenc	1	7	7	7	27.9	27.554	288270	367550	327910	297690	456980	377335	0.869016	0.671164
TGGT1_215460-t26_1-p1				TGGT1_215460-t26_1-p1	TGGT1_215460-t26_1-p1 | transcript=TGGT1_215460-t26_1 | gene=TGGT1_215460 | organism=Toxoplasma_gondii_GT1 | gene_product=ribosomal protein RPS24 | transcript_product=ribosomal protein RPS24 | location=TGGT1_chrX:6863478-6865141(-) | protein_length=267 | s	1	5	5	5	18.7	30.375	2597800	2841400	2719600	2128600	1759500	1944050	1.39894	0.389527
TGGT1_215470-t26_1-p1				TGGT1_215470-t26_1-p1	TGGT1_215470-t26_1-p1 | transcript=TGGT1_215470-t26_1 | gene=TGGT1_215470 | organism=Toxoplasma_gondii_GT1 | gene_product=ribosomal protein RPL10A | transcript_product=ribosomal protein RPL10A | location=TGGT1_chrX:6865357-6867300(+) | protein_length=217 |	1	10	10	10	39.2	24.603	4137000	3965000	4051000	5031200	5120200	5075700	0.798117	0.728871
TGGT1_215560-t26_1-p1				TGGT1_215560-t26_1-p1	TGGT1_215560-t26_1-p1 | transcript=TGGT1_215560-t26_1 | gene=TGGT1_215560 | organism=Toxoplasma_gondii_GT1 | gene_product=histone arginine methyltransferase PRMT5 | transcript_product=histone arginine methyltransferase PRMT5 | location=TGGT1_chrX:6909223-6	1	11	11	11	17.9	107.02	42071	21782	31926.5	199490	271420	235455	0.135595	0.136815
TGGT1_215590-t26_1-p1				TGGT1_215590-t26_1-p1	TGGT1_215590-t26_1-p1 | transcript=TGGT1_215590-t26_1 | gene=TGGT1_215590 | organism=Toxoplasma_gondii_GT1 | gene_product=flavoprotein subunit of succinate dehydrogenase | transcript_product=flavoprotein subunit of succinate dehydrogenase | location=TGGT1_	1	10	10	10	23.9	72.733	294680	238340	266510	407470	1031400	719435	0.370443	0.678043
TGGT1_215730-t26_1-p1				TGGT1_215730-t26_1-p1	TGGT1_215730-t26_1-p1 | transcript=TGGT1_215730-t26_1 | gene=TGGT1_215730 | organism=Toxoplasma_gondii_GT1 | gene_product=putative Gas41 | transcript_product=putative Gas41 | location=TGGT1_chrX:7024834-7028755(+) | protein_length=517 | sequence_SO=chromos	1	3	3	3	9.9	54.701	18862	47083	32972.5	32212	33073	32642.5	1.01011	0.573907
TGGT1_215775-t26_1-p1				TGGT1_215775-t26_1-p1	TGGT1_215775-t26_1-p1 | transcript=TGGT1_215775-t26_1 | gene=TGGT1_215775 | organism=Toxoplasma_gondii_GT1 | gene_product=rhoptry protein ROP8 | transcript_product=rhoptry protein ROP8 | location=TGGT1_chrX:7045451-7047178(+) | protein_length=575 | sequenc	1	12	8	8	28.9	65.407	308460	319010	313735	394330	540950	467640	0.67089	0.851164
TGGT1_215980-t26_1-p1				TGGT1_215980-t26_1-p1	TGGT1_215980-t26_1-p1 | transcript=TGGT1_215980-t26_1 | gene=TGGT1_215980 | organism=Toxoplasma_gondii_GT1 | gene_product=hypothetical protein | transcript_product=hypothetical protein | location=TGGT1_chrXI:6414554-6415186(+) | protein_length=210 | sequen	1	6	6	6	22.9	24.466	1583800	1634000	1608900	1673400	780860	1227130	1.31111	0.423068
TGGT1_216000-t26_1-p1				TGGT1_216000-t26_1-p1	TGGT1_216000-t26_1-p1 | transcript=TGGT1_216000-t26_1 | gene=TGGT1_216000 | organism=Toxoplasma_gondii_GT1 | gene_product=alveolin domain containing intermediate filament IMC3 | transcript_product=alveolin domain containing intermediate filament IMC3 | loc	1	10	10	10	30.1	57.999	1924200	1902200	1913200	2476100	1889500	2182800	0.876489	0.665457
TGGT1_216060-t26_1-p1				TGGT1_216060-t26_1-p1	TGGT1_216060-t26_1-p1 | transcript=TGGT1_216060-t26_1 | gene=TGGT1_216060 | organism=Toxoplasma_gondii_GT1 | gene_product=hypothetical protein | transcript_product=hypothetical protein | location=TGGT1_chrXI:6344229-6346967(-) | protein_length=784 | sequen	1	13	13	13	25	84.385	280660	340810	310735	198760	181610	190185	1.63386	0.316051
TGGT1_216180-t26_1-p1				TGGT1_216180-t26_1-p1	TGGT1_216180-t26_1-p1 | transcript=TGGT1_216180-t26_1 | gene=TGGT1_216180 | organism=Toxoplasma_gondii_GT1 | gene_product=hypothetical protein | transcript_product=hypothetical protein | location=TGGT1_chrXI:6280054-6280497(-) | protein_length=147 | sequen	1	3	3	3	23.1	16.441	219470	217100	218285	314570	422790	368680	0.592072	0.941644
TGGT1_216220-t26_1-p1				TGGT1_216220-t26_1-p1	TGGT1_216220-t26_1-p1 | transcript=TGGT1_216220-t26_1 | gene=TGGT1_216220 | organism=Toxoplasma_gondii_GT1 | gene_product=AP2 domain transcription factor AP2XI-5 | transcript_product=AP2 domain transcription factor AP2XI-5 | location=TGGT1_chrXI:6230908-62	1	11	11	11	26.4	89.485	319080	311060	315070	269730	182130	225930	1.39455	0.391114
TGGT1_216260-t26_1-p1				TGGT1_216260-t26_1-p1	TGGT1_216260-t26_1-p1 | transcript=TGGT1_216260-t26_1 | gene=TGGT1_216260 | organism=Toxoplasma_gondii_GT1 | gene_product=putative eukaryotic initiation factor-2B, gamma subunit | transcript_product=putative eukaryotic initiation factor-2B, gamma subunit |	1	5	5	5	11.8	58.016	66223	154200	110212	283050	426960	355005	0.310451	0.546047
TGGT1_216450-t26_1-p1				TGGT1_216450-t26_1-p1	TGGT1_216450-t26_1-p1 | transcript=TGGT1_216450-t26_1 | gene=TGGT1_216450 | organism=Toxoplasma_gondii_GT1 | gene_product=peptidase, T1 family protein | transcript_product=peptidase, T1 family protein | location=TGGT1_chrXI:6058951-6061605(+) | protein_len	1	11	11	11	56.9	27.909	678290	379370	528830	697480	1291900	994690	0.531653	0.976428
TGGT1_216590-t26_1-p1				TGGT1_216590-t26_1-p1	TGGT1_216590-t26_1-p1 | transcript=TGGT1_216590-t26_1 | gene=TGGT1_216590 | organism=Toxoplasma_gondii_GT1 | gene_product=HEAT repeat-containing protein | transcript_product=HEAT repeat-containing protein | location=TGGT1_chrXI:5982217-5988765(-) | protein	1	20	20	20	28	111.14	416560	391730	404145	665400	1239100	952250	0.424411	0.787169
TGGT1_216620-t26_1-p1				TGGT1_216620-t26_1-p1	TGGT1_216620-t26_1-p1 | transcript=TGGT1_216620-t26_1 | gene=TGGT1_216620 | organism=Toxoplasma_gondii_GT1 | gene_product=EF hand domain-containing protein | transcript_product=EF hand domain-containing protein | location=TGGT1_chrXI:5927325-5957645(+) | p	1	13	13	13	5.9	411.94	32470	52856	42663	64977	168570	116774	0.365348	0.667256
TGGT1_216650-t26_1-p1				TGGT1_216650-t26_1-p1	TGGT1_216650-t26_1-p1 | transcript=TGGT1_216650-t26_1 | gene=TGGT1_216650 | organism=Toxoplasma_gondii_GT1 | gene_product=S15 sporozoite-expressed protein | transcript_product=S15 sporozoite-expressed protein | location=TGGT1_chrXI:5902644-5904672(-) | pro	1	11	11	11	29.5	45.118	81387	175450	128418	533210	1318600	925905	0.138695	0.143295
TGGT1_216670-t26_1-p1				TGGT1_216670-t26_1-p1	TGGT1_216670-t26_1-p1 | transcript=TGGT1_216670-t26_1 | gene=TGGT1_216670 | organism=Toxoplasma_gondii_GT1 | gene_product=FUSE-binding protein 2 / KH-type splicing regulatory protein | transcript_product=FUSE-binding protein 2 / KH-type splicing regulatory	1	40	40	39	55.9	100.05	5885100	6301700	6093400	6697500	7858200	7277850	0.837253	0.696197
TGGT1_216680-t26_1-p1				TGGT1_216680-t26_1-p1	TGGT1_216680-t26_1-p1 | transcript=TGGT1_216680-t26_1 | gene=TGGT1_216680 | organism=Toxoplasma_gondii_GT1 | gene_product=ankyrin repeat-containing protein | transcript_product=ankyrin repeat-containing protein | location=TGGT1_chrXI:5876765-5888176(+) | p	1	4	4	4	14.4	44.587	65833	52898	59365.5	139540	212360	175950	0.3374	0.606657
TGGT1_216730-t26_1-p1				TGGT1_216730-t26_1-p1	TGGT1_216730-t26_1-p1 | transcript=TGGT1_216730-t26_1 | gene=TGGT1_216730 | organism=Toxoplasma_gondii_GT1 | gene_product=MCM2/3/5 family protein | transcript_product=MCM2/3/5 family protein | location=TGGT1_chrXI:5853958-5863220(-) | protein_length=1028 |	1	13	13	13	19.5	113.25	31584	40095	35839.5	182050	310300	246175	0.145585	0.157984
TGGT1_216790-t26_1-p1				TGGT1_216790-t26_1-p1	TGGT1_216790-t26_1-p1 | transcript=TGGT1_216790-t26_1 | gene=TGGT1_216790 | organism=Toxoplasma_gondii_GT1 | gene_product=putative ATP-binding cassette sub-family E member 1 | transcript_product=putative ATP-binding cassette sub-family E member 1 | locatio	1	12	12	12	28.1	69.219	162860	152560	157710	634420	853150	743785	0.212037	0.312209
TGGT1_216810-t26_1-p1				TGGT1_216810-t26_1-p1	TGGT1_216810-t26_1-p1 | transcript=TGGT1_216810-t26_1 | gene=TGGT1_216810 | organism=Toxoplasma_gondii_GT1 | gene_product=5-nucleotidase, C-terminal domain-containing protein | transcript_product=5-nucleotidase, C-terminal domain-containing protein | loc	1	10	10	10	23.2	78.333	47099	71806	59452.5	223200	430160	326680	0.18199	0.240521
TGGT1_216860-t26_1-p1				TGGT1_216860-t26_1-p1	TGGT1_216860-t26_1-p1 | transcript=TGGT1_216860-t26_1 | gene=TGGT1_216860 | organism=Toxoplasma_gondii_GT1 | gene_product=DEAD (Asp-Glu-Ala-Asp) box polypeptide DDX39 | transcript_product=DEAD (Asp-Glu-Ala-Asp) box polypeptide DDX39 | location=TGGT1_chrXI:	1	15	15	15	50.5	49.113	1524300	1453200	1488750	3749800	6799700	5274750	0.282241	0.480583
TGGT1_216880-t26_1-p1				TGGT1_216880-t26_1-p1	TGGT1_216880-t26_1-p1 | transcript=TGGT1_216880-t26_1 | gene=TGGT1_216880 | organism=Toxoplasma_gondii_GT1 | gene_product=guanine nucleotide-binding protein | transcript_product=guanine nucleotide-binding protein | location=TGGT1_chrXI:5736268-5739860(-) |	1	14	14	14	75.4	35.147	4548200	3523300	4035750	6147700	9415500	7781600	0.518627	0.955325
TGGT1_216900-t26_1-p1				TGGT1_216900-t26_1-p1	TGGT1_216900-t26_1-p1 | transcript=TGGT1_216900-t26_1 | gene=TGGT1_216900 | organism=Toxoplasma_gondii_GT1 | gene_product=cytokine induced apoptosis inhibitor 1 family protein | transcript_product=cytokine induced apoptosis inhibitor 1 family protein | loc	1	4	4	4	10.6	47.565	70016	51204	60610	77571	78935	78253	0.774539	0.749596
TGGT1_216930-t26_1-p1				TGGT1_216930-t26_1-p1	TGGT1_216930-t26_1-p1 | transcript=TGGT1_216930-t26_1 | gene=TGGT1_216930 | organism=Toxoplasma_gondii_GT1 | gene_product=cholinephosphate cytidylyltransferase | transcript_product=cholinephosphate cytidylyltransferase | location=TGGT1_chrXI:5704786-570745	1	2	2	2	8.2	37.746	15300	7510.9	11405.5	60685	28931	44808	0.25454	0.414722
TGGT1_216950-t26_1-p1				TGGT1_216950-t26_1-p1	TGGT1_216950-t26_1-p1 | transcript=TGGT1_216950-t26_1 | gene=TGGT1_216950 | organism=Toxoplasma_gondii_GT1 | gene_product=helicase | transcript_product=helicase | location=TGGT1_chrXI:5696520-5701458(+) | protein_length=939 | sequence_SO=chromosome | SO=pr	1	3	2	2	4.6	103.13	2806300	1165800	1986050	243430	1766800	1005115	1.97594	0.239329
TGGT1_217000-t26_1-p1				TGGT1_217000-t26_1-p1	TGGT1_217000-t26_1-p1 | transcript=TGGT1_217000-t26_1 | gene=TGGT1_217000 | organism=Toxoplasma_gondii_GT1 | gene_product=hypothetical protein | transcript_product=hypothetical protein | location=TGGT1_chrXI:5650694-5654179(+) | protein_length=696 | sequen	1	3	3	3	7.8	75.87	35786	40777	38281.5	57003	83814	70408.5	0.543706	0.995514
TGGT1_217430-t26_1-p1				TGGT1_217430-t26_1-p1	TGGT1_217430-t26_1-p1 | transcript=TGGT1_217430-t26_1 | gene=TGGT1_217430 | organism=Toxoplasma_gondii_GT1 | gene_product=protease inhibitor PI1 | transcript_product=protease inhibitor PI1 | location=TGGT1_chrXII:1771495-1773890(-) | protein_length=439 | s	1	3	3	3	9.6	47.823	6685.7	6870.4	6778.05	21044	15338	18191	0.372605	0.682593
TGGT1_217460-t26_1-p1				TGGT1_217460-t26_1-p1	TGGT1_217460-t26_1-p1 | transcript=TGGT1_217460-t26_1 | gene=TGGT1_217460 | organism=Toxoplasma_gondii_GT1 | gene_product=glutaminyl-tRNA synthetase (GlnRS) | transcript_product=glutaminyl-tRNA synthetase (GlnRS) | location=TGGT1_chrXII:1787579-1795013(-)	1	26	26	26	35.8	95.498	1186000	1193000	1189500	2082000	3634100	2858050	0.416193	0.771161
TGGT1_217480-t26_1-p1				TGGT1_217480-t26_1-p1	TGGT1_217480-t26_1-p1 | transcript=TGGT1_217480-t26_1 | gene=TGGT1_217480 | organism=Toxoplasma_gondii_GT1 | gene_product=hypothetical protein | transcript_product=hypothetical protein | location=TGGT1_chrXII:1806127-1813999(+) | protein_length=1589 | sequ	1	4	4	4	4.9	174.7	66851	94273	80562	120620	34136	77378	1.04115	0.555178
TGGT1_217510-t26_1-p1				TGGT1_217510-t26_1-p1	TGGT1_217510-t26_1-p1 | transcript=TGGT1_217510-t26_1 | gene=TGGT1_217510 | organism=Toxoplasma_gondii_GT1 | gene_product=hypothetical protein | transcript_product=hypothetical protein | location=TGGT1_chrXII:1824650-1826480(+) | protein_length=380 | seque	1	12	12	12	56.1	42.114	592670	617150	604910	643160	392830	517995	1.16779	0.48698
TGGT1_217540-t26_1-p1				TGGT1_217540-t26_1-p1	TGGT1_217540-t26_1-p1 | transcript=TGGT1_217540-t26_1 | gene=TGGT1_217540 | organism=Toxoplasma_gondii_GT1 | gene_product=RNA recognition motif-containing protein | transcript_product=RNA recognition motif-containing protein | location=TGGT1_chrXII:1835563	1	13	13	13	52.7	38.116	3927100	4341700	4134400	2361400	1029300	1695350	2.43867	0.170901
TGGT1_217570-t26_1-p1				TGGT1_217570-t26_1-p1	TGGT1_217570-t26_1-p1 | transcript=TGGT1_217570-t26_1 | gene=TGGT1_217570 | organism=Toxoplasma_gondii_GT1 | gene_product=ribosomal protein RPS27 | transcript_product=ribosomal protein RPS27 | location=TGGT1_chrXII:1851792-1853599(+) | protein_length=151 |	1	2	2	2	13.9	16.95	1556900	931470	1244185	821140	219560	520350	2.39105	0.176612
TGGT1_217600-t26_1-p1				TGGT1_217600-t26_1-p1	TGGT1_217600-t26_1-p1 | transcript=TGGT1_217600-t26_1 | gene=TGGT1_217600 | organism=Toxoplasma_gondii_GT1 | gene_product=calcium-dependent protein kinase CDPK9 | transcript_product=calcium-dependent protein kinase CDPK9 | location=TGGT1_chrXII:1876249-189	1	6	6	6	11.3	75.6	77737	19496	48616.5	76415	132060	104238	0.466401	0.865562
TGGT1_217680-t26_1-p1				TGGT1_217680-t26_1-p1	TGGT1_217680-t26_1-p1 | transcript=TGGT1_217680-t26_1 | gene=TGGT1_217680 | organism=Toxoplasma_gondii_GT1 | gene_product=hypothetical protein | transcript_product=hypothetical protein | location=TGGT1_chrXII:1930956-1942802(-) | protein_length=2213 | sequ	1	16	16	16	12	243.03	95997	96491	96244	264980	386730	325855	0.295358	0.511258
TGGT1_217740-t26_1-p1				TGGT1_217740-t26_1-p1	TGGT1_217740-t26_1-p1 | transcript=TGGT1_217740-t26_1 | gene=TGGT1_217740 | organism=Toxoplasma_gondii_GT1 | gene_product=3-ketoacyl-(acyl-carrier-protein) reductase | transcript_product=3-ketoacyl-(acyl-carrier-protein) reductase | location=TGGT1_chrXII:2	1	6	6	6	29.3	39.01	356400	273620	315010	512470	354700	433585	0.726524	0.794419
TGGT1_217820-t26_1-p1				TGGT1_217820-t26_1-p1	TGGT1_217820-t26_1-p1 | transcript=TGGT1_217820-t26_1 | gene=TGGT1_217820 | organism=Toxoplasma_gondii_GT1 | gene_product=PCI domain-containing protein | transcript_product=PCI domain-containing protein | location=TGGT1_chrXII:2088870-2094251(+) | protein_	1	15	15	15	41	51.722	477530	427170	452350	1287300	2002200	1644750	0.275027	0.463559
TGGT1_217890-t26_1-p1				TGGT1_217890-t26_1-p1	TGGT1_217890-t26_1-p1 | transcript=TGGT1_217890-t26_1 | gene=TGGT1_217890 | organism=Toxoplasma_gondii_GT1 | gene_product=putative alkyl hydroperoxide reductase/ Thiol specific antioxidant/ Mal allergen | transcript_product=putative alkyl hydroperoxide red	1	9	9	8	56.1	21.722	1446600	1200000	1323300	3633800	2153200	2893500	0.457335	0.849115
TGGT1_218220-t26_1-p1				TGGT1_218220-t26_1-p1	TGGT1_218220-t26_1-p1 | transcript=TGGT1_218220-t26_1 | gene=TGGT1_218220 | organism=Toxoplasma_gondii_GT1 | gene_product=putative cell-cycle-associated protein kinase CDK | transcript_product=putative cell-cycle-associated protein kinase CDK | location=TG	1	7	7	7	28.3	34.285	142060	125210	133635	233410	84155	158782	0.841623	0.692676
TGGT1_218240-t26_1-p1				TGGT1_218240-t26_1-p1	TGGT1_218240-t26_1-p1 | transcript=TGGT1_218240-t26_1 | gene=TGGT1_218240 | organism=Toxoplasma_gondii_GT1 | gene_product=hypothetical protein | transcript_product=hypothetical protein | location=TGGT1_chrXII:1592419-1596488(-) | protein_length=1249 | sequ	1	4	4	4	3.8	132.58	169550	230470	200010	207340	59897	133618	1.49687	0.356303
TGGT1_218250-t26_1-p1				TGGT1_218250-t26_1-p1	TGGT1_218250-t26_1-p1 | transcript=TGGT1_218250-t26_1 | gene=TGGT1_218250 | organism=Toxoplasma_gondii_GT1 | gene_product=TAP42 family protein | transcript_product=TAP42 family protein | location=TGGT1_chrXII:1580097-1590047(-) | protein_length=512 | seque	1	5	5	5	12.3	56.86	130510	158690	144600	144530	83853	114192	1.26629	0.441735
TGGT1_218280-t26_1-p1				TGGT1_218280-t26_1-p1	TGGT1_218280-t26_1-p1 | transcript=TGGT1_218280-t26_1 | gene=TGGT1_218280 | organism=Toxoplasma_gondii_GT1 | gene_product=putative eukaryotic porin | transcript_product=putative eukaryotic porin | location=TGGT1_chrXII:1568398-1573590(+) | protein_length=4	1	3	3	3	6.9	50.512	315110	156890	236000	178000	2822.7	90411.4	2.61029	0.152263
TGGT1_218300-t26_1-p1				TGGT1_218300-t26_1-p1	TGGT1_218300-t26_1-p1 | transcript=TGGT1_218300-t26_1 | gene=TGGT1_218300 | organism=Toxoplasma_gondii_GT1 | gene_product=zinc finger (CCCH type) motif-containing protein | transcript_product=zinc finger (CCCH type) motif-containing protein | location=TGGT	1	14	14	14	23.4	124.09	681730	702310	692020	495730	161820	328775	2.10484	0.217006
TGGT1_218410-t26_1-p1				TGGT1_218410-t26_1-p1	TGGT1_218410-t26_1-p1 | transcript=TGGT1_218410-t26_1 | gene=TGGT1_218410 | organism=Toxoplasma_gondii_GT1 | gene_product=ribosomal protein RPP0 | transcript_product=ribosomal protein RPP0 | location=TGGT1_chrXII:1471598-1473146(+) | protein_length=314 | s	1	14	14	14	61.8	34.157	4846300	4469900	4658100	5535900	6455500	5995700	0.776907	0.747478
TGGT1_218420-t26_1-p1				TGGT1_218420-t26_1-p1	TGGT1_218420-t26_1-p1 | transcript=TGGT1_218420-t26_1 | gene=TGGT1_218420 | organism=Toxoplasma_gondii_GT1 | gene_product=WD domain, G-beta repeat-containing protein | transcript_product=WD domain, G-beta repeat-containing protein | location=TGGT1_chrXII:1	1	5	5	5	18	62.614	95235	58680	76957.5	307620	329620	318620	0.241534	0.383432
TGGT1_218520-t26_1-p1				TGGT1_218520-t26_1-p1	TGGT1_218520-t26_1-p1 | transcript=TGGT1_218520-t26_1 | gene=TGGT1_218520 | organism=Toxoplasma_gondii_GT1 | gene_product=microneme protein MIC6 | transcript_product=microneme protein MIC6 | location=TGGT1_chrXII:1418869-1419918(-) | protein_length=349 | s	1	17	17	17	42.1	36.656	2984100	3372300	3178200	1961200	1995500	1978350	1.60649	0.323573
TGGT1_218530-t26_1-p1				TGGT1_218530-t26_1-p1	TGGT1_218530-t26_1-p1 | transcript=TGGT1_218530-t26_1 | gene=TGGT1_218530 | organism=Toxoplasma_gondii_GT1 | gene_product=proteasome-interacting thioredoxin domain-containing protein | transcript_product=proteasome-interacting thioredoxin domain-containing	1	3	3	3	9	38.058	427090	590730	508910	205350	195060	200205	2.54194	0.159341
TGGT1_218540-t26_1-p1				TGGT1_218540-t26_1-p1	TGGT1_218540-t26_1-p1 | transcript=TGGT1_218540-t26_1 | gene=TGGT1_218540 | organism=Toxoplasma_gondii_GT1 | gene_product=putative peptidase S15 | transcript_product=putative peptidase S15 | location=TGGT1_chrXII:1410645-1414447(-) | protein_length=412 | s	1	6	6	6	19.7	45.147	124310	164810	144560	92090	147790	119940	1.20527	0.469039
TGGT1_218600-t26_1-p1				TGGT1_218600-t26_1-p1	TGGT1_218600-t26_1-p1 | transcript=TGGT1_218600-t26_1 | gene=TGGT1_218600 | organism=Toxoplasma_gondii_GT1 | gene_product=RNA recognition motif-containing protein | transcript_product=RNA recognition motif-containing protein | location=TGGT1_chrXII:1316835	1	2	2	2	4.4	84.148	95851	109950	102900	41255	48556	44905.5	2.29149	0.189413
TGGT1_218610-t26_1-p1				TGGT1_218610-t26_1-p1	TGGT1_218610-t26_1-p1 | transcript=TGGT1_218610-t26_1 | gene=TGGT1_218610 | organism=Toxoplasma_gondii_GT1 | gene_product=ATPase (DUF699) protein | transcript_product=ATPase (DUF699) protein | location=TGGT1_chrXII:1305454-1315334(-) | protein_length=1247	1	9	9	9	12.3	136.32	66491	57463	61977	132410	201480	166945	0.371242	0.679726
TGGT1_218730-t26_1-p1				TGGT1_218730-t26_1-p1	TGGT1_218730-t26_1-p1 | transcript=TGGT1_218730-t26_1 | gene=TGGT1_218730 | organism=Toxoplasma_gondii_GT1 | gene_product=hypothetical protein | transcript_product=hypothetical protein | location=TGGT1_chrXII:1285339-1286622(+) | protein_length=256 | seque	1	1	1	1	5.9	27.496	7161.9	8821.8	7991.85	12961	15818	14389.5	0.555395	0.98831
TGGT1_218760-t26_1-p1				TGGT1_218760-t26_1-p1	TGGT1_218760-t26_1-p1 | transcript=TGGT1_218760-t26_1 | gene=TGGT1_218760 | organism=Toxoplasma_gondii_GT1 | gene_product=putative SNAP protein (soluble N-ethylmaleimide-sensitive factor Attachment Protein) | transcript_product=putative SNAP protein (solub	1	7	7	7	31.3	35.836	72834	65988	69411	235460	116780	176120	0.394112	0.727062
TGGT1_218780-t26_1-p1				TGGT1_218780-t26_1-p1	TGGT1_218780-t26_1-p1 | transcript=TGGT1_218780-t26_1 | gene=TGGT1_218780 | organism=Toxoplasma_gondii_GT1 | gene_product=putative phosphoserine aminotransferase | transcript_product=putative phosphoserine aminotransferase | location=TGGT1_chrXII:1247991-1	1	13	13	13	43	52.8	246340	212900	229620	886050	1337500	1111775	0.206535	0.298963
TGGT1_218820-t26_1-p1				TGGT1_218820-t26_1-p1	TGGT1_218820-t26_1-p1 | transcript=TGGT1_218820-t26_1 | gene=TGGT1_218820 | organism=Toxoplasma_gondii_GT1 | gene_product=alba 2 | transcript_product=alba 2 | location=TGGT1_chrXII:1217304-1219105(+) | protein_length=148 | sequence_SO=chromosome | SO=prote	1	8	8	8	60.8	15.391	3371200	3083600	3227400	2052900	428250	1240575	2.60154	0.153146
TGGT1_218920-t26_1-p1				TGGT1_218920-t26_1-p1	TGGT1_218920-t26_1-p1 | transcript=TGGT1_218920-t26_1 | gene=TGGT1_218920 | organism=Toxoplasma_gondii_GT1 | gene_product=putative proteasome subunit beta type | transcript_product=putative proteasome subunit beta type | location=TGGT1_chrXII:1150482-11552	1	5	5	5	18.8	33.757	182490	200780	191635	479600	482620	481110	0.398318	0.735585
TGGT1_218940-t26_1-p1				TGGT1_218940-t26_1-p1	TGGT1_218940-t26_1-p1 | transcript=TGGT1_218940-t26_1 | gene=TGGT1_218940 | organism=Toxoplasma_gondii_GT1 | gene_product=hypothetical protein | transcript_product=hypothetical protein | location=TGGT1_chrXII:1136914-1139637(+) | protein_length=326 | seque	1	4	4	4	16	35.253	62468	45828	54148	349790	136050	242920	0.222905	0.338439
TGGT1_218960-t26_1-p1				TGGT1_218960-t26_1-p1	TGGT1_218960-t26_1-p1 | transcript=TGGT1_218960-t26_1 | gene=TGGT1_218960 | organism=Toxoplasma_gondii_GT1 | gene_product=AP2 domain transcription factor AP2XII-1 | transcript_product=AP2 domain transcription factor AP2XII-1 | location=TGGT1_chrXII:1115397	1	15	15	15	9.6	247.8	11714	136300	74007	83824	225190	154507	0.478988	0.887966
TGGT1_219110-t26_1-p1				TGGT1_219110-t26_1-p1	TGGT1_219110-t26_1-p1 | transcript=TGGT1_219110-t26_1 | gene=TGGT1_219110 | organism=Toxoplasma_gondii_GT1 | gene_product=hypothetical protein | transcript_product=hypothetical protein | location=TGGT1_chrXII:1068426-1069818(-) | protein_length=373 | seque	1	2	2	2	7.8	41.402	2654600	43280	1348940	811760	966580	889170	1.51708	0.349939
TGGT1_219150-t26_1-p1				TGGT1_219150-t26_1-p1	TGGT1_219150-t26_1-p1 | transcript=TGGT1_219150-t26_1 | gene=TGGT1_219150 | organism=Toxoplasma_gondii_GT1 | gene_product=zinc finger, zz type domain-containing protein | transcript_product=zinc finger, zz type domain-containing protein | location=TGGT1_ch	1	8	8	8	14.2	96.053	44591	140510	92550.5	219780	82349	151064	0.612656	0.916777
TGGT1_219170-t26_1-p1				TGGT1_219170-t26_1-p1	TGGT1_219170-t26_1-p1 | transcript=TGGT1_219170-t26_1 | gene=TGGT1_219170 | organism=Toxoplasma_gondii_GT1 | gene_product=hypothetical protein | transcript_product=hypothetical protein | location=TGGT1_chrXII:1034023-1034940(+) | protein_length=305 | seque	1	2	2	2	13.8	33.304	2833.7	26260	14546.9	79002	143430	111216	0.130798	0.126961
TGGT1_219200-t26_1-p1				TGGT1_219200-t26_1-p1	TGGT1_219200-t26_1-p1 | transcript=TGGT1_219200-t26_1 | gene=TGGT1_219200 | organism=Toxoplasma_gondii_GT1 | gene_product=DEAD/DEAH box RNA helicase family protein | transcript_product=DEAD/DEAH box RNA helicase family protein | location=TGGT1_chrXII:10148	1	6	6	6	9.7	107.39	44699	126350	85524.5	46918	63184	55051	1.55355	0.33884
TGGT1_219250-t26_1-p1				TGGT1_219250-t26_1-p1	TGGT1_219250-t26_1-p1 | transcript=TGGT1_219250-t26_1 | gene=TGGT1_219250 | organism=Toxoplasma_gondii_GT1 | gene_product=acetyltransferase, GNAT family protein | transcript_product=acetyltransferase, GNAT family protein | location=TGGT1_chrXII:974892-9802	1	10	10	10	21.3	89.441	354190	251780	302985	197750	470730	334240	0.906489	0.643216
TGGT1_219270-t26_1-p1				TGGT1_219270-t26_1-p1	TGGT1_219270-t26_1-p1 | transcript=TGGT1_219270-t26_1 | gene=TGGT1_219270 | organism=Toxoplasma_gondii_GT1 | gene_product=multi-pass transmembrane protein | transcript_product=multi-pass transmembrane protein | location=TGGT1_chrXII:948336-949904(+) | prot	1	2	2	2	12.3	43.033	1397900	1223300	1310600	1933100	1954200	1943650	0.674298	0.847528
TGGT1_219280-t26_1-p1				TGGT1_219280-t26_1-p1	TGGT1_219280-t26_1-p1 | transcript=TGGT1_219280-t26_1 | gene=TGGT1_219280 | organism=Toxoplasma_gondii_GT1 | gene_product=actin like protein ALP1 | transcript_product=actin like protein ALP1 | location=TGGT1_chrXII:936313-942608(-) | protein_length=414 | s	1	9	9	9	26.8	46.086	164560	124090	144325	366240	708570	537405	0.268559	0.448214
TGGT1_219310-t26_1-p1				TGGT1_219310-t26_1-p1	TGGT1_219310-t26_1-p1 | transcript=TGGT1_219310-t26_1 | gene=TGGT1_219310 | organism=Toxoplasma_gondii_GT1 | gene_product=DnaK family protein | transcript_product=DnaK family protein | location=TGGT1_chrXII:915528-922343(+) | protein_length=818 | sequence_	1	21	21	21	36.7	90.142	1043400	869630	956515	2483100	3555500	3019300	0.3168	0.560509
TGGT1_219320-t26_1-p1				TGGT1_219320-t26_1-p1	TGGT1_219320-t26_1-p1 | transcript=TGGT1_219320-t26_1 | gene=TGGT1_219320 | organism=Toxoplasma_gondii_GT1 | gene_product=acid phosphatase GAP50 | transcript_product=acid phosphatase GAP50 | location=TGGT1_chrXII:907511-910397(-) | protein_length=431 | seq	1	11	11	11	34.6	46.605	3366300	3100600	3233450	4380300	5678500	5029400	0.64291	0.881847
TGGT1_219440-t26_1-p1				TGGT1_219440-t26_1-p1	TGGT1_219440-t26_1-p1 | transcript=TGGT1_219440-t26_1 | gene=TGGT1_219440 | organism=Toxoplasma_gondii_GT1 | gene_product=hypothetical protein | transcript_product=hypothetical protein | location=TGGT1_chrXII:879613-889420(-) | protein_length=1707 | sequen	1	6	6	6	6	181.27	38757	48460	43608.5	105830	293210	199520	0.218567	0.327962
TGGT1_219460-t26_1-p1				TGGT1_219460-t26_1-p1	TGGT1_219460-t26_1-p1 | transcript=TGGT1_219460-t26_1 | gene=TGGT1_219460 | organism=Toxoplasma_gondii_GT1 | gene_product=hypothetical protein | transcript_product=hypothetical protein | location=TGGT1_chrXII:861747-865934(+) | protein_length=1283 | sequen	1	8	8	8	12.9	136.32	44818	20997	32907.5	119110	181110	150110	0.219223	0.329545
TGGT1_219520-t26_1-p1				TGGT1_219520-t26_1-p1	TGGT1_219520-t26_1-p1 | transcript=TGGT1_219520-t26_1 | gene=TGGT1_219520 | organism=Toxoplasma_gondii_GT1 | gene_product=histone arginine methyltransferase PRMT1 | transcript_product=histone arginine methyltransferase PRMT1 | location=TGGT1_chrXII:823809-	1	9	9	9	37.8	44.029	102130	55010	78570	396120	1165700	780910	0.100613	0.0708855
TGGT1_219540-t26_1-p1				TGGT1_219540-t26_1-p1	TGGT1_219540-t26_1-p1 | transcript=TGGT1_219540-t26_1 | gene=TGGT1_219540 | organism=Toxoplasma_gondii_GT1 | gene_product=cytosolic tRNA-Ala synthetase | transcript_product=cytosolic tRNA-Ala synthetase | location=TGGT1_chrXII:800723-814444(-) | protein_le	1	34	34	34	32.8	139.43	2298100	2081300	2189700	4890500	7047800	5969150	0.366836	0.670414
TGGT1_219590-t26_1-p1				TGGT1_219590-t26_1-p1	TGGT1_219590-t26_1-p1 | transcript=TGGT1_219590-t26_1 | gene=TGGT1_219590 | organism=Toxoplasma_gondii_GT1 | gene_product=RuvB family 1 protein | transcript_product=RuvB family 1 protein | location=TGGT1_chrXII:778348-784976(+) | protein_length=492 | seque	1	15	15	14	44.9	52.935	2083200	1838500	1960850	2318900	3773300	3046100	0.643725	0.880932
TGGT1_219630-t26_1-p1				TGGT1_219630-t26_1-p1	TGGT1_219630-t26_1-p1 | transcript=TGGT1_219630-t26_1 | gene=TGGT1_219630 | organism=Toxoplasma_gondii_GT1 | gene_product=flavodoxin domain-containing protein | transcript_product=flavodoxin domain-containing protein | location=TGGT1_chrXII:741441-752773(+	1	12	12	12	19.6	104.13	38757	36960	37858.5	199100	551010	375055	0.100941	0.0714293
TGGT1_219700-t26_1-p1				TGGT1_219700-t26_1-p1	TGGT1_219700-t26_1-p1 | transcript=TGGT1_219700-t26_1 | gene=TGGT1_219700 | organism=Toxoplasma_gondii_GT1 | gene_product=putative DNA replication licensing factor MCM4 | transcript_product=putative DNA replication licensing factor MCM4 | location=TGGT1_ch	1	17	17	17	25.2	111.92	277980	367990	322985	379760	432350	406055	0.795422	0.731199
TGGT1_219710-t26_1-p1				TGGT1_219710-t26_1-p1	TGGT1_219710-t26_1-p1 | transcript=TGGT1_219710-t26_1 | gene=TGGT1_219710 | organism=Toxoplasma_gondii_GT1 | gene_product=hypothetical protein | transcript_product=hypothetical protein | location=TGGT1_chrXII:634817-646431(-) | protein_length=1893 | sequen	1	18	18	18	15.5	199.78	126890	118620	122755	391060	729790	560425	0.219039	0.329102
TGGT1_219720-t26_1-p1				TGGT1_219720-t26_1-p1	TGGT1_219720-t26_1-p1 | transcript=TGGT1_219720-t26_1 | gene=TGGT1_219720 | organism=Toxoplasma_gondii_GT1 | gene_product=putative Ras-related protein Rab-5C | transcript_product=putative Ras-related protein Rab-5C | location=TGGT1_chrXII:628976-629707(+)	1	7	6	6	39.9	25.705	132400	26347	79373.5	205840	361150	283495	0.279982	0.475264
TGGT1_219750-t26_1-p1				TGGT1_219750-t26_1-p1	TGGT1_219750-t26_1-p1 | transcript=TGGT1_219750-t26_1 | gene=TGGT1_219750 | organism=Toxoplasma_gondii_GT1 | gene_product=putative cytochrome c | transcript_product=putative cytochrome c | location=TGGT1_chrXII:601202-602193(-) | protein_length=115 | seque	1	4	4	4	37.4	12.453	164790	34648	99719	230880	223970	227425	0.43847	0.814048
TGGT1_219790A-t26_1-p1				TGGT1_219790A-t26_1-p1	TGGT1_219790A-t26_1-p1 | transcript=TGGT1_219790A-t26_1 | gene=TGGT1_219790A | organism=Toxoplasma_gondii_GT1 | gene_product=pre-mRNA processing factor PRP3 | transcript_product=pre-mRNA processing factor PRP3 | location=TGGT1_chrXII:588219-589616(-) | pro	1	3	3	3	13.8	32.915	19874	25656	22765	110680	109680	110180	0.206616	0.29916
TGGT1_219800-t26_1-p1				TGGT1_219800-t26_1-p1	TGGT1_219800-t26_1-p1 | transcript=TGGT1_219800-t26_1 | gene=TGGT1_219800 | organism=Toxoplasma_gondii_GT1 | gene_product=putative vacuolar ATP synthase subunit b | transcript_product=putative vacuolar ATP synthase subunit b | location=TGGT1_chrXII:574692-	1	14	14	14	42	56.614	1009300	892370	950835	1413400	2209300	1811350	0.524932	0.965601
TGGT1_219810-t26_1-p1				TGGT1_219810-t26_1-p1	TGGT1_219810-t26_1-p1 | transcript=TGGT1_219810-t26_1 | gene=TGGT1_219810 | organism=Toxoplasma_gondii_GT1 | gene_product=hypothetical protein | transcript_product=hypothetical protein | location=TGGT1_chrXII:565371-571458(-) | protein_length=966 | sequenc	1	8	8	8	11.7	106.43	41595	46063	43829	184650	204050	194350	0.225516	0.344748
TGGT1_289750-t26_1-p1				TGGT1_289750-t26_1-p1;TGGT1_219820-t26_1-p1	TGGT1_289750-t26_1-p1 | transcript=TGGT1_289750-t26_1 | gene=TGGT1_289750 | organism=Toxoplasma_gondii_GT1 | gene_product=ribosomal-ubiquitin protein RPL40 | transcript_product=ribosomal-ubiquitin protein RPL40 | location=TGGT1_chrIX:3235966-3237173(+) | p	2	3	3	3	26.4	14.685	683080	657110	670095	1395000	912190	1153595	0.580875	0.955562
TGGT1_219850-t26_1-p1				TGGT1_219850-t26_1-p1	TGGT1_219850-t26_1-p1 | transcript=TGGT1_219850-t26_1 | gene=TGGT1_219850 | organism=Toxoplasma_gondii_GT1 | gene_product=prolyl-tRNA synthetase (ProRS) | transcript_product=prolyl-tRNA synthetase (ProRS) | location=TGGT1_chrXII:529404-538395(-) | protein_	1	29	29	28	44.9	93.444	1893700	1762600	1828150	3582700	5384000	4483350	0.407764	0.754515
TGGT1_219860-t26_1-p1				TGGT1_219860-t26_1-p1	TGGT1_219860-t26_1-p1 | transcript=TGGT1_219860-t26_1 | gene=TGGT1_219860 | organism=Toxoplasma_gondii_GT1 | gene_product=putative replication licensing factor | transcript_product=putative replication licensing factor | location=TGGT1_chrXII:515884-525132	1	11	11	11	22	108.21	124980	139510	132245	227080	434160	330620	0.399991	0.738958
TGGT1_220100-t26_1-p1				TGGT1_220100-t26_1-p1	TGGT1_220100-t26_1-p1 | transcript=TGGT1_220100-t26_1 | gene=TGGT1_220100 | organism=Toxoplasma_gondii_GT1 | gene_product=phosphoribosylpyrophosphate synthetase | transcript_product=phosphoribosylpyrophosphate synthetase | location=TGGT1_chrV:29152-31918(+	1	15	15	15	32.7	61.039	589910	545080	567495	1174200	1768000	1471100	0.385762	0.709975
TGGT1_220240-t26_1-p1				TGGT1_220240-t26_1-p1	TGGT1_220240-t26_1-p1 | transcript=TGGT1_220240-t26_1 | gene=TGGT1_220240 | organism=Toxoplasma_gondii_GT1 | gene_product=hypothetical protein | transcript_product=hypothetical protein | location=TGGT1_chrV:140178-141758(-) | protein_length=526 | sequence_	1	8	8	8	25.1	54.11	250820	291680	271250	234100	221180	227640	1.19157	0.475487
TGGT1_220270-t26_1-p1				TGGT1_220270-t26_1-p1	TGGT1_220270-t26_1-p1 | transcript=TGGT1_220270-t26_1 | gene=TGGT1_220270 | organism=Toxoplasma_gondii_GT1 | gene_product=alveolin domain containing intermediate filament IMC6 | transcript_product=alveolin domain containing intermediate filament IMC6 | loc	1	12	12	12	38.7	48.644	552250	708570	630410	959220	1020800	990010	0.636771	0.888783
TGGT1_220360-t26_1-p1				TGGT1_220360-t26_1-p1	TGGT1_220360-t26_1-p1 | transcript=TGGT1_220360-t26_1 | gene=TGGT1_220360 | organism=Toxoplasma_gondii_GT1 | gene_product=FAD binding domain-containing protein | transcript_product=FAD binding domain-containing protein | location=TGGT1_chrV:222995-232671(+	1	5	5	5	5.8	148.62	73302	55360	64331	86458	16222	51340	1.25304	0.447475
TGGT1_220400-t26_1-p1				TGGT1_220400-t26_1-p1	TGGT1_220400-t26_1-p1 | transcript=TGGT1_220400-t26_1 | gene=TGGT1_220400 | organism=Toxoplasma_gondii_GT1 | gene_product=actin depolymerizing factor ADF | transcript_product=actin depolymerizing factor ADF | location=TGGT1_chrV:254875-256188(-) | protein_	1	7	7	7	58.5	12.948	2050100	1847900	1949000	6864300	4169900	5517100	0.353265	0.641351
TGGT1_220490-t26_1-p1				TGGT1_220490-t26_1-p1	TGGT1_220490-t26_1-p1 | transcript=TGGT1_220490-t26_1 | gene=TGGT1_220490 | organism=Toxoplasma_gondii_GT1 | gene_product=putative pre-rRNA-processing protein PNO1 | transcript_product=putative pre-rRNA-processing protein PNO1 | location=TGGT1_chrV:316768-	1	4	4	4	12.9	32.84	29995	18279	24137	49303	59663	54483	0.443019	0.822608
TGGT1_220510-t26_1-p1				TGGT1_220510-t26_1-p1	TGGT1_220510-t26_1-p1 | transcript=TGGT1_220510-t26_1 | gene=TGGT1_220510 | organism=Toxoplasma_gondii_GT1 | gene_product=hypothetical protein | transcript_product=hypothetical protein | location=TGGT1_chrV:328785-330623(+) | protein_length=612 | sequence_	1	3	3	3	7.2	64.306	59146	20529	39837.5	30540	3411.6	16975.8	2.34672	0.182163
TGGT1_220600-t26_1-p1				TGGT1_220600-t26_1-p1	TGGT1_220600-t26_1-p1 | transcript=TGGT1_220600-t26_1 | gene=TGGT1_220600 | organism=Toxoplasma_gondii_GT1 | gene_product=hypothetical protein | transcript_product=hypothetical protein | location=TGGT1_chrV:381369-385088(+) | protein_length=755 | sequence_	1	6	6	6	16	82.439	56011	70593	63302	206810	245640	226225	0.279819	0.474879
TGGT1_220860-t26_1-p1				TGGT1_220860-t26_1-p1	TGGT1_220860-t26_1-p1 | transcript=TGGT1_220860-t26_1 | gene=TGGT1_220860 | organism=Toxoplasma_gondii_GT1 | gene_product=DEAD/DEAH box helicase | transcript_product=DEAD/DEAH box helicase | location=TGGT1_chrII:9310-13186(+) | protein_length=602 | sequenc	1	10	10	10	26.9	65.158	106010	94809	100410	688310	1264300	976305	0.102846	0.0746218
TGGT1_220890-t26_1-p1				TGGT1_220890-t26_1-p1	TGGT1_220890-t26_1-p1 | transcript=TGGT1_220890-t26_1 | gene=TGGT1_220890 | organism=Toxoplasma_gondii_GT1 | gene_product=hypothetical protein | transcript_product=hypothetical protein | location=TGGT1_chrII:23072-25782(-) | protein_length=454 | sequence_S	1	2	2	2	5.3	51.171	12741	11848	12294.5	63358	118070	90714	0.13553	0.136681
TGGT1_220950-t26_1-p1				TGGT1_220950-t26_1-p1	TGGT1_220950-t26_1-p1 | transcript=TGGT1_220950-t26_1 | gene=TGGT1_220950 | organism=Toxoplasma_gondii_GT1 | gene_product=hypothetical protein | transcript_product=hypothetical protein | location=TGGT1_chrII:72817-74397(+) | protein_length=334 | sequence_S	1	8	3	3	35.6	35.62	527650	469450	498550	858110	1771400	1314755	0.379196	0.696379
TGGT1_221170-t26_1-p1				TGGT1_221170-t26_1-p1	TGGT1_221170-t26_1-p1 | transcript=TGGT1_221170-t26_1 | gene=TGGT1_221170 | organism=Toxoplasma_gondii_GT1 | gene_product=CAAX metallo endopeptidase | transcript_product=CAAX metallo endopeptidase | location=TGGT1_chrII:86154-90036(+) | protein_length=432	1	6	6	6	19.7	49.432	75674	68706	72190	155980	227820	191900	0.376186	0.6901
TGGT1_221180-t26_1-p1				TGGT1_221180-t26_1-p1	TGGT1_221180-t26_1-p1 | transcript=TGGT1_221180-t26_1 | gene=TGGT1_221180 | organism=Toxoplasma_gondii_GT1 | gene_product=hypothetical protein | transcript_product=hypothetical protein | location=TGGT1_chrII:92416-97666(-) | protein_length=791 | sequence_S	1	4	4	4	10.6	79.261	62007	72546	67276.5	69957	121250	95603.5	0.703703	0.817039
TGGT1_221200B-t26_1-p1				TGGT1_221200B-t26_1-p1	TGGT1_221200B-t26_1-p1 | transcript=TGGT1_221200B-t26_1 | gene=TGGT1_221200B | organism=Toxoplasma_gondii_GT1 | gene_product=CW-type Zinc Finger protein | transcript_product=CW-type Zinc Finger protein | location=TGGT1_chrII:103063-106965(-) | protein_leng	1	11	11	10	20.3	136.67	651860	545380	598620	186880	98088	142484	4.20131	0.0618522
TGGT1_221210-t26_1-p1				TGGT1_221210-t26_1-p1	TGGT1_221210-t26_1-p1 | transcript=TGGT1_221210-t26_1 | gene=TGGT1_221210 | organism=Toxoplasma_gondii_GT1 | gene_product=cyclophilin | transcript_product=cyclophilin | location=TGGT1_chrII:118956-120827(+) | protein_length=179 | sequence_SO=chromosome | S	1	8	8	8	54.7	19.638	212530	206950	209740	3528200	762910	2145555	0.0977556	0.0662153
TGGT1_221230-t26_1-p1				TGGT1_221230-t26_1-p1	TGGT1_221230-t26_1-p1 | transcript=TGGT1_221230-t26_1 | gene=TGGT1_221230 | organism=Toxoplasma_gondii_GT1 | gene_product=hypothetical protein | transcript_product=hypothetical protein | location=TGGT1_chrII:144610-150096(-) | protein_length=574 | sequence	1	4	4	4	11.7	61.763	14993	14740	14866.5	70416	146960	108688	0.136781	0.139285
TGGT1_221320-t26_1-p1				TGGT1_221320-t26_1-p1	TGGT1_221320-t26_1-p1 | transcript=TGGT1_221320-t26_1 | gene=TGGT1_221320 | organism=Toxoplasma_gondii_GT1 | gene_product=acetyl-CoA carboxylase ACC1 | transcript_product=acetyl-CoA carboxylase ACC1 | location=TGGT1_chrII:218988-235059(-) | protein_length=	1	28	28	28	17.3	287.81	242190	399660	320925	2279200	3217600	2748400	0.116768	0.0994979
TGGT1_221380-t26_1-p1				TGGT1_221380-t26_1-p1	TGGT1_221380-t26_1-p1 | transcript=TGGT1_221380-t26_1 | gene=TGGT1_221380 | organism=Toxoplasma_gondii_GT1 | gene_product=alba 1 | transcript_product=alba 1 | location=TGGT1_chrII:281451-282798(-) | protein_length=247 | sequence_SO=chromosome | SO=protein_	1	9	9	9	36.4	27.258	4815700	4491400	4653550	2555700	1436900	1996300	2.33109	0.184176
TGGT1_221460-t26_1-p1				TGGT1_221460-t26_1-p1	TGGT1_221460-t26_1-p1 | transcript=TGGT1_221460-t26_1 | gene=TGGT1_221460 | organism=Toxoplasma_gondii_GT1 | gene_product=phosphoglycerate mutase family protein | transcript_product=phosphoglycerate mutase family protein | location=TGGT1_chrII:349484-35558	1	4	4	4	13.3	48.441	31485	24075	27780	42363	52660	47511.5	0.584701	0.950776
TGGT1_221470-t26_1-p1				TGGT1_221470-t26_1-p1	TGGT1_221470-t26_1-p1 | transcript=TGGT1_221470-t26_1 | gene=TGGT1_221470 | organism=Toxoplasma_gondii_GT1 | gene_product=hypothetical protein | transcript_product=hypothetical protein | location=TGGT1_chrII:360683-367434(+) | protein_length=552 | sequence	1	19	19	19	39.9	61.617	644470	451520	547995	1443800	2701100	2072450	0.264419	0.438353
TGGT1_221522-t26_1-p1				TGGT1_221522-t26_1-p1	TGGT1_221522-t26_1-p1 | transcript=TGGT1_221522-t26_1 | gene=TGGT1_221522 | organism=Toxoplasma_gondii_GT1 | gene_product=adaptor complexes medium subunit family protein | transcript_product=adaptor complexes medium subunit family protein | location=TGGT1_	1	7	7	7	16.8	61.157	41974	39427	40700.5	267680	332840	300260	0.135551	0.136724
TGGT1_221590-t26_1-p1				TGGT1_221590-t26_1-p1	TGGT1_221590-t26_1-p1 | transcript=TGGT1_221590-t26_1 | gene=TGGT1_221590 | organism=Toxoplasma_gondii_GT1 | gene_product=dual specificity phosphatase, catalytic domain-containing protein | transcript_product=dual specificity phosphatase, catalytic domain-	1	2	2	2	5.6	38.873	11988	13809	12898.5	37277	23173	30225	0.426749	0.791685
TGGT1_221610-t26_1-p1				TGGT1_221610-t26_1-p1	TGGT1_221610-t26_1-p1 | transcript=TGGT1_221610-t26_1 | gene=TGGT1_221610 | organism=Toxoplasma_gondii_GT1 | gene_product=ubiquitin carboxyl-terminal hydrolase | transcript_product=ubiquitin carboxyl-terminal hydrolase | location=TGGT1_chrII:464467-468768(	1	7	7	7	11.8	87.097	88547	160980	124764	84502	69815	77158.5	1.61698	0.320662
TGGT1_221620-t26_1-p1				TGGT1_221620-t26_1-p1	TGGT1_221620-t26_1-p1 | transcript=TGGT1_221620-t26_1 | gene=TGGT1_221620 | organism=Toxoplasma_gondii_GT1 | gene_product=putative beta-tubulin | transcript_product=putative beta-tubulin | location=TGGT1_chrII:472166-474503(-) | protein_length=449 | sequen	1	23	5	2	67.9	50.037	1908200	1702400	1805300	1297800	1336000	1316900	1.37087	0.399832
TGGT1_221660-t26_1-p1				TGGT1_221660-t26_1-p1	TGGT1_221660-t26_1-p1 | transcript=TGGT1_221660-t26_1 | gene=TGGT1_221660 | organism=Toxoplasma_gondii_GT1 | gene_product=DEAD/DEAH box helicase domain-containing protein | transcript_product=DEAD/DEAH box helicase domain-containing protein | location=TGGT	1	3	3	3	3	202.02	21529	36281	28905	63568	62049	62808.5	0.460208	0.854355
TGGT1_221690-t26_1-p1				TGGT1_221690-t26_1-p1	TGGT1_221690-t26_1-p1 | transcript=TGGT1_221690-t26_1 | gene=TGGT1_221690 | organism=Toxoplasma_gondii_GT1 | gene_product=hypothetical protein | transcript_product=hypothetical protein | location=TGGT1_chrII:554124-559020(-) | protein_length=1410 | sequenc	1	4	4	4	5.5	149.65	59035	71440	65237.5	63384	117030	90207	0.723198	0.797661
TGGT1_221950-t26_1-p1				TGGT1_221950-t26_1-p1	TGGT1_221950-t26_1-p1 | transcript=TGGT1_221950-t26_1 | gene=TGGT1_221950 | organism=Toxoplasma_gondii_GT1 | gene_product=putative splicesome-associated protein | transcript_product=putative splicesome-associated protein | location=TGGT1_chrII:703092-70961	1	12	12	12	27.2	64.998	569210	542720	555965	478620	355940	417280	1.33235	0.414599
TGGT1_221980-t26_1-p1				TGGT1_221980-t26_1-p1	TGGT1_221980-t26_1-p1 | transcript=TGGT1_221980-t26_1 | gene=TGGT1_221980 | organism=Toxoplasma_gondii_GT1 | gene_product=U1 zinc finger protein | transcript_product=U1 zinc finger protein | location=TGGT1_chrII:717248-720524(+) | protein_length=558 | sequ	1	5	5	5	14.5	59.892	145940	229550	187745	106930	110840	108885	1.72425	0.29284
TGGT1_222000-t26_1-p1				TGGT1_222000-t26_1-p1	TGGT1_222000-t26_1-p1 | transcript=TGGT1_222000-t26_1 | gene=TGGT1_222000 | organism=Toxoplasma_gondii_GT1 | gene_product=brix domain-containing protein | transcript_product=brix domain-containing protein | location=TGGT1_chrII:726106-731963(-) | protein_l	1	11	11	11	34.8	57.433	139300	180820	160060	189240	178570	183905	0.870341	0.670147
TGGT1_222050-t26_1-p1				TGGT1_222050-t26_1-p1	TGGT1_222050-t26_1-p1 | transcript=TGGT1_222050-t26_1 | gene=TGGT1_222050 | organism=Toxoplasma_gondii_GT1 | gene_product=hypothetical protein | transcript_product=hypothetical protein | location=TGGT1_chrII:769157-774451(-) | protein_length=1477 | sequenc	1	6	6	6	6	155.85	26159	34101	30130	32984	38578	35781	0.842067	0.69232
TGGT1_222170-t26_1-p1				TGGT1_222170-t26_1-p1	TGGT1_222170-t26_1-p1 | transcript=TGGT1_222170-t26_1 | gene=TGGT1_222170 | organism=Toxoplasma_gondii_GT1 | gene_product=dense-granule antigen DG32 | transcript_product=dense-granule antigen DG32 | location=TGGT1_chrII:911318-912642(+) | protein_length=30	1	4	4	4	10.3	33.637	73543	96363	84953	192700	76228	134464	0.63179	0.894468
TGGT1_222210-t26_1-p1				TGGT1_222210-t26_1-p1	TGGT1_222210-t26_1-p1 | transcript=TGGT1_222210-t26_1 | gene=TGGT1_222210 | organism=Toxoplasma_gondii_GT1 | gene_product=SPFH domain / Band 7 family protein | transcript_product=SPFH domain / Band 7 family protein | location=TGGT1_chrII:939785-944615(-) |	1	2	2	2	9.1	47.465	45951	23189	34570	106210	74884	90547	0.381791	0.701768
TGGT1_222220-t26_1-p1				TGGT1_222220-t26_1-p1	TGGT1_222220-t26_1-p1 | transcript=TGGT1_222220-t26_1 | gene=TGGT1_222220 | organism=Toxoplasma_gondii_GT1 | gene_product=alveolin domain containing intermediate filament IMC7 | transcript_product=alveolin domain containing intermediate filament IMC7 | loc	1	10	10	10	38	46.784	803330	1127500	965415	1351100	1078600	1214850	0.794678	0.731843
TGGT1_222270-t26_1-p1				TGGT1_222270-t26_1-p1	TGGT1_222270-t26_1-p1 | transcript=TGGT1_222270-t26_1 | gene=TGGT1_222270 | organism=Toxoplasma_gondii_GT1 | gene_product=hypothetical protein | transcript_product=hypothetical protein | location=TGGT1_chrII:987896-990436(+) | protein_length=387 | sequence	1	2	2	2	9.3	41.591	110340	50142	80241	378800	68161	223480	0.359051	0.653813
TGGT1_222300-t26_1-p1				TGGT1_222300-t26_1-p1	TGGT1_222300-t26_1-p1 | transcript=TGGT1_222300-t26_1 | gene=TGGT1_222300 | organism=Toxoplasma_gondii_GT1 | gene_product=hypothetical protein | transcript_product=hypothetical protein | location=TGGT1_chrII:997106-1002828(-) | protein_length=1468 | sequen	1	13	13	13	13.6	159.06	48749	57455	53102	129530	312500	221015	0.240264	0.38037
TGGT1_222360-t26_1-p1				TGGT1_222360-t26_1-p1	TGGT1_222360-t26_1-p1 | transcript=TGGT1_222360-t26_1 | gene=TGGT1_222360 | organism=Toxoplasma_gondii_GT1 | gene_product=hypothetical protein | transcript_product=hypothetical protein | location=TGGT1_chrII:1048345-1058294(+) | protein_length=774 | sequen	1	8	8	8	13.2	83.348	149380	16409	82894.5	141550	194490	168020	0.493361	0.912945
TGGT1_222380-t26_1-p1				TGGT1_222380-t26_1-p1	TGGT1_222380-t26_1-p1 | transcript=TGGT1_222380-t26_1 | gene=TGGT1_222380 | organism=Toxoplasma_gondii_GT1 | gene_product=importin-beta N-terminal domain-containing protein | transcript_product=importin-beta N-terminal domain-containing protein | location=	1	22	22	22	25	129.49	467370	376790	422080	707430	1245500	976465	0.432253	0.802241
TGGT1_222660-t26_1-p1				TGGT1_222660-t26_1-p1	TGGT1_222660-t26_1-p1 | transcript=TGGT1_222660-t26_1 | gene=TGGT1_222660 | organism=Toxoplasma_gondii_GT1 | gene_product=leucine rich repeat-containing protein | transcript_product=leucine rich repeat-containing protein | location=TGGT1_chrII:1143533-1175	1	8	8	8	6.1	209.97	21923	21368	21645.5	130340	305580	217960	0.0993095	0.068739
TGGT1_222860-t26_1-p1				TGGT1_222860-t26_1-p1	TGGT1_222860-t26_1-p1 | transcript=TGGT1_222860-t26_1 | gene=TGGT1_222860 | organism=Toxoplasma_gondii_GT1 | gene_product=putative eukaryotic translation initiation factor | transcript_product=putative eukaryotic translation initiation factor | location=TG	1	19	19	19	31.9	88.391	795130	721940	758535	1770300	3718400	2744350	0.276399	0.466805
TGGT1_222910-t26_1-p1				TGGT1_222910-t26_1-p1	TGGT1_222910-t26_1-p1 | transcript=TGGT1_222910-t26_1 | gene=TGGT1_222910 | organism=Toxoplasma_gondii_GT1 | gene_product=phosphoglycerate mutase | transcript_product=phosphoglycerate mutase | location=TGGT1_chrII:1286783-1290854(+) | protein_length=514 |	1	5	5	5	17.3	55.889	46752	51882	49317	110150	223220	166685	0.295869	0.512445
TGGT1_222952-t26_1-p1				TGGT1_222952-t26_1-p1	TGGT1_222952-t26_1-p1 | transcript=TGGT1_222952-t26_1 | gene=TGGT1_222952 | organism=Toxoplasma_gondii_GT1 | gene_product=phosphohistidine phosphatase | transcript_product=phosphohistidine phosphatase | location=TGGT1_chrII:1304861-1306438(-) | protein_len	1	6	6	6	24.4	42.037	83253	71222	77237.5	175740	182320	179030	0.431422	0.800654
TGGT1_223040-t26_1-p1				TGGT1_223040-t26_1-p1	TGGT1_223040-t26_1-p1 | transcript=TGGT1_223040-t26_1 | gene=TGGT1_223040 | organism=Toxoplasma_gondii_GT1 | gene_product=hypothetical protein | transcript_product=hypothetical protein | location=TGGT1_chrII:1361784-1363339(-) | protein_length=239 | sequen	1	4	4	4	23.8	27.46	229290	224030	226660	277480	167330	222405	1.01913	0.568373
TGGT1_223050-t26_1-p1				TGGT1_223050-t26_1-p1	TGGT1_223050-t26_1-p1 | transcript=TGGT1_223050-t26_1 | gene=TGGT1_223050 | organism=Toxoplasma_gondii_GT1 | gene_product=ribosomal protein RPS20 | transcript_product=ribosomal protein RPS20 | location=TGGT1_chrII:1366681-1368519(+) | protein_length=233 |	1	8	8	8	24.9	25.83	2993900	3552400	3273150	1585800	1050900	1318350	2.48276	0.165832
TGGT1_223140-t26_1-p1				TGGT1_223140-t26_1-p1	TGGT1_223140-t26_1-p1 | transcript=TGGT1_223140-t26_1 | gene=TGGT1_223140 | organism=Toxoplasma_gondii_GT1 | gene_product=tRNA binding domain-containing protein | transcript_product=tRNA binding domain-containing protein | location=TGGT1_chrII:1451648-1456	1	9	9	9	27.1	51	174120	199320	186720	432750	849270	641010	0.29129	0.501786
TGGT1_223390-t26_1-p1				TGGT1_223390-t26_1-p1	TGGT1_223390-t26_1-p1 | transcript=TGGT1_223390-t26_1 | gene=TGGT1_223390 | organism=Toxoplasma_gondii_GT1 | gene_product=putative activating signal cointegrator 1 complex subunit 3 family 1 ASCC3L1 | transcript_product=putative activating signal cointegra	1	40	40	40	24.8	248.41	881440	839960	860700	1400200	2462800	1931500	0.445612	0.827458
TGGT1_223410-t26_1-p1				TGGT1_223410-t26_1-p1	TGGT1_223410-t26_1-p1 | transcript=TGGT1_223410-t26_1 | gene=TGGT1_223410 | organism=Toxoplasma_gondii_GT1 | gene_product=putative eukaryotic initiation factor-4E | transcript_product=putative eukaryotic initiation factor-4E | location=TGGT1_chrX:3763701-3	1	6	6	6	32	25.981	512190	333010	422600	282640	285180	283910	1.4885	0.358988
TGGT1_223485-t26_1-p1				TGGT1_223485-t26_1-p1	TGGT1_223485-t26_1-p1 | transcript=TGGT1_223485-t26_1 | gene=TGGT1_223485 | organism=Toxoplasma_gondii_GT1 | gene_product=hypothetical protein | transcript_product=hypothetical protein | location=TGGT1_chrX:3690054-3691863(+) | protein_length=93 | sequence	1	3	3	3	38.7	10.307	158430	142880	150655	269500	209640	239570	0.628856	0.89784
TGGT1_223540-t26_1-p1				TGGT1_223540-t26_1-p1	TGGT1_223540-t26_1-p1 | transcript=TGGT1_223540-t26_1 | gene=TGGT1_223540 | organism=Toxoplasma_gondii_GT1 | gene_product=importin-beta N-terminal domain-containing protein | transcript_product=importin-beta N-terminal domain-containing protein | location=	1	17	17	16	23.8	122.22	78869	160910	119890	369870	1307400	838635	0.142958	0.152338
TGGT1_223590-t26_1-p1				TGGT1_223590-t26_1-p1	TGGT1_223590-t26_1-p1 | transcript=TGGT1_223590-t26_1 | gene=TGGT1_223590 | organism=Toxoplasma_gondii_GT1 | gene_product=proteasome subunit | transcript_product=proteasome subunit | location=TGGT1_chrX:3626728-3628061(-) | protein_length=369 | sequence_SO	1	6	6	6	21.7	39.242	250600	297800	274200	656060	587380	621720	0.441035	0.818882
TGGT1_223600-t26_1-p1				TGGT1_223600-t26_1-p1	TGGT1_223600-t26_1-p1 | transcript=TGGT1_223600-t26_1 | gene=TGGT1_223600 | organism=Toxoplasma_gondii_GT1 | gene_product=hypothetical protein | transcript_product=hypothetical protein | location=TGGT1_chrX:3610442-3622118(-) | protein_length=744 | sequenc	1	5	5	5	10.8	80.04	47087	46325	46706	119220	210610	164915	0.283213	0.482868
TGGT1_223620-t26_1-p1				TGGT1_223620-t26_1-p1	TGGT1_223620-t26_1-p1 | transcript=TGGT1_223620-t26_1 | gene=TGGT1_223620 | organism=Toxoplasma_gondii_GT1 | gene_product=putative SNARE protein | transcript_product=putative SNARE protein | location=TGGT1_chrX:3597062-3597856(+) | protein_length=264 | seq	1	1	1	1	3.8	29.139	41827	48556	45191.5	38351	14172	26261.5	1.72083	0.293676
TGGT1_223680-t26_1-p1				TGGT1_223680-t26_1-p1	TGGT1_223680-t26_1-p1 | transcript=TGGT1_223680-t26_1 | gene=TGGT1_223680 | organism=Toxoplasma_gondii_GT1 | gene_product=ubiquitin family protein | transcript_product=ubiquitin family protein | location=TGGT1_chrX:3562244-3565671(-) | protein_length=399 |	1	5	5	5	25.6	41.721	216920	170930	193925	297020	272240	284630	0.681323	0.840102
TGGT1_223710-t26_1-p1				TGGT1_223710-t26_1-p1	TGGT1_223710-t26_1-p1 | transcript=TGGT1_223710-t26_1 | gene=TGGT1_223710 | organism=Toxoplasma_gondii_GT1 | gene_product=tetratricopeptide repeat-containing protein | transcript_product=tetratricopeptide repeat-containing protein | location=TGGT1_chrX:354	1	10	10	10	16.3	109.24	27763	52021	39892	102710	270640	186675	0.213698	0.316212
TGGT1_223760-t26_1-p1				TGGT1_223760-t26_1-p1	TGGT1_223760-t26_1-p1 | transcript=TGGT1_223760-t26_1 | gene=TGGT1_223760 | organism=Toxoplasma_gondii_GT1 | gene_product=hypothetical protein | transcript_product=hypothetical protein | location=TGGT1_chrX:3506110-3512843(-) | protein_length=1588 | sequen	1	5	5	5	6.2	169.05	353220	130270	241745	137160	30496	83828	2.88382	0.127802
TGGT1_223790-t26_1-p1				TGGT1_223790-t26_1-p1	TGGT1_223790-t26_1-p1 | transcript=TGGT1_223790-t26_1 | gene=TGGT1_223790 | organism=Toxoplasma_gondii_GT1 | gene_product=hypothetical protein | transcript_product=hypothetical protein | location=TGGT1_chrX:3478527-3485384(+) | protein_length=1003 | sequen	1	1	1	1	1.1	110.13	103070	116340	109705	41340	17244	29292	3.74522	0.0780465
TGGT1_223910-t26_1-p1				TGGT1_223910-t26_1-p1	TGGT1_223910-t26_1-p1 | transcript=TGGT1_223910-t26_1 | gene=TGGT1_223910 | organism=Toxoplasma_gondii_GT1 | gene_product=acyltransferase domain-containing protein | transcript_product=acyltransferase domain-containing protein | location=TGGT1_chrX:3371597	1	3	3	3	14.4	44.062	1703.2	18324	10013.6	10621	87651	49136	0.203794	0.292378
TGGT1_223920-t26_1-p1				TGGT1_223920-t26_1-p1	TGGT1_223920-t26_1-p1 | transcript=TGGT1_223920-t26_1 | gene=TGGT1_223920 | organism=Toxoplasma_gondii_GT1 | gene_product=rhoptry neck protein RON3 | transcript_product=rhoptry neck protein RON3 | location=TGGT1_chrX:3357300-3367973(+) | protein_length=195	1	51	51	51	34.5	223.03	3125400	2913400	3019400	4022900	5707600	4865250	0.620605	0.907416
TGGT1_223930-t26_1-p1				TGGT1_223930-t26_1-p1	TGGT1_223930-t26_1-p1 | transcript=TGGT1_223930-t26_1 | gene=TGGT1_223930 | organism=Toxoplasma_gondii_GT1 | gene_product=RNA recognition motif-containing protein | transcript_product=RNA recognition motif-containing protein | location=TGGT1_chrX:3348715-3	1	12	12	12	31.9	40.671	5074100	5103900	5089000	3102500	1664100	2383300	2.13527	0.212152
TGGT1_223940-t26_1-p1				TGGT1_223940-t26_1-p1	TGGT1_223940-t26_1-p1 | transcript=TGGT1_223940-t26_1 | gene=TGGT1_223940 | organism=Toxoplasma_gondii_GT1 | gene_product=GAP45 protein | transcript_product=GAP45 protein | location=TGGT1_chrX:3344621-3345358(-) | protein_length=245 | sequence_SO=chromosom	1	7	7	7	37.6	27.318	613660	752420	683040	1028200	1665200	1346700	0.507195	0.936389
TGGT1_223960-t26_1-p1				TGGT1_223960-t26_1-p1	TGGT1_223960-t26_1-p1 | transcript=TGGT1_223960-t26_1 | gene=TGGT1_223960 | organism=Toxoplasma_gondii_GT1 | gene_product=ubiquitin interaction motif family protein | transcript_product=ubiquitin interaction motif family protein | location=TGGT1_chrX:33285	1	12	12	12	47.7	41.377	363670	390250	376960	561810	796000	678905	0.555247	0.988504
TGGT1_223970-t26_1-p1				TGGT1_223970-t26_1-p1	TGGT1_223970-t26_1-p1 | transcript=TGGT1_223970-t26_1 | gene=TGGT1_223970 | organism=Toxoplasma_gondii_GT1 | gene_product=putative translation elongation and release factors (gtpases) | transcript_product=putative translation elongation and release factors	1	3	3	3	5.1	110.22	311730	235540	273635	9264.3	123670	66467.1	4.11685	0.0644928
TGGT1_224050-t26_1-p1				TGGT1_224050-t26_1-p1	TGGT1_224050-t26_1-p1 | transcript=TGGT1_224050-t26_1 | gene=TGGT1_224050 | organism=Toxoplasma_gondii_GT1 | gene_product=AP2 domain transcription factor AP2X-4 | transcript_product=AP2 domain transcription factor AP2X-4 | location=TGGT1_chrX:3268362-32722	1	8	8	8	12.4	93.871	66432	84136	75284	259390	241470	250430	0.300619	0.523448
TGGT1_224060-t26_1-p1				TGGT1_224060-t26_1-p1	TGGT1_224060-t26_1-p1 | transcript=TGGT1_224060-t26_1 | gene=TGGT1_224060 | organism=Toxoplasma_gondii_GT1 | gene_product=putative thioredoxin | transcript_product=putative thioredoxin | location=TGGT1_chrX:3262854-3264722(-) | protein_length=622 | sequenc	1	20	20	20	46.6	68.947	427280	441260	434270	789750	1898000	1343875	0.323148	0.574856
TGGT1_224110-t26_1-p1				TGGT1_224110-t26_1-p1	TGGT1_224110-t26_1-p1 | transcript=TGGT1_224110-t26_1 | gene=TGGT1_224110 | organism=Toxoplasma_gondii_GT1 | gene_product=putative adhesion regulating molecule region protein | transcript_product=putative adhesion regulating molecule region protein | locat	1	4	4	4	18.2	43.169	109940	114740	112340	59960	78657	69308.5	1.62087	0.319591
TGGT1_224130-t26_1-p1				TGGT1_224130-t26_1-p1	TGGT1_224130-t26_1-p1 | transcript=TGGT1_224130-t26_1 | gene=TGGT1_224130 | organism=Toxoplasma_gondii_GT1 | gene_product=hypothetical protein | transcript_product=hypothetical protein | location=TGGT1_chrX:3217756-3218599(-) | protein_length=154 | sequenc	1	2	2	2	23.4	16.631	90078	59716	74897	66885	21675	44280	1.69144	0.300986
TGGT1_224205-t26_1-p1				TGGT1_224205-t26_1-p1	TGGT1_224205-t26_1-p1 | transcript=TGGT1_224205-t26_1 | gene=TGGT1_224205 | organism=Toxoplasma_gondii_GT1 | gene_product=putative ER lumen protein retaining receptor | transcript_product=putative ER lumen protein retaining receptor | location=TGGT1_chrX:3	1	3	3	3	16.1	41.483	55961	48883	52422	83376	59303	71339.5	0.734824	0.786408
TGGT1_224350A-t26_1-p1				TGGT1_224350A-t26_1-p1	TGGT1_224350A-t26_1-p1 | transcript=TGGT1_224350A-t26_1 | gene=TGGT1_224350A | organism=Toxoplasma_gondii_GT1 | gene_product=putative aminopeptidase N | transcript_product=putative aminopeptidase N | location=TGGT1_chrX:2967893-2975546(-) | protein_length=	1	17	17	17	16.8	134.41	251740	309910	280825	821290	2636500	1728895	0.16243	0.195308
TGGT1_224580-t26_1-p1				TGGT1_224580-t26_1-p1	TGGT1_224580-t26_1-p1 | transcript=TGGT1_224580-t26_1 | gene=TGGT1_224580 | organism=Toxoplasma_gondii_GT1 | gene_product=RNA recognition motif-containing protein | transcript_product=RNA recognition motif-containing protein | location=TGGT1_chrX:2870877-2	1	6	6	6	20.4	54.385	362600	416620	389610	405010	311380	358195	1.0877	0.528648
TGGT1_224720-t26_1-p1				TGGT1_224720-t26_1-p1	TGGT1_224720-t26_1-p1 | transcript=TGGT1_224720-t26_1 | gene=TGGT1_224720 | organism=Toxoplasma_gondii_GT1 | gene_product=SPOC domain-containing protein | transcript_product=SPOC domain-containing protein | location=TGGT1_chrX:2763216-2767432(-) | protein_	1	6	6	6	17.8	73.454	58598	35157	46877.5	179920	103730	141825	0.330531	0.591403
TGGT1_224850-t26_1-p1				TGGT1_224850-t26_1-p1	TGGT1_224850-t26_1-p1 | transcript=TGGT1_224850-t26_1 | gene=TGGT1_224850 | organism=Toxoplasma_gondii_GT1 | gene_product=putative polyadenylate binding protein | transcript_product=putative polyadenylate binding protein | location=TGGT1_chrX:2687512-26898	1	23	23	23	31.2	82.697	17468000	17035000	17251500	8668500	4159400	6413950	2.68968	0.14456
TGGT1_224900-t26_1-p1				TGGT1_224900-t26_1-p1	TGGT1_224900-t26_1-p1 | transcript=TGGT1_224900-t26_1 | gene=TGGT1_224900 | organism=Toxoplasma_gondii_GT1 | gene_product=putative adenylate kinase | transcript_product=putative adenylate kinase | location=TGGT1_chrX:2611933-2614564(+) | protein_length=257	1	12	12	12	48.6	28.56	432350	644950	538650	657950	793590	725770	0.742177	0.779405
TGGT1_224970-t26_1-p1				TGGT1_224970-t26_1-p1	TGGT1_224970-t26_1-p1 | transcript=TGGT1_224970-t26_1 | gene=TGGT1_224970 | organism=Toxoplasma_gondii_GT1 | gene_product=nucleolar protein | transcript_product=nucleolar protein | location=TGGT1_chrX:2534848-2538890(+) | protein_length=1095 | sequence_SO=	1	2	2	2	3	117.1	5375.6	5829.5	5602.55	11068	21441	16254.5	0.344677	0.622664
TGGT1_224980-t26_1-p1				TGGT1_224980-t26_1-p1	TGGT1_224980-t26_1-p1 | transcript=TGGT1_224980-t26_1 | gene=TGGT1_224980 | organism=Toxoplasma_gondii_GT1 | gene_product=hypothetical protein | transcript_product=hypothetical protein | location=TGGT1_chrX:2523279-2531956(+) | protein_length=1132 | sequen	1	12	12	12	17.9	124.55	207440	109080	158260	134700	213840	174270	0.908131	0.642029
TGGT1_225050-t26_1-p1				TGGT1_225050-t26_1-p1	TGGT1_225050-t26_1-p1 | transcript=TGGT1_225050-t26_1 | gene=TGGT1_225050 | organism=Toxoplasma_gondii_GT1 | gene_product=putative adenosylhomocysteinase | transcript_product=putative adenosylhomocysteinase | location=TGGT1_chrX:2464799-2467238(-) | protei	1	21	21	21	44	64.107	1080500	964190	1022345	3221100	6248200	4734650	0.215928	0.321593
TGGT1_225060-t26_1-p1				TGGT1_225060-t26_1-p1	TGGT1_225060-t26_1-p1 | transcript=TGGT1_225060-t26_1 | gene=TGGT1_225060 | organism=Toxoplasma_gondii_GT1 | gene_product=nucleoredoxin family protein | transcript_product=nucleoredoxin family protein | location=TGGT1_chrX:2457861-2462582(+) | protein_leng	1	4	4	4	11.3	45.215	67062	90637	78849.5	107800	148120	127960	0.616204	0.912582
TGGT1_225150-t26_1-p1				TGGT1_225150-t26_1-p1	TGGT1_225150-t26_1-p1 | transcript=TGGT1_225150-t26_1 | gene=TGGT1_225150 | organism=Toxoplasma_gondii_GT1 | gene_product=hypothetical protein | transcript_product=hypothetical protein | location=TGGT1_chrX:2357556-2361015(+) | protein_length=691 | sequenc	1	5	5	5	10	76.849	51991	11491	31741	50776	100330	75553	0.420116	0.77883
TGGT1_225160-t26_1-p1				TGGT1_225160-t26_1-p1	TGGT1_225160-t26_1-p1 | transcript=TGGT1_225160-t26_1 | gene=TGGT1_225160 | organism=Toxoplasma_gondii_GT1 | gene_product=hypothetical protein | transcript_product=hypothetical protein | location=TGGT1_chrX:2354594-2355799(+) | protein_length=401 | sequenc	1	5	5	5	21.4	45.415	5395.7	29652	17523.8	58261	278880	168570	0.103956	0.0765052
TGGT1_225200-t26_1-p1				TGGT1_225200-t26_1-p1	TGGT1_225200-t26_1-p1 | transcript=TGGT1_225200-t26_1 | gene=TGGT1_225200 | organism=Toxoplasma_gondii_GT1 | gene_product=hypothetical protein | transcript_product=hypothetical protein | location=TGGT1_chrX:2317721-2342258(+) | protein_length=1445 | sequen	1	9	9	9	10.5	158.3	249920	299220	274570	201420	140100	170760	1.60793	0.323172
TGGT1_225310-t26_1-p1				TGGT1_225310-t26_1-p1	TGGT1_225310-t26_1-p1 | transcript=TGGT1_225310-t26_1 | gene=TGGT1_225310 | organism=Toxoplasma_gondii_GT1 | gene_product=putative ARF1-directed GTPase-activating protein | transcript_product=putative ARF1-directed GTPase-activating protein | location=TGGT	1	10	10	10	40.2	52.458	291150	262980	277065	460630	1075300	767965	0.360778	0.657512
TGGT1_225550-t26_1-p1				TGGT1_225550-t26_1-p1	TGGT1_225550-t26_1-p1 | transcript=TGGT1_225550-t26_1 | gene=TGGT1_225550 | organism=Toxoplasma_gondii_GT1 | gene_product=phosphatidylserine decarboxylase | transcript_product=phosphatidylserine decarboxylase | location=TGGT1_chrX:2075581-2079309(+) | prot	1	6	6	6	23	48.394	126760	177920	152340	207720	175560	191640	0.794928	0.731627
TGGT1_225690-t26_1-p1				TGGT1_225690-t26_1-p1	TGGT1_225690-t26_1-p1 | transcript=TGGT1_225690-t26_1 | gene=TGGT1_225690 | organism=Toxoplasma_gondii_GT1 | gene_product=hypothetical protein | transcript_product=hypothetical protein | location=TGGT1_chrX:2025685-2031135(+) | protein_length=1816 | sequen	1	5	5	5	5	194.16	23038	26221	24629.5	41292	42725	42008.5	0.586298	0.948786
TGGT1_225730-t26_1-p1				TGGT1_225730-t26_1-p1	TGGT1_225730-t26_1-p1 | transcript=TGGT1_225730-t26_1 | gene=TGGT1_225730 | organism=Toxoplasma_gondii_GT1 | gene_product=putative membrane protein | transcript_product=putative membrane protein | location=TGGT1_chrX:2013708-2015950(-) | protein_length=128	1	2	2	2	19.5	14.904	115450	162800	139125	251180	186630	218905	0.63555	0.890173
TGGT1_225870-t26_1-p1				TGGT1_225870-t26_1-p1	TGGT1_225870-t26_1-p1 | transcript=TGGT1_225870-t26_1 | gene=TGGT1_225870 | organism=Toxoplasma_gondii_GT1 | gene_product=hypothetical protein | transcript_product=hypothetical protein | location=TGGT1_chrX:1888092-1892831(+) | protein_length=1579 | sequen	1	6	6	6	8.4	161.17	180750	209620	195185	147550	105440	126495	1.54303	0.341992
TGGT1_225930-t26_1-p1				TGGT1_225930-t26_1-p1	TGGT1_225930-t26_1-p1 | transcript=TGGT1_225930-t26_1 | gene=TGGT1_225930 | organism=Toxoplasma_gondii_GT1 | gene_product=triose-phosphate isomerase TPI-I | transcript_product=triose-phosphate isomerase TPI-I | location=TGGT1_chrX:1833650-1835998(+) | prot	1	13	13	13	57.3	27.89	401210	506900	454055	2202900	2546900	2374900	0.191189	0.262263
TGGT1_225940-t26_1-p1				TGGT1_225940-t26_1-p1	TGGT1_225940-t26_1-p1 | transcript=TGGT1_225940-t26_1 | gene=TGGT1_225940 | organism=Toxoplasma_gondii_GT1 | gene_product=hypothetical protein | transcript_product=hypothetical protein | location=TGGT1_chrX:1829329-1830851(-) | protein_length=315 | sequenc	1	5	5	5	21	33.734	66035	51859	58947	199860	424980	312420	0.188679	0.256307
TGGT1_225960-t26_1-p1				TGGT1_225960-t26_1-p1	TGGT1_225960-t26_1-p1 | transcript=TGGT1_225960-t26_1 | gene=TGGT1_225960 | organism=Toxoplasma_gondii_GT1 | gene_product=STE kinase | transcript_product=STE kinase | location=TGGT1_chrX:1802319-1815680(-) | protein_length=3957 | sequence_SO=chromosome | S	1	1	1	1	0.5	412.89	98608	119210	108909	219770	328310	274040	0.39742	0.73377
TGGT1_225990-t26_1-p1				TGGT1_225990-t26_1-p1	TGGT1_225990-t26_1-p1 | transcript=TGGT1_225990-t26_1 | gene=TGGT1_225990 | organism=Toxoplasma_gondii_GT1 | gene_product=acyl transferase domain-containing protein | transcript_product=acyl transferase domain-containing protein | location=TGGT1_chrX:17842	1	5	5	5	12.9	53.212	87110	59548	73329	340360	355350	347855	0.210803	0.309236
TGGT1_226020-t26_1-p1				TGGT1_226020-t26_1-p1	TGGT1_226020-t26_1-p1 | transcript=TGGT1_226020-t26_1 | gene=TGGT1_226020 | organism=Toxoplasma_gondii_GT1 | gene_product=transporter, major facilitator family protein | transcript_product=transporter, major facilitator family protein | location=TGGT1_chrX	1	2	2	2	5.4	64.569	48115	31447	39781	34012	22260	28136	1.41388	0.384187
TGGT1_226030-t26_1-p1				TGGT1_226030-t26_1-p1	TGGT1_226030-t26_1-p1 | transcript=TGGT1_226030-t26_1 | gene=TGGT1_226030 | organism=Toxoplasma_gondii_GT1 | gene_product=AGC kinase | transcript_product=AGC kinase | location=TGGT1_chrX:1762934-1764677(+) | protein_length=343 | sequence_SO=chromosome | SO	1	8	8	8	30	39.41	245350	42049	143700	429760	952140	690950	0.207974	0.302424
TGGT1_226068-t26_1-p1				TGGT1_226068-t26_1-p1	TGGT1_226068-t26_1-p1 | transcript=TGGT1_226068-t26_1 | gene=TGGT1_226068 | organism=Toxoplasma_gondii_GT1 | gene_product=DnaJ domain-containing protein | transcript_product=DnaJ domain-containing protein | location=TGGT1_chrX:1736740-1742707(-) | protein_	1	3	3	3	11.3	50.1	33666	65928	49797	106330	219380	162855	0.305775	0.535331
TGGT1_226250-t26_1-p1				TGGT1_226250-t26_1-p1	TGGT1_226250-t26_1-p1 | transcript=TGGT1_226250-t26_1 | gene=TGGT1_226250 | organism=Toxoplasma_gondii_GT1 | gene_product=DEAD (Asp-Glu-Ala-Asp) box polypeptide DDX3X | transcript_product=DEAD (Asp-Glu-Ala-Asp) box polypeptide DDX3X | location=TGGT1_chrX:1	1	35	35	35	68.3	78.592	14500000	15408000	14954000	6782700	4571400	5677050	2.63411	0.149895
TGGT1_226320-t26_1-p1				TGGT1_226320-t26_1-p1	TGGT1_226320-t26_1-p1 | transcript=TGGT1_226320-t26_1 | gene=TGGT1_226320 | organism=Toxoplasma_gondii_GT1 | gene_product=hypothetical protein | transcript_product=hypothetical protein | location=TGGT1_chrX:1627498-1631184(+) | protein_length=720 | sequenc	1	6	6	6	13.5	73.663	254620	628500	441560	510950	319990	415470	1.0628	0.542617
TGGT1_226340-t26_1-p1				TGGT1_226340-t26_1-p1	TGGT1_226340-t26_1-p1 | transcript=TGGT1_226340-t26_1 | gene=TGGT1_226340 | organism=Toxoplasma_gondii_GT1 | gene_product=hypothetical protein | transcript_product=hypothetical protein | location=TGGT1_chrX:1605796-1615501(+) | protein_length=1163 | sequen	1	6	6	6	7.3	126.8	20747	22394	21570.5	49925	138670	94297.5	0.228749	0.352563
TGGT1_226350-t26_1-p1				TGGT1_226350-t26_1-p1	TGGT1_226350-t26_1-p1 | transcript=TGGT1_226350-t26_1 | gene=TGGT1_226350 | organism=Toxoplasma_gondii_GT1 | gene_product=hypothetical protein | transcript_product=hypothetical protein | location=TGGT1_chrX:1595834-1601384(-) | protein_length=1633 | sequen	1	3	3	3	2.5	168.08	18695	9242.5	13968.8	18783	32158	25470.5	0.548429	0.997531
TGGT1_226380-t26_1-p1				TGGT1_226380-t26_1-p1	TGGT1_226380-t26_1-p1 | transcript=TGGT1_226380-t26_1 | gene=TGGT1_226380 | organism=Toxoplasma_gondii_GT1 | gene_product=hypothetical protein | transcript_product=hypothetical protein | location=TGGT1_chrX:1583226-1584362(+) | protein_length=378 | sequenc	1	6	6	6	25.1	42.662	101140	152290	126715	185520	116450	150985	0.839256	0.694581
TGGT1_226400-t26_1-p1				TGGT1_226400-t26_1-p1	TGGT1_226400-t26_1-p1 | transcript=TGGT1_226400-t26_1 | gene=TGGT1_226400 | organism=Toxoplasma_gondii_GT1 | gene_product=lipoic acid synthase LIPA | transcript_product=lipoic acid synthase LIPA | location=TGGT1_chrX:1567880-1571254(-) | protein_length=543	1	2	2	2	6.4	58.651	23541	10261	16901	18229	821.96	9525.48	1.77429	0.280986
TGGT1_226410-t26_1-p1				TGGT1_226410-t26_1-p1	TGGT1_226410-t26_1-p1 | transcript=TGGT1_226410-t26_1 | gene=TGGT1_226410 | organism=Toxoplasma_gondii_GT1 | gene_product=EF-1 guanine nucleotide exchange domain-containing protein | transcript_product=EF-1 guanine nucleotide exchange domain-containing pro	1	9	9	9	35.4	36.029	1061200	746000	903600	1595400	2205300	1900350	0.475491	0.881792
TGGT1_226430-t26_1-p1				TGGT1_226430-t26_1-p1	TGGT1_226430-t26_1-p1 | transcript=TGGT1_226430-t26_1 | gene=TGGT1_226430 | organism=Toxoplasma_gondii_GT1 | gene_product=reticulon protein | transcript_product=reticulon protein | location=TGGT1_chrX:1552488-1553078(-) | protein_length=196 | sequence_SO=c	1	2	2	2	14.3	21.592	328010	344510	336260	554790	813930	684360	0.49135	0.909488
TGGT1_226510-t26_1-p1				TGGT1_226510-t26_1-p1	TGGT1_226510-t26_1-p1 | transcript=TGGT1_226510-t26_1 | gene=TGGT1_226510 | organism=Toxoplasma_gondii_GT1 | gene_product=Sec23/Sec24 trunk domain-containing protein | transcript_product=Sec23/Sec24 trunk domain-containing protein | location=TGGT1_chrX:146	1	8	8	8	8.5	165.24	14218	10767	12492.5	30015	123410	76712.5	0.162848	0.196256
TGGT1_226580-t26_1-p1				TGGT1_226580-t26_1-p1	TGGT1_226580-t26_1-p1 | transcript=TGGT1_226580-t26_1 | gene=TGGT1_226580 | organism=Toxoplasma_gondii_GT1 | gene_product=hypothetical protein | transcript_product=hypothetical protein | location=TGGT1_chrX:1431734-1436682(-) | protein_length=380 | sequenc	1	7	7	7	27.4	42.738	175890	221500	198695	358610	405660	382135	0.51996	0.957507
TGGT1_226590-t26_1-p1				TGGT1_226590-t26_1-p1	TGGT1_226590-t26_1-p1 | transcript=TGGT1_226590-t26_1 | gene=TGGT1_226590 | organism=Toxoplasma_gondii_GT1 | gene_product=putative cytochrome C oxidase subunit IIa | transcript_product=putative cytochrome C oxidase subunit IIa | location=TGGT1_chrX:1425019	1	3	3	3	17.1	34.488	54671	53856	54263.5	114110	197690	155900	0.348066	0.630065
TGGT1_226600-t26_1-p1				TGGT1_226600-t26_1-p1	TGGT1_226600-t26_1-p1 | transcript=TGGT1_226600-t26_1 | gene=TGGT1_226600 | organism=Toxoplasma_gondii_GT1 | gene_product=putative syntaxin 5 | transcript_product=putative syntaxin 5 | location=TGGT1_chrX:1418418-1422381(+) | protein_length=283 | sequence_	1	4	4	4	21.2	32.253	104330	191290	147810	97383	36667	67025	2.2053	0.201527
TGGT1_226660-t26_1-p1				TGGT1_226660-t26_1-p1	TGGT1_226660-t26_1-p1 | transcript=TGGT1_226660-t26_1 | gene=TGGT1_226660 | organism=Toxoplasma_gondii_GT1 | gene_product=hypothetical protein | transcript_product=hypothetical protein | location=TGGT1_chrX:1361506-1380909(+) | protein_length=3736 | sequen	1	7	7	7	2.9	389.84	58636	137360	97998	95808	60841	78324.5	1.25118	0.448288
TGGT1_226680-t26_1-p1				TGGT1_226680-t26_1-p1	TGGT1_226680-t26_1-p1 | transcript=TGGT1_226680-t26_1 | gene=TGGT1_226680 | organism=Toxoplasma_gondii_GT1 | gene_product=hypothetical protein | transcript_product=hypothetical protein | location=TGGT1_chrX:1350715-1356291(-) | protein_length=899 | sequenc	1	17	17	17	31.3	98.016	888150	920640	904395	372090	332390	352240	2.56755	0.156638
TGGT1_226710-t26_1-p1				TGGT1_226710-t26_1-p1	TGGT1_226710-t26_1-p1 | transcript=TGGT1_226710-t26_1 | gene=TGGT1_226710 | organism=Toxoplasma_gondii_GT1 | gene_product=hypothetical protein | transcript_product=hypothetical protein | location=TGGT1_chrX:1323840-1327236(-) | protein_length=297 | sequenc	1	4	4	4	10.4	33.286	181160	172310	176735	259960	456760	358360	0.493177	0.91263
TGGT1_226720-t26_1-p1				TGGT1_226720-t26_1-p1	TGGT1_226720-t26_1-p1 | transcript=TGGT1_226720-t26_1 | gene=TGGT1_226720 | organism=Toxoplasma_gondii_GT1 | gene_product=translin family protein | transcript_product=translin family protein | location=TGGT1_chrX:1320212-1321887(+) | protein_length=273 | s	1	3	3	3	16.8	31.274	76725	32616	54670.5	181570	194590	188080	0.290677	0.500354
TGGT1_226730-t26_1-p1				TGGT1_226730-t26_1-p1	TGGT1_226730-t26_1-p1 | transcript=TGGT1_226730-t26_1 | gene=TGGT1_226730 | organism=Toxoplasma_gondii_GT1 | gene_product=aconitate hydratase ACN/IRP | transcript_product=aconitate hydratase ACN/IRP | location=TGGT1_chrX:1308814-1316049(-) | protein_length	1	16	16	16	26.7	114.9	399190	215310	307250	1217600	3408600	2313100	0.13283	0.13111
TGGT1_226830-t26_1-p1				TGGT1_226830-t26_1-p1	TGGT1_226830-t26_1-p1 | transcript=TGGT1_226830-t26_1 | gene=TGGT1_226830 | organism=Toxoplasma_gondii_GT1 | gene_product=DnaK family protein | transcript_product=DnaK family protein | location=TGGT1_chrX:1215623-1218481(-) | protein_length=952 | sequence_	1	25	25	24	32.6	104.93	305600	240860	273230	1286800	2483100	1884950	0.144953	0.156621
TGGT1_226860-t26_1-p1				TGGT1_226860-t26_1-p1	TGGT1_226860-t26_1-p1 | transcript=TGGT1_226860-t26_1 | gene=TGGT1_226860 | organism=Toxoplasma_gondii_GT1 | gene_product=SAG-related sequence SRS67 | transcript_product=SAG-related sequence SRS67 | location=TGGT1_chrX:1192695-1193327(-) | protein_length=2	1	4	4	4	28.1	23.011	192930	159630	176280	195760	139740	167750	1.05085	0.5495
TGGT1_226870A-t26_1-p1				TGGT1_226870A-t26_1-p1	TGGT1_226870A-t26_1-p1 | transcript=TGGT1_226870A-t26_1 | gene=TGGT1_226870A | organism=Toxoplasma_gondii_GT1 | gene_product=tubulin gamma chain | transcript_product=tubulin gamma chain | location=TGGT1_chrX:1184062-1189107(-) | protein_length=332 | sequen	1	5	5	5	22	37.051	65458	66976	66217	63174	78301	70737.5	0.936095	0.622273
TGGT1_226910-t26_1-p1				TGGT1_226910-t26_1-p1	TGGT1_226910-t26_1-p1 | transcript=TGGT1_226910-t26_1 | gene=TGGT1_226910 | organism=Toxoplasma_gondii_GT1 | gene_product=Amylo-alpha-1,6-glucosidase | transcript_product=Amylo-alpha-1,6-glucosidase | location=TGGT1_chrX:1136138-1153007(-) | protein_length	1	53	53	53	38.4	207.99	5394500	5845200	5619850	4565500	2914900	3740200	1.50255	0.354498
TGGT1_226960-t26_1-p1				TGGT1_226960-t26_1-p1	TGGT1_226960-t26_1-p1 | transcript=TGGT1_226960-t26_1 | gene=TGGT1_226960 | organism=Toxoplasma_gondii_GT1 | gene_product=phosphofructokinase PFKII | transcript_product=phosphofructokinase PFKII | location=TGGT1_chrX:1093641-1104060(-) | protein_length=122	1	40	40	40	50.9	131.36	2500800	2433000	2466900	6023200	11836000	8929600	0.276261	0.466479
TGGT1_226970-t26_1-p1				TGGT1_226970-t26_1-p1	TGGT1_226970-t26_1-p1 | transcript=TGGT1_226970-t26_1 | gene=TGGT1_226970 | organism=Toxoplasma_gondii_GT1 | gene_product=ribosomal protein RPS11 | transcript_product=ribosomal protein RPS11 | location=TGGT1_chrX:1087439-1090315(-) | protein_length=161 | s	1	10	10	10	52.2	18.677	4115800	4814400	4465100	2283200	2284400	2283800	1.95512	0.243225
TGGT1_226980-t26_1-p1				TGGT1_226980-t26_1-p1	TGGT1_226980-t26_1-p1 | transcript=TGGT1_226980-t26_1 | gene=TGGT1_226980 | organism=Toxoplasma_gondii_GT1 | gene_product=hypothetical protein | transcript_product=hypothetical protein | location=TGGT1_chrX:1079489-1083730(-) | protein_length=227 | sequenc	1	3	3	3	17.6	25.324	35007	55907	45457	140880	43423	92151.5	0.493286	0.912815
TGGT1_227030-t26_1-p1				TGGT1_227030-t26_1-p1	TGGT1_227030-t26_1-p1 | transcript=TGGT1_227030-t26_1 | gene=TGGT1_227030 | organism=Toxoplasma_gondii_GT1 | gene_product=hypothetical protein | transcript_product=hypothetical protein | location=TGGT1_chrX:1036138-1037712(+) | protein_length=170 | sequenc	1	6	6	6	54.1	18.687	331980	293210	312595	650580	742210	696395	0.448876	0.833532
TGGT1_227280-t26_1-p1				TGGT1_227280-t26_1-p1	TGGT1_227280-t26_1-p1 | transcript=TGGT1_227280-t26_1 | gene=TGGT1_227280 | organism=Toxoplasma_gondii_GT1 | gene_product=dense granule protein GRA3 | transcript_product=dense granule protein GRA3 | location=TGGT1_chrX:956231-956899(-) | protein_length=222	1	4	4	4	15.8	24.242	1322300	1456200	1389250	1755700	1494400	1625050	0.854897	0.682133
TGGT1_227290-t26_1-p1				TGGT1_227290-t26_1-p1	TGGT1_227290-t26_1-p1 | transcript=TGGT1_227290-t26_1 | gene=TGGT1_227290 | organism=Toxoplasma_gondii_GT1 | gene_product=histone deacetylase HDAC3 | transcript_product=histone deacetylase HDAC3 | location=TGGT1_chrX:951051-953576(-) | protein_length=451 |	1	3	3	3	10	50.457	44017	47318	45667.5	110580	89447	100014	0.456613	0.847793
TGGT1_227360-t26_1-p1				TGGT1_227360-t26_1-p1	TGGT1_227360-t26_1-p1 | transcript=TGGT1_227360-t26_1 | gene=TGGT1_227360 | organism=Toxoplasma_gondii_GT1 | gene_product=ribosomal protein RPL3 | transcript_product=ribosomal protein RPL3 | location=TGGT1_chrX:901297-903989(-) | protein_length=389 | seque	1	14	14	14	37.3	44.056	2978600	3328300	3153450	4365300	5518300	4941800	0.638118	0.887256
TGGT1_227450-t26_1-p1				TGGT1_227450-t26_1-p1	TGGT1_227450-t26_1-p1 | transcript=TGGT1_227450-t26_1 | gene=TGGT1_227450 | organism=Toxoplasma_gondii_GT1 | gene_product=hydrolase, NUDIX family protein | transcript_product=hydrolase, NUDIX family protein | location=TGGT1_chrX:834070-841020(+) | protein_	1	5	5	5	3.3	216.59	71290	98645	84967.5	25930	59511	42720.5	1.98892	0.236945
TGGT1_227560-t26_1-p1				TGGT1_227560-t26_1-p1	TGGT1_227560-t26_1-p1 | transcript=TGGT1_227560-t26_1 | gene=TGGT1_227560 | organism=Toxoplasma_gondii_GT1 | gene_product=putative IWS1 transcription factor | transcript_product=putative IWS1 transcription factor | location=TGGT1_chrX:825559-830619(+) | pr	1	4	4	4	11.6	54.33	2497.1	58396	30446.5	50993	50373	50683	0.600725	0.931078
TGGT1_227600-t26_1-p1				TGGT1_227600-t26_1-p1	TGGT1_227600-t26_1-p1 | transcript=TGGT1_227600-t26_1 | gene=TGGT1_227600 | organism=Toxoplasma_gondii_GT1 | gene_product=ribosomal protein RPL34 | transcript_product=ribosomal protein RPL34 | location=TGGT1_chrX:803568-805820(-) | protein_length=134 | seq	1	3	3	3	20.9	15.383	276410	276820	276615	307090	276820	291955	0.947458	0.614487
TGGT1_227620-t26_1-p1				TGGT1_227620-t26_1-p1	TGGT1_227620-t26_1-p1 | transcript=TGGT1_227620-t26_1 | gene=TGGT1_227620 | organism=Toxoplasma_gondii_GT1 | gene_product=dense granule protein GRA2 | transcript_product=dense granule protein GRA2 | location=TGGT1_chrX:779857-780655(-) | protein_length=185	1	4	4	4	23.8	19.842	2097500	2316400	2206950	3239700	1016500	2128100	1.03705	0.557601
TGGT1_227650-t26_1-p1				TGGT1_227650-t26_1-p1	TGGT1_227650-t26_1-p1 | transcript=TGGT1_227650-t26_1 | gene=TGGT1_227650 | organism=Toxoplasma_gondii_GT1 | gene_product=putative microtubule-associated protein RP/EB family | transcript_product=putative microtubule-associated protein RP/EB family | locat	1	3	3	3	13.3	45.704	49866	135740	92803	166070	172210	169140	0.548676	0.997201
TGGT1_227800-t26_1-p1				TGGT1_227800-t26_1-p1	TGGT1_227800-t26_1-p1 | transcript=TGGT1_227800-t26_1 | gene=TGGT1_227800 | organism=Toxoplasma_gondii_GT1 | gene_product=EF hand domain-containing protein | transcript_product=EF hand domain-containing protein | location=TGGT1_chrX:720180-729168(-) | prot	1	3	3	3	3.4	135.84	11963	14177	13070	39259	20715	29987	0.435856	0.809098
TGGT1_227810-t26_1-p1				TGGT1_227810-t26_1-p1	TGGT1_227810-t26_1-p1 | transcript=TGGT1_227810-t26_1 | gene=TGGT1_227810 | organism=Toxoplasma_gondii_GT1 | gene_product=rhoptry kinase family protein ROP11 (incomplete catalytic triad) | transcript_product=rhoptry kinase family protein ROP11 (incomplete	1	11	11	11	31.2	58.207	1244900	1129400	1187150	1179400	926910	1053155	1.12723	0.507488
TGGT1_227830-t26_1-p1				TGGT1_227830-t26_1-p1	TGGT1_227830-t26_1-p1 | transcript=TGGT1_227830-t26_1 | gene=TGGT1_227830 | organism=Toxoplasma_gondii_GT1 | gene_product=putative mitochondrial inner membrane translocase TIM44 | transcript_product=putative mitochondrial inner membrane translocase TIM44 |	1	3	3	3	9	65.112	63403	58596	60999.5	126370	147570	136970	0.445349	0.826968
TGGT1_227870-t26_1-p1				TGGT1_227870-t26_1-p1	TGGT1_227870-t26_1-p1 | transcript=TGGT1_227870-t26_1 | gene=TGGT1_227870 | organism=Toxoplasma_gondii_GT1 | gene_product=Tim10/DDP family zinc finger superfamily protein | transcript_product=Tim10/DDP family zinc finger superfamily protein | location=TGGT	1	1	1	1	12.6	11.224	29564	33516	31540	65966	27975	46970.5	0.671485	0.850527
TGGT1_227890-t26_1-p1				TGGT1_227890-t26_1-p1	TGGT1_227890-t26_1-p1 | transcript=TGGT1_227890-t26_1 | gene=TGGT1_227890 | organism=Toxoplasma_gondii_GT1 | gene_product=hypothetical protein | transcript_product=hypothetical protein | location=TGGT1_chrX:662571-663359(-) | protein_length=262 | sequence_	1	2	2	2	17.9	28.949	11987	16914	14450.5	25056	80132	52594	0.274756	0.462918
TGGT1_227910-t26_1-p1				TGGT1_227910-t26_1-p1	TGGT1_227910-t26_1-p1 | transcript=TGGT1_227910-t26_1 | gene=TGGT1_227910 | organism=Toxoplasma_gondii_GT1 | gene_product=hypothetical protein | transcript_product=hypothetical protein | location=TGGT1_chrX:650367-652104(+) | protein_length=122 | sequence_	1	3	3	3	36.9	14.374	75606	67150	71378	70442	33721	52081.5	1.37051	0.399969
TGGT1_227920-t26_1-p1				TGGT1_227920-t26_1-p1	TGGT1_227920-t26_1-p1 | transcript=TGGT1_227920-t26_1 | gene=TGGT1_227920 | organism=Toxoplasma_gondii_GT1 | gene_product=hypothetical protein | transcript_product=hypothetical protein | location=TGGT1_chrX:647805-649182(-) | protein_length=85 | sequence_S	1	2	2	2	23.5	9.5469	509210	633660	571435	1901100	435240	1168170	0.489171	0.905729
TGGT1_227948-t26_1-p1				TGGT1_227948-t26_1-p1	TGGT1_227948-t26_1-p1 | transcript=TGGT1_227948-t26_1 | gene=TGGT1_227948 | organism=Toxoplasma_gondii_GT1 | gene_product=peptidase M16 inactive domain-containing protein | transcript_product=peptidase M16 inactive domain-containing protein | location=TGGT	1	29	29	29	30	142.64	261790	405690	333740	958920	1818000	1388460	0.240367	0.380618
TGGT1_227960-t26_1-p1				TGGT1_227960-t26_1-p1	TGGT1_227960-t26_1-p1 | transcript=TGGT1_227960-t26_1 | gene=TGGT1_227960 | organism=Toxoplasma_gondii_GT1 | gene_product=PCI domain-containing protein | transcript_product=PCI domain-containing protein | location=TGGT1_chrX:612917-615688(-) | protein_leng	1	8	8	8	29.2	55.682	91148	83801	87474.5	278930	612180	445555	0.196327	0.274501
TGGT1_227970-t26_1-p1				TGGT1_227970-t26_1-p1	TGGT1_227970-t26_1-p1 | transcript=TGGT1_227970-t26_1 | gene=TGGT1_227970 | organism=Toxoplasma_gondii_GT1 | gene_product=histone family DNA-binding protein | transcript_product=histone family DNA-binding protein | location=TGGT1_chrX:610022-611286(+) | pr	1	3	3	3	20	25.16	233990	93729	163860	500360	119910	310135	0.528349	0.971122
TGGT1_227990-t26_1-p1				TGGT1_227990-t26_1-p1	TGGT1_227990-t26_1-p1 | transcript=TGGT1_227990-t26_1 | gene=TGGT1_227990 | organism=Toxoplasma_gondii_GT1 | gene_product=hypothetical protein | transcript_product=hypothetical protein | location=TGGT1_chrX:593180-598760(+) | protein_length=900 | sequence_	1	6	6	6	9.8	98.68	15359	15314	15336.5	30239	82937	56588	0.27102	0.454062
TGGT1_228000-t26_1-p1				TGGT1_228000-t26_1-p1	TGGT1_228000-t26_1-p1 | transcript=TGGT1_228000-t26_1 | gene=TGGT1_228000 | organism=Toxoplasma_gondii_GT1 | gene_product=putative splicing factor 3A subunit 2 | transcript_product=putative splicing factor 3A subunit 2 | location=TGGT1_chrX:588325-591099(+	1	7	7	7	40.5	27.858	200340	209460	204900	169630	252450	211040	0.970906	0.598844
TGGT1_228040-t26_1-p1				TGGT1_228040-t26_1-p1	TGGT1_228040-t26_1-p1 | transcript=TGGT1_228040-t26_1 | gene=TGGT1_228040 | organism=Toxoplasma_gondii_GT1 | gene_product=PPIC-type PPIASE domain-containing protein | transcript_product=PPIC-type PPIASE domain-containing protein | location=TGGT1_chrX:56715	1	20	20	20	32.9	95.863	1890000	2134000	2012000	881850	438760	660305	3.04708	0.115661
TGGT1_228100-t26_1-p1				TGGT1_228100-t26_1-p1	TGGT1_228100-t26_1-p1 | transcript=TGGT1_228100-t26_1 | gene=TGGT1_228100 | organism=Toxoplasma_gondii_GT1 | gene_product=hypothetical protein | transcript_product=hypothetical protein | location=TGGT1_chrX:493043-502437(-) | protein_length=1314 | sequence	1	5	5	5	6.2	139.41	39164	30697	34930.5	46204	119380	82792	0.421907	0.782315
TGGT1_228130-t26_1-p1				TGGT1_228130-t26_1-p1	TGGT1_228130-t26_1-p1 | transcript=TGGT1_228130-t26_1 | gene=TGGT1_228130 | organism=Toxoplasma_gondii_GT1 | gene_product=hypothetical protein | transcript_product=hypothetical protein | location=TGGT1_chrX:462815-465944(+) | protein_length=761 | sequence_	1	5	5	5	9.7	84.002	117830	12179	65004.5	24970	83232	54101	1.20154	0.470783
TGGT1_228150-t26_1-p1				TGGT1_228150-t26_1-p1	TGGT1_228150-t26_1-p1 | transcript=TGGT1_228150-t26_1 | gene=TGGT1_228150 | organism=Toxoplasma_gondii_GT1 | gene_product=hypothetical protein | transcript_product=hypothetical protein | location=TGGT1_chrX:450432-458115(+) | protein_length=2115 | sequence	1	12	12	12	9.1	214.55	815490	817020	816255	355170	166950	261060	3.1267	0.110296
TGGT1_228170-t26_1-p1				TGGT1_228170-t26_1-p1	TGGT1_228170-t26_1-p1 | transcript=TGGT1_228170-t26_1 | gene=TGGT1_228170 | organism=Toxoplasma_gondii_GT1 | gene_product=inner membrane complex protein IMC2A | transcript_product=inner membrane complex protein IMC2A | location=TGGT1_chrX:431147-436956(-)	1	24	24	24	19.4	182.33	594350	545620	569985	960770	1735300	1348035	0.422827	0.7841
TGGT1_228190-t26_1-p1				TGGT1_228190-t26_1-p1	TGGT1_228190-t26_1-p1 | transcript=TGGT1_228190-t26_1 | gene=TGGT1_228190 | organism=Toxoplasma_gondii_GT1 | gene_product=putative eukaryotic initiation factor-3, subunit 5 | transcript_product=putative eukaryotic initiation factor-3, subunit 5 | location=	1	8	8	8	36.1	38.069	371280	409150	390215	691520	1088800	890160	0.438365	0.81385
TGGT1_228210-t26_1-p1				TGGT1_228210-t26_1-p1	TGGT1_228210-t26_1-p1 | transcript=TGGT1_228210-t26_1 | gene=TGGT1_228210 | organism=Toxoplasma_gondii_GT1 | gene_product=26S proteasome regulatory subunit | transcript_product=26S proteasome regulatory subunit | location=TGGT1_chrX:396289-402825(-) | prot	1	10	9	9	33.7	44.425	76139	68618	72378.5	235420	287960	261690	0.276581	0.467236
TGGT1_228270-t26_1-p1				TGGT1_228270-t26_1-p1	TGGT1_228270-t26_1-p1 | transcript=TGGT1_228270-t26_1 | gene=TGGT1_228270 | organism=Toxoplasma_gondii_GT1 | gene_product=hypothetical protein | transcript_product=hypothetical protein | location=TGGT1_chrX:354821-357409(-) | protein_length=604 | sequence_	1	2	2	2	5.6	64.751	1991100	121110	1056105	567900	177230	372565	2.83469	0.131787
TGGT1_228360-t26_1-p1				TGGT1_228360-t26_1-p1	TGGT1_228360-t26_1-p1 | transcript=TGGT1_228360-t26_1 | gene=TGGT1_228360 | organism=Toxoplasma_gondii_GT1 | gene_product=putative peptidyl-prolyl isomerase FKBP12 | transcript_product=putative peptidyl-prolyl isomerase FKBP12 | location=TGGT1_chrX:286110-	1	6	6	6	27.3	38.201	19138	22823	20980.5	212940	183560	198250	0.105828	0.0797262
TGGT1_228400-t26_1-p1				TGGT1_228400-t26_1-p1	TGGT1_228400-t26_1-p1 | transcript=TGGT1_228400-t26_1 | gene=TGGT1_228400 | organism=Toxoplasma_gondii_GT1 | gene_product=WD domain, G-beta repeat-containing protein | transcript_product=WD domain, G-beta repeat-containing protein | location=TGGT1_chrX:240	1	3	3	3	7.6	70.001	219540	236200	227870	66459	68383	67421	3.37981	0.0952884
TGGT1_228470-t26_1-p1				TGGT1_228470-t26_1-p1	TGGT1_228470-t26_1-p1 | transcript=TGGT1_228470-t26_1 | gene=TGGT1_228470 | organism=Toxoplasma_gondii_GT1 | gene_product=ribosomal protein RPL15 | transcript_product=ribosomal protein RPL15 | location=TGGT1_chrX:205832-208062(+) | protein_length=205 | seq	1	2	2	2	14.1	24.325	571000	615480	593240	1207400	1813200	1510300	0.392796	0.724384
TGGT1_228490-t26_1-p1				TGGT1_228490-t26_1-p1	TGGT1_228490-t26_1-p1 | transcript=TGGT1_228490-t26_1 | gene=TGGT1_228490 | organism=Toxoplasma_gondii_GT1 | gene_product=hypothetical protein | transcript_product=hypothetical protein | location=TGGT1_chrX:200935-204627(-) | protein_length=394 | sequence_	1	9	9	9	27.9	43.249	80423	143450	111936	280000	334630	307315	0.36424	0.6649
TGGT1_228630-t26_1-p1				TGGT1_228630-t26_1-p1	TGGT1_228630-t26_1-p1 | transcript=TGGT1_228630-t26_1 | gene=TGGT1_228630 | organism=Toxoplasma_gondii_GT1 | gene_product=hypothetical protein | transcript_product=hypothetical protein | location=TGGT1_chrX:179956-182506(+) | protein_length=328 | sequence_	1	8	8	8	38.4	34.744	957330	1050100	1003715	1141200	1396100	1268650	0.791168	0.734895
TGGT1_229000-t26_1-p1				TGGT1_229000-t26_1-p1	TGGT1_229000-t26_1-p1 | transcript=TGGT1_229000-t26_1 | gene=TGGT1_229000 | organism=Toxoplasma_gondii_GT1 | gene_product=kelch repeat-containing protein | transcript_product=kelch repeat-containing protein | location=TGGT1_chrVIII:10568-14305(-) | protein	1	10	10	10	19.2	68.156	97200	18983	58091.5	663390	639010	651200	0.0892068	0.0530357
TGGT1_229010-t26_1-p1				TGGT1_229010-t26_1-p1	TGGT1_229010-t26_1-p1 | transcript=TGGT1_229010-t26_1 | gene=TGGT1_229010 | organism=Toxoplasma_gondii_GT1 | gene_product=rhoptry neck protein RON4 | transcript_product=rhoptry neck protein RON4 | location=TGGT1_chrVIII:18238-24970(+) | protein_length=984	1	31	31	30	48.9	107.34	4068300	4246600	4157450	3664800	3597000	3630900	1.14502	0.498349
TGGT1_229030-t26_1-p1				TGGT1_229030-t26_1-p1	TGGT1_229030-t26_1-p1 | transcript=TGGT1_229030-t26_1 | gene=TGGT1_229030 | organism=Toxoplasma_gondii_GT1 | gene_product=hypothetical protein | transcript_product=hypothetical protein | location=TGGT1_chrVIII:38781-41770(+) | protein_length=228 | sequence	1	4	4	4	34.2	25.398	155550	160920	158235	173300	135980	154640	1.02325	0.565874
TGGT1_229140-t26_1-p1				TGGT1_229140-t26_1-p1	TGGT1_229140-t26_1-p1 | transcript=TGGT1_229140-t26_1 | gene=TGGT1_229140 | organism=Toxoplasma_gondii_GT1 | gene_product=MaoC family domain-containing protein | transcript_product=MaoC family domain-containing protein | location=TGGT1_chrVIII:43288-48332(	1	2	2	2	5.9	35.97	22527	41702	32114.5	44222	46988	45605	0.704188	0.816549
TGGT1_229180-t26_1-p1				TGGT1_229180-t26_1-p1	TGGT1_229180-t26_1-p1 | transcript=TGGT1_229180-t26_1 | gene=TGGT1_229180 | organism=Toxoplasma_gondii_GT1 | gene_product=HEAT repeat-containing protein | transcript_product=HEAT repeat-containing protein | location=TGGT1_chrVIII:71618-81573(-) | protein_l	1	26	26	26	26.7	136.1	232560	188860	210710	939630	1944500	1442065	0.146117	0.159132
TGGT1_229210-t26_1-p1				TGGT1_229210-t26_1-p1	TGGT1_229210-t26_1-p1 | transcript=TGGT1_229210-t26_1 | gene=TGGT1_229210 | organism=Toxoplasma_gondii_GT1 | gene_product=putative small nuclear ribonucleoprotein polypeptide A | transcript_product=putative small nuclear ribonucleoprotein polypeptide A |	1	8	8	8	38.2	28.695	320920	356910	338915	259200	391090	325145	1.04235	0.55447
TGGT1_229250A-t26_1-p1				TGGT1_229250A-t26_1-p1	TGGT1_229250A-t26_1-p1 | transcript=TGGT1_229250A-t26_1 | gene=TGGT1_229250A | organism=Toxoplasma_gondii_GT1 | gene_product=ribosomal protein RPL28 | transcript_product=ribosomal protein RPL28 | location=TGGT1_chrVIII:108601-108824(-) | protein_length=74	1	3	3	3	36.5	8.3447	518040	543720	530880	603870	429500	516685	1.02747	0.563323
TGGT1_229280-t26_1-p1				TGGT1_229280-t26_1-p1	TGGT1_229280-t26_1-p1 | transcript=TGGT1_229280-t26_1 | gene=TGGT1_229280 | organism=Toxoplasma_gondii_GT1 | gene_product=hypothetical protein | transcript_product=hypothetical protein | location=TGGT1_chrVIII:128835-130964(+) | protein_length=709 | sequen	1	1	1	1	1.7	78.455	60298	122690	91494	41472	25417	33444.5	2.7357	0.140334
TGGT1_229310-t26_1-p1				TGGT1_229310-t26_1-p1	TGGT1_229310-t26_1-p1 | transcript=TGGT1_229310-t26_1 | gene=TGGT1_229310 | organism=Toxoplasma_gondii_GT1 | gene_product=mediator complex subunit MED14 | transcript_product=mediator complex subunit MED14 | location=TGGT1_chrVIII:143392-161704(+) | protein	1	5	5	5	2	463.73	250330	260500	255415	93013	33491	63252	4.03805	0.067091
TGGT1_229360-t26_1-p1				TGGT1_229360-t26_1-p1	TGGT1_229360-t26_1-p1 | transcript=TGGT1_229360-t26_1 | gene=TGGT1_229360 | organism=Toxoplasma_gondii_GT1 | gene_product=transaldolase | transcript_product=transaldolase | location=TGGT1_chrVIII:196233-200460(-) | protein_length=550 | sequence_SO=chromoso	1	15	15	15	32	61.466	556540	508830	532685	1617500	2188300	1902900	0.279933	0.475149
TGGT1_229470-t26_1-p1				TGGT1_229470-t26_1-p1	TGGT1_229470-t26_1-p1 | transcript=TGGT1_229470-t26_1 | gene=TGGT1_229470 | organism=Toxoplasma_gondii_GT1 | gene_product=hypothetical protein | transcript_product=hypothetical protein | location=TGGT1_chrVIII:282578-286112(+) | protein_length=409 | sequen	1	6	6	6	20	44.825	230860	255760	243310	254200	103890	179045	1.35893	0.40433
TGGT1_229480-t26_1-p1				TGGT1_229480-t26_1-p1	TGGT1_229480-t26_1-p1 | transcript=TGGT1_229480-t26_1 | gene=TGGT1_229480 | organism=Toxoplasma_gondii_GT1 | gene_product=putative calcium binding protein precursor | transcript_product=putative calcium binding protein precursor | location=TGGT1_chrVIII:28	1	11	11	11	47.5	38.277	523170	161500	342335	734140	526150	630145	0.543264	0.994821
TGGT1_229490-t26_1-p1				TGGT1_229490-t26_1-p1	TGGT1_229490-t26_1-p1 | transcript=TGGT1_229490-t26_1 | gene=TGGT1_229490 | organism=Toxoplasma_gondii_GT1 | gene_product=tetratricopeptide repeat-containing protein | transcript_product=tetratricopeptide repeat-containing protein | location=TGGT1_chrVIII:	1	5	5	5	11.7	90.65	49639	79979	64809	60033	166890	113462	0.571198	0.967821
TGGT1_229650-t26_1-p1				TGGT1_229650-t26_1-p1	TGGT1_229650-t26_1-p1 | transcript=TGGT1_229650-t26_1 | gene=TGGT1_229650 | organism=Toxoplasma_gondii_GT1 | gene_product=josephin protein | transcript_product=josephin protein | location=TGGT1_chrVIII:358137-363690(-) | protein_length=412 | sequence_SO=ch	1	10	10	10	31.6	46.795	58687	53445	56066	313830	457150	385490	0.145441	0.157672
TGGT1_229670-t26_1-p1				TGGT1_229670-t26_1-p1	TGGT1_229670-t26_1-p1 | transcript=TGGT1_229670-t26_1 | gene=TGGT1_229670 | organism=Toxoplasma_gondii_GT1 | gene_product=ribosomal protein RPS23 | transcript_product=ribosomal protein RPS23 | location=TGGT1_chrVIII:368147-371053(+) | protein_length=143 |	1	4	4	4	37.8	15.801	2484700	2471600	2478150	2864800	2666400	2765600	0.896062	0.650827
TGGT1_229690-t26_1-p1				TGGT1_229690-t26_1-p1	TGGT1_229690-t26_1-p1 | transcript=TGGT1_229690-t26_1 | gene=TGGT1_229690 | organism=Toxoplasma_gondii_GT1 | gene_product=putative autophagy-related protein 7 atg7 | transcript_product=putative autophagy-related protein 7 atg7 | location=TGGT1_chrVIII:3772	1	5	5	5	5.9	143.46	27406	27036	27221	27476	87252	57364	0.474531	0.880089
TGGT1_229750-t26_1-p1				TGGT1_229750-t26_1-p1	TGGT1_229750-t26_1-p1 | transcript=TGGT1_229750-t26_1 | gene=TGGT1_229750 | organism=Toxoplasma_gondii_GT1 | gene_product=hypothetical protein | transcript_product=hypothetical protein | location=TGGT1_chrVIII:414321-424829(-) | protein_length=1358 | seque	1	9	9	9	10.7	145.51	1690000	1245500	1467750	1074700	240320	657510	2.23229	0.197624
TGGT1_229920-t26_1-p1				TGGT1_229920-t26_1-p1	TGGT1_229920-t26_1-p1 | transcript=TGGT1_229920-t26_1 | gene=TGGT1_229920 | organism=Toxoplasma_gondii_GT1 | gene_product=hypothetical protein | transcript_product=hypothetical protein | location=TGGT1_chrVIII:465698-467668(-) | protein_length=307 | sequen	1	5	5	5	22.5	34.955	106850	190940	148895	236760	447590	342175	0.435143	0.807745
TGGT1_229930-t26_1-p1				TGGT1_229930-t26_1-p1	TGGT1_229930-t26_1-p1 | transcript=TGGT1_229930-t26_1 | gene=TGGT1_229930 | organism=Toxoplasma_gondii_GT1 | gene_product=p25-alpha family protein | transcript_product=p25-alpha family protein | location=TGGT1_chrVIII:470700-471465(+) | protein_length=163	1	6	6	6	60.7	17.34	149170	94419	121794	515240	109840	312540	0.389693	0.718046
TGGT1_229940-t26_1-p1				TGGT1_229940-t26_1-p1	TGGT1_229940-t26_1-p1 | transcript=TGGT1_229940-t26_1 | gene=TGGT1_229940 | organism=Toxoplasma_gondii_GT1 | gene_product=putative cyclophilin | transcript_product=putative cyclophilin | location=TGGT1_chrVIII:474597-479274(+) | protein_length=587 | sequen	1	2	2	2	4.8	66.14	18415	52230	35322.5	56737	71269	64003	0.551888	0.992937
TGGT1_229950-t26_1-p1				TGGT1_229950-t26_1-p1	TGGT1_229950-t26_1-p1 | transcript=TGGT1_229950-t26_1 | gene=TGGT1_229950 | organism=Toxoplasma_gondii_GT1 | gene_product=putative 26S proteasome regulatory subunit 6b | transcript_product=putative 26S proteasome regulatory subunit 6b | location=TGGT1_chrV	1	12	12	12	32.3	46.093	233740	165520	199630	341780	541570	441675	0.451984	0.839283
TGGT1_229990-t26_1-p1				TGGT1_229990-t26_1-p1	TGGT1_229990-t26_1-p1 | transcript=TGGT1_229990-t26_1 | gene=TGGT1_229990 | organism=Toxoplasma_gondii_GT1 | gene_product=putative T-complex protein 1 subunit alpha | transcript_product=putative T-complex protein 1 subunit alpha | location=TGGT1_chrVIII:49	1	20	20	20	48.7	59.215	819240	755440	787340	1575100	2703700	2139400	0.368019	0.67292
TGGT1_230070-t26_1-p1				TGGT1_230070-t26_1-p1	TGGT1_230070-t26_1-p1 | transcript=TGGT1_230070-t26_1 | gene=TGGT1_230070 | organism=Toxoplasma_gondii_GT1 | gene_product=BolA family protein | transcript_product=BolA family protein | location=TGGT1_chrVIII:570537-570812(-) | protein_length=91 | sequence_	1	1	1	1	17.6	9.9813	8900.6	9109.7	9005.15	23445	4871.9	14158.5	0.636027	0.88963
TGGT1_230160-t26_1-p1				TGGT1_230160-t26_1-p1	TGGT1_230160-t26_1-p1 | transcript=TGGT1_230160-t26_1 | gene=TGGT1_230160 | organism=Toxoplasma_gondii_GT1 | gene_product=hypothetical protein | transcript_product=hypothetical protein | location=TGGT1_chrVIII:647435-648305(-) | protein_length=142 | sequen	1	7	7	7	60.6	15.845	1120900	1217300	1169100	1411200	520230	965715	1.21061	0.46656
TGGT1_230180-t26_1-p1				TGGT1_230180-t26_1-p1	TGGT1_230180-t26_1-p1 | transcript=TGGT1_230180-t26_1 | gene=TGGT1_230180 | organism=Toxoplasma_gondii_GT1 | gene_product=hypothetical protein | transcript_product=hypothetical protein | location=TGGT1_chrVIII:662231-666509(-) | protein_length=542 | sequen	1	6	6	6	18.8	57.302	225620	314860	270240	216260	101710	158985	1.69978	0.298886
TGGT1_230210-t26_1-p1				TGGT1_230210-t26_1-p1	TGGT1_230210-t26_1-p1 | transcript=TGGT1_230210-t26_1 | gene=TGGT1_230210 | organism=Toxoplasma_gondii_GT1 | gene_product=alveolin domain containing intermediate filament IMC10 | transcript_product=alveolin domain containing intermediate filament IMC10 | l	1	17	17	17	43.2	61.174	899550	1279800	1089675	1791500	1645400	1718450	0.634103	0.891822
TGGT1_230340-t26_1-p1				TGGT1_230340-t26_1-p1	TGGT1_230340-t26_1-p1 | transcript=TGGT1_230340-t26_1 | gene=TGGT1_230340 | organism=Toxoplasma_gondii_GT1 | gene_product=hypothetical protein | transcript_product=hypothetical protein | location=TGGT1_chrVIII:711206-715922(+) | protein_length=949 | sequen	1	7	7	7	13.2	102.38	1487500	841650	1164575	2327200	1051400	1689300	0.689383	0.831693
TGGT1_230350-t26_1-p1				TGGT1_230350-t26_1-p1	TGGT1_230350-t26_1-p1 | transcript=TGGT1_230350-t26_1 | gene=TGGT1_230350 | organism=Toxoplasma_gondii_GT1 | gene_product=hypothetical protein | transcript_product=hypothetical protein | location=TGGT1_chrVIII:718292-730284(-) | protein_length=1254 | seque	1	15	15	15	17.5	139.08	86899	90124	88511.5	375730	1259000	817365	0.108289	0.0840332
TGGT1_230380-t26_1-p1				TGGT1_230380-t26_1-p1	TGGT1_230380-t26_1-p1 | transcript=TGGT1_230380-t26_1 | gene=TGGT1_230380 | organism=Toxoplasma_gondii_GT1 | gene_product=protein translocation complex, SEC61 gamma subunit | transcript_product=protein translocation complex, SEC61 gamma subunit | location=	1	2	2	2	18.8	16.8	118270	148680	133475	216610	130160	173385	0.769819	0.753844
TGGT1_230410-t26_1-p1				TGGT1_230410-t26_1-p1	TGGT1_230410-t26_1-p1 | transcript=TGGT1_230410-t26_1 | gene=TGGT1_230410 | organism=Toxoplasma_gondii_GT1 | gene_product=peroxiredoxin PRX3 | transcript_product=peroxiredoxin PRX3 | location=TGGT1_chrVIII:753559-755687(-) | protein_length=283 | sequence_S	1	8	8	8	30.4	30.463	511450	456690	484070	1399600	2047400	1723500	0.280865	0.477343
TGGT1_230420-t26_1-p1				TGGT1_230420-t26_1-p1	TGGT1_230420-t26_1-p1 | transcript=TGGT1_230420-t26_1 | gene=TGGT1_230420 | organism=Toxoplasma_gondii_GT1 | gene_product=sarco/endoplasmic reticulum Ca2+-ATPase | transcript_product=sarco/endoplasmic reticulum Ca2+-ATPase | location=TGGT1_chrVIII:760295-7	1	23	23	23	33.1	118.92	886590	838630	862610	1611900	2558200	2085050	0.413712	0.766285
TGGT1_230430-t26_1-p1				TGGT1_230430-t26_1-p1	TGGT1_230430-t26_1-p1 | transcript=TGGT1_230430-t26_1 | gene=TGGT1_230430 | organism=Toxoplasma_gondii_GT1 | gene_product=putative vesicle-associated membrane protein | transcript_product=putative vesicle-associated membrane protein | location=TGGT1_chrVII	1	3	3	3	15.8	24.96	48306	45039	46672.5	69313	46526	57919.5	0.805817	0.722276
TGGT1_230450-t26_1-p1				TGGT1_230450-t26_1-p1	TGGT1_230450-t26_1-p1 | transcript=TGGT1_230450-t26_1 | gene=TGGT1_230450 | organism=Toxoplasma_gondii_GT1 | gene_product=bifunctional GMP synthase/glutamine amidotransferase protein | transcript_product=bifunctional GMP synthase/glutamine amidotransferase	1	22	22	22	55	62.254	206180	73064	139622	986480	1840700	1413590	0.0987712	0.0678605
TGGT1_230480-t26_1-p1				TGGT1_230480-t26_1-p1	TGGT1_230480-t26_1-p1 | transcript=TGGT1_230480-t26_1 | gene=TGGT1_230480 | organism=Toxoplasma_gondii_GT1 | gene_product=hypothetical protein | transcript_product=hypothetical protein | location=TGGT1_chrVIII:808265-808780(+) | protein_length=171 | sequen	1	1	1	1	8.8	18.76	43012	87887	65449.5	97277	22511	59894	1.09276	0.525876
TGGT1_230510-t26_1-p1				TGGT1_230510-t26_1-p1	TGGT1_230510-t26_1-p1 | transcript=TGGT1_230510-t26_1 | gene=TGGT1_230510 | organism=Toxoplasma_gondii_GT1 | gene_product=hypothetical protein | transcript_product=hypothetical protein | location=TGGT1_chrVIII:842800-843918(-) | protein_length=372 | sequen	1	6	6	6	25.8	39.498	41076	81070	61073	170070	256240	213155	0.286519	0.490629
TGGT1_230570-t26_1-p1				TGGT1_230570-t26_1-p1	TGGT1_230570-t26_1-p1 | transcript=TGGT1_230570-t26_1 | gene=TGGT1_230570 | organism=Toxoplasma_gondii_GT1 | gene_product=transporter, major facilitator family protein | transcript_product=transporter, major facilitator family protein | location=TGGT1_chrV	1	1	1	1	1.3	128.62	26151	22983	24567	72635	130180	101408	0.24226	0.385183
TGGT1_230850-t26_1-p1				TGGT1_230850-t26_1-p1	TGGT1_230850-t26_1-p1 | transcript=TGGT1_230850-t26_1 | gene=TGGT1_230850 | organism=Toxoplasma_gondii_GT1 | gene_product=hypothetical protein | transcript_product=hypothetical protein | location=TGGT1_chrVIII:1056415-1058913(+) | protein_length=476 | sequ	1	11	11	10	28.8	50.544	166230	213200	189715	280700	256580	268640	0.706205	0.814516
TGGT1_230860-t26_1-p1				TGGT1_230860-t26_1-p1	TGGT1_230860-t26_1-p1 | transcript=TGGT1_230860-t26_1 | gene=TGGT1_230860 | organism=Toxoplasma_gondii_GT1 | gene_product=hypothetical protein | transcript_product=hypothetical protein | location=TGGT1_chrVIII:1060713-1063424(-) | protein_length=903 | sequ	1	4	4	4	8.1	96.988	23299	25194	24246.5	27836	35434	31635	0.766445	0.7569
TGGT1_230940-t26_1-p1				TGGT1_230940-t26_1-p1	TGGT1_230940-t26_1-p1 | transcript=TGGT1_230940-t26_1 | gene=TGGT1_230940 | organism=Toxoplasma_gondii_GT1 | gene_product=hypothetical protein | transcript_product=hypothetical protein | location=TGGT1_chrVIII:1112065-1119747(+) | protein_length=1523 | seq	1	47	47	47	42.6	155.22	96415000	107130000	101772500	41670000	11366000	26518000	3.83786	0.0743411
TGGT1_230960-t26_1-p1				TGGT1_230960-t26_1-p1	TGGT1_230960-t26_1-p1 | transcript=TGGT1_230960-t26_1 | gene=TGGT1_230960 | organism=Toxoplasma_gondii_GT1 | gene_product=putative splicing factor 3b, subunit 3 | transcript_product=putative splicing factor 3b, subunit 3 | location=TGGT1_chrVIII:1132596-11	1	32	32	32	40.3	135.74	1996200	1758800	1877500	1738500	2114600	1926550	0.97454	0.59647
TGGT1_231070-t26_1-p1				TGGT1_231070-t26_1-p1	TGGT1_231070-t26_1-p1 | transcript=TGGT1_231070-t26_1 | gene=TGGT1_231070 | organism=Toxoplasma_gondii_GT1 | gene_product=protein kinase | transcript_product=protein kinase | location=TGGT1_chrVIII:1218431-1222387(+) | protein_length=1318 | sequence_SO=chr	1	12	12	12	15.1	141.48	182780	134070	158425	179160	96104	137632	1.15108	0.495289
TGGT1_231080-t26_1-p1				TGGT1_231080-t26_1-p1	TGGT1_231080-t26_1-p1 | transcript=TGGT1_231080-t26_1 | gene=TGGT1_231080 | organism=Toxoplasma_gondii_GT1 | gene_product=ribosomal protein RPL38 | transcript_product=ribosomal protein RPL38 | location=TGGT1_chrVIII:1225571-1225825(+) | protein_length=84 |	1	2	2	2	25	9.5832	883840	819490	851665	526790	58997	292894	2.90776	0.125918
TGGT1_231130-t26_1-p1				TGGT1_231130-t26_1-p1	TGGT1_231130-t26_1-p1 | transcript=TGGT1_231130-t26_1 | gene=TGGT1_231130 | organism=Toxoplasma_gondii_GT1 | gene_product=hypothetical protein | transcript_product=hypothetical protein | location=TGGT1_chrVIII:1250007-1256661(+) | protein_length=711 | sequ	1	7	7	7	13.9	77.043	171680	172630	172155	344630	553080	448855	0.383543	0.705394
TGGT1_231140-t26_1-p1				TGGT1_231140-t26_1-p1	TGGT1_231140-t26_1-p1 | transcript=TGGT1_231140-t26_1 | gene=TGGT1_231140 | organism=Toxoplasma_gondii_GT1 | gene_product=ribosomal protein RPS25 | transcript_product=ribosomal protein RPS25 | location=TGGT1_chrVIII:1259763-1260788(+) | protein_length=161	1	6	6	6	30.4	18.667	1726400	1808500	1767450	1395300	593890	994595	1.77705	0.280351
TGGT1_231160-t26_1-p1				TGGT1_231160-t26_1-p1	TGGT1_231160-t26_1-p1 | transcript=TGGT1_231160-t26_1 | gene=TGGT1_231160 | organism=Toxoplasma_gondii_GT1 | gene_product=hypothetical protein | transcript_product=hypothetical protein | location=TGGT1_chrVIII:1271630-1273190(+) | protein_length=178 | sequ	1	1	1	1	10.7	18.295	294940	305560	300250	274430	82302	178366	1.68334	0.303046
TGGT1_231170-t26_1-p1				TGGT1_231170-t26_1-p1	TGGT1_231170-t26_1-p1 | transcript=TGGT1_231170-t26_1 | gene=TGGT1_231170 | organism=Toxoplasma_gondii_GT1 | gene_product=RecF/RecN/SMC N terminal domain-containing protein | transcript_product=RecF/RecN/SMC N terminal domain-containing protein | location=	1	6	6	6	7.7	170.07	26643	47090	36866.5	61515	36644	49079.5	0.751159	0.770969
TGGT1_231190-t26_1-p1				TGGT1_231190-t26_1-p1	TGGT1_231190-t26_1-p1 | transcript=TGGT1_231190-t26_1 | gene=TGGT1_231190 | organism=Toxoplasma_gondii_GT1 | gene_product=arsenite-activated ATPase family protein | transcript_product=arsenite-activated ATPase family protein | location=TGGT1_chrVIII:130127	1	3	3	3	11.8	44.049	39179	34864	37021.5	97190	142180	119685	0.309324	0.543471
TGGT1_231210-t26_1-p1				TGGT1_231210-t26_1-p1	TGGT1_231210-t26_1-p1 | transcript=TGGT1_231210-t26_1 | gene=TGGT1_231210 | organism=Toxoplasma_gondii_GT1 | gene_product=sarcalumenin/eps15 family protein | transcript_product=sarcalumenin/eps15 family protein | location=TGGT1_chrVIII:1323693-1330562(-) |	1	12	12	12	23.2	66.865	344850	337080	340965	448770	585850	517310	0.659112	0.863897
TGGT1_231350-t26_1-p1				TGGT1_231350-t26_1-p1	TGGT1_231350-t26_1-p1 | transcript=TGGT1_231350-t26_1 | gene=TGGT1_231350 | organism=Toxoplasma_gondii_GT1 | gene_product=glucosamine-fructose-6-phosphate aminotransferase | transcript_product=glucosamine-fructose-6-phosphate aminotransferase | location=TG	1	9	9	9	16	96.894	135870	81727	108798	273790	206700	240245	0.452865	0.840908
TGGT1_231410-t26_1-p1				TGGT1_231410-t26_1-p1	TGGT1_231410-t26_1-p1 | transcript=TGGT1_231410-t26_1 | gene=TGGT1_231410 | organism=Toxoplasma_gondii_GT1 | gene_product=hypothetical protein | transcript_product=hypothetical protein | location=TGGT1_chrVIII:1401693-1406022(+) | protein_length=571 | sequ	1	11	11	11	28.2	64.671	420140	506900	463520	754130	941210	847670	0.546817	0.999681
TGGT1_231440-t26_1-p1				TGGT1_231440-t26_1-p1	TGGT1_231440-t26_1-p1 | transcript=TGGT1_231440-t26_1 | gene=TGGT1_231440 | organism=Toxoplasma_gondii_GT1 | gene_product=LsmAD domain-containing protein | transcript_product=LsmAD domain-containing protein | location=TGGT1_chrVIII:1418874-1426956(-) | pro	1	14	14	14	14.8	148.13	242740	72329	157534	261460	225020	243240	0.64765	0.876542
TGGT1_231480-t26_1-p1				TGGT1_231480-t26_1-p1	TGGT1_231480-t26_1-p1 | transcript=TGGT1_231480-t26_1 | gene=TGGT1_231480 | organism=Toxoplasma_gondii_GT1 | gene_product=putative GCN1 | transcript_product=putative GCN1 | location=TGGT1_chrVIII:1452018-1468462(-) | protein_length=3416 | sequence_SO=chrom	1	16	16	16	7.7	362.65	35345	45145	40245	129500	357010	243255	0.165444	0.202162
TGGT1_231630-t26_1-p1				TGGT1_231630-t26_1-p1	TGGT1_231630-t26_1-p1 | transcript=TGGT1_231630-t26_1 | gene=TGGT1_231630 | organism=Toxoplasma_gondii_GT1 | gene_product=alveolin domain containing intermediate filament IMC4 | transcript_product=alveolin domain containing intermediate filament IMC4 | loc	1	12	12	12	46.9	50.171	3342300	3447300	3394800	2812100	1420800	2116450	1.60401	0.324268
TGGT1_231640-t26_1-p1				TGGT1_231640-t26_1-p1	TGGT1_231640-t26_1-p1 | transcript=TGGT1_231640-t26_1 | gene=TGGT1_231640 | organism=Toxoplasma_gondii_GT1 | gene_product=alveolin domain containing intermediate filament IMC1 | transcript_product=alveolin domain containing intermediate filament IMC1 | loc	1	24	24	24	48.6	69.596	3950000	3969600	3959800	5533000	4640200	5086600	0.778477	0.746078
TGGT1_231850-t26_1-p1				TGGT1_231850-t26_1-p1	TGGT1_231850-t26_1-p1 | transcript=TGGT1_231850-t26_1 | gene=TGGT1_231850 | organism=Toxoplasma_gondii_GT1 | gene_product=serine-threonine phosophatase 2C (PP2C) | transcript_product=serine-threonine phosophatase 2C (PP2C) | location=TGGT1_chrVIII:1583236-	1	12	12	12	49.5	36.79	749430	663180	706305	2299300	1820100	2059700	0.342916	0.618806
TGGT1_231910-t26_1-p1				TGGT1_231910-t26_1-p1	TGGT1_231910-t26_1-p1 | transcript=TGGT1_231910-t26_1 | gene=TGGT1_231910 | organism=Toxoplasma_gondii_GT1 | gene_product=ATP synthase F1 gamma subunit | transcript_product=ATP synthase F1 gamma subunit | location=TGGT1_chrVIII:1625860-1630528(+) | protein	1	8	8	8	37.6	34.53	81234	498330	289782	358180	367890	363035	0.798221	0.728781
TGGT1_231960-t26_1-p1				TGGT1_231960-t26_1-p1	TGGT1_231960-t26_1-p1 | transcript=TGGT1_231960-t26_1 | gene=TGGT1_231960 | organism=Toxoplasma_gondii_GT1 | gene_product=putative omega secalin | transcript_product=putative omega secalin | location=TGGT1_chrVIII:1668838-1672885(-) | protein_length=1111 |	1	6	6	6	11.3	119.72	168880	241140	205010	231290	231940	231615	0.885133	0.65894
TGGT1_231970-t26_1-p1				TGGT1_231970-t26_1-p1;REV__TGGT1_207790-t26_1-p1	TGGT1_231970-t26_1-p1 | transcript=TGGT1_231970-t26_1 | gene=TGGT1_231970 | organism=Toxoplasma_gondii_GT1 | gene_product=pre-mRNA processing splicing factor PRP8 | transcript_product=pre-mRNA processing splicing factor PRP8 | location=TGGT1_chrVIII:167740	2	42	42	42	21.4	291.81	406090	512490	459290	800300	1439100	1119700	0.41019	0.75933
TGGT1_232030-t26_1-p1				TGGT1_232030-t26_1-p1	TGGT1_232030-t26_1-p1 | transcript=TGGT1_232030-t26_1 | gene=TGGT1_232030 | organism=Toxoplasma_gondii_GT1 | gene_product=hypothetical protein | transcript_product=hypothetical protein | location=TGGT1_chrVIII:1768528-1771709(+) | protein_length=208 | sequ	1	5	5	4	38.5	23.393	760380	1022100	891240	1226600	43994	635297	1.40287	0.388111
TGGT1_232050-t26_1-p1				TGGT1_232050-t26_1-p1	TGGT1_232050-t26_1-p1 | transcript=TGGT1_232050-t26_1 | gene=TGGT1_232050 | organism=Toxoplasma_gondii_GT1 | gene_product=DnaJ domain-containing protein | transcript_product=DnaJ domain-containing protein | location=TGGT1_chrVIII:1780837-1792241(-) | prote	1	13	13	13	21.6	96.156	364860	358720	361790	683710	1094500	889105	0.406915	0.752824
TGGT1_232090-t26_1-p1				TGGT1_232090-t26_1-p1	TGGT1_232090-t26_1-p1 | transcript=TGGT1_232090-t26_1 | gene=TGGT1_232090 | organism=Toxoplasma_gondii_GT1 | gene_product=3-hydroxyacyl-CoA dehydrogenase, NAD binding domain-containing protein | transcript_product=3-hydroxyacyl-CoA dehydrogenase, NAD bindi	1	4	4	4	11.2	53.786	18264	72372	45318	29888	115740	72814	0.62238	0.905344
TGGT1_232130-t26_1-p1				TGGT1_232130-t26_1-p1	TGGT1_232130-t26_1-p1 | transcript=TGGT1_232130-t26_1 | gene=TGGT1_232130 | organism=Toxoplasma_gondii_GT1 | gene_product=hypothetical protein | transcript_product=hypothetical protein | location=TGGT1_chrVIII:1876792-1879382(+) | protein_length=456 | sequ	1	13	13	13	40.6	48.811	572980	575410	574195	1113800	2054800	1584300	0.362428	0.661037
TGGT1_232150-t26_1-p1				TGGT1_232150-t26_1-p1	TGGT1_232150-t26_1-p1 | transcript=TGGT1_232150-t26_1 | gene=TGGT1_232150 | organism=Toxoplasma_gondii_GT1 | gene_product=hypothetical protein | transcript_product=hypothetical protein | location=TGGT1_chrVIII:1884936-1895884(+) | protein_length=976 | sequ	1	3	3	3	5.5	107.53	10563	28985	19774	42974	102530	72752	0.2718	0.455913
TGGT1_232180-t26_1-p1				TGGT1_232180-t26_1-p1	TGGT1_232180-t26_1-p1 | transcript=TGGT1_232180-t26_1 | gene=TGGT1_232180 | organism=Toxoplasma_gondii_GT1 | gene_product=UBA/TS-N domain-containing protein | transcript_product=UBA/TS-N domain-containing protein | location=TGGT1_chrVIII:1913899-1924568(-)	1	8	8	8	6.2	206.85	37385	27944	32664.5	128630	310130	219380	0.148895	0.165169
TGGT1_232230-t26_1-p1				TGGT1_232230-t26_1-p1	TGGT1_232230-t26_1-p1 | transcript=TGGT1_232230-t26_1 | gene=TGGT1_232230 | organism=Toxoplasma_gondii_GT1 | gene_product=ribosomal protein RPL30 | transcript_product=ribosomal protein RPL30 | location=TGGT1_chrVIII:1959965-1961788(-) | protein_length=108	1	4	4	4	54.6	11.661	1600000	1630500	1615250	1411500	531980	971740	1.66222	0.308503
TGGT1_232250-t26_1-p1				TGGT1_232250-t26_1-p1	TGGT1_232250-t26_1-p1 | transcript=TGGT1_232250-t26_1 | gene=TGGT1_232250 | organism=Toxoplasma_gondii_GT1 | gene_product=catalase | transcript_product=catalase | location=TGGT1_chrVIII:1969434-1975537(-) | protein_length=502 | sequence_SO=chromosome | SO=	1	18	18	18	46.8	57.27	2028500	1944600	1986550	2464700	4857600	3661150	0.542603	0.993784
TGGT1_232260-t26_1-p1				TGGT1_232260-t26_1-p1	TGGT1_232260-t26_1-p1 | transcript=TGGT1_232260-t26_1 | gene=TGGT1_232260 | organism=Toxoplasma_gondii_GT1 | gene_product=hypothetical protein | transcript_product=hypothetical protein | location=TGGT1_chrVIII:1978812-1980484(-) | protein_length=306 | sequ	1	4	4	4	21.6	32.342	18113	55536	36824.5	147130	98445	122788	0.299904	0.521796
TGGT1_232280-t26_1-p1				TGGT1_232280-t26_1-p1	TGGT1_232280-t26_1-p1 | transcript=TGGT1_232280-t26_1 | gene=TGGT1_232280 | organism=Toxoplasma_gondii_GT1 | gene_product=hypothetical protein | transcript_product=hypothetical protein | location=TGGT1_chrVIII:1988375-1990326(+) | protein_length=275 | sequ	1	12	12	12	64.4	30.148	494260	543550	518905	679750	632990	656370	0.790568	0.735419
TGGT1_232300-t26_1-p1				TGGT1_232300-t26_1-p1	TGGT1_232300-t26_1-p1 | transcript=TGGT1_232300-t26_1 | gene=TGGT1_232300 | organism=Toxoplasma_gondii_GT1 | gene_product=ribosomal protein RPS3 | transcript_product=ribosomal protein RPS3 | location=TGGT1_chrVIII:1993673-1994649(-) | protein_length=255 |	1	7	7	7	40.4	28.637	4865600	3337000	4101300	1014300	2118400	1566350	2.61838	0.151453
TGGT1_232340-t26_1-p1				TGGT1_232340-t26_1-p1	TGGT1_232340-t26_1-p1 | transcript=TGGT1_232340-t26_1 | gene=TGGT1_232340 | organism=Toxoplasma_gondii_GT1 | gene_product=protein phosphatase 2C domain-containing protein | transcript_product=protein phosphatase 2C domain-containing protein | location=TGGT	1	16	16	16	43	60.027	125100	97010	111055	340250	821960	581105	0.19111	0.262076
TGGT1_232350-t26_1-p1				TGGT1_232350-t26_1-p1	TGGT1_232350-t26_1-p1 | transcript=TGGT1_232350-t26_1 | gene=TGGT1_232350 | organism=Toxoplasma_gondii_GT1 | gene_product=lactate dehydrogenase LDH1 | transcript_product=lactate dehydrogenase LDH1 | location=TGGT1_chrVIII:2023599-2025126(+) | protein_lengt	1	19	19	18	77.8	35.548	3594600	2680800	3137700	9618200	13615000	11616600	0.270105	0.451888
TGGT1_232370-t26_1-p1				TGGT1_232370-t26_1-p1	TGGT1_232370-t26_1-p1 | transcript=TGGT1_232370-t26_1 | gene=TGGT1_232370 | organism=Toxoplasma_gondii_GT1 | gene_product=CW-type Zinc Finger protein | transcript_product=CW-type Zinc Finger protein | location=TGGT1_chrVIII:2047436-2051108(-) | protein_len	1	8	8	8	14.8	118.71	86263	20385	53324	363020	158620	260820	0.204448	0.293948
TGGT1_232380-t26_1-p1				TGGT1_232380-t26_1-p1	TGGT1_232380-t26_1-p1 | transcript=TGGT1_232380-t26_1 | gene=TGGT1_232380 | organism=Toxoplasma_gondii_GT1 | gene_product=WD domain, G-beta repeat-containing protein | transcript_product=WD domain, G-beta repeat-containing protein | location=TGGT1_chrVIII:	1	8	8	8	12	134.25	24843	41479	33161	18750	105310	62030	0.534596	0.981127
TGGT1_232410-t26_1-p1				TGGT1_232410-t26_1-p1	TGGT1_232410-t26_1-p1 | transcript=TGGT1_232410-t26_1 | gene=TGGT1_232410 | organism=Toxoplasma_gondii_GT1 | gene_product=PDI family protein | transcript_product=PDI family protein | location=TGGT1_chrVIII:2074655-2076392(-) | protein_length=220 | sequence	1	9	9	9	48.2	24.909	2984600	3123200	3053900	2274700	1023700	1649200	1.85175	0.263897
TGGT1_232420-t26_1-p1				TGGT1_232420-t26_1-p1	TGGT1_232420-t26_1-p1 | transcript=TGGT1_232420-t26_1 | gene=TGGT1_232420 | organism=Toxoplasma_gondii_GT1 | gene_product=hypothetical protein | transcript_product=hypothetical protein | location=TGGT1_chrVIII:2077949-2080625(-) | protein_length=458 | sequ	1	1	1	1	1.7	50.228	1516700	1537400	1527050	706280	282040	494160	3.09019	0.112714
TGGT1_232440-t26_1-p1				TGGT1_232440-t26_1-p1	TGGT1_232440-t26_1-p1 | transcript=TGGT1_232440-t26_1 | gene=TGGT1_232440 | organism=Toxoplasma_gondii_GT1 | gene_product=Brf1p family coiled coil protein | transcript_product=Brf1p family coiled coil protein | location=TGGT1_chrVIII:2091405-2096025(+) | p	1	13	13	13	32.1	54.044	402810	488010	445410	1062900	1208200	1135550	0.392242	0.723254
TGGT1_232520-t26_1-p1				TGGT1_232520-t26_1-p1	TGGT1_232520-t26_1-p1 | transcript=TGGT1_232520-t26_1 | gene=TGGT1_232520 | organism=Toxoplasma_gondii_GT1 | gene_product=brix domain-containing protein | transcript_product=brix domain-containing protein | location=TGGT1_chrVIII:2131005-2132727(-) | prote	1	4	4	4	13.7	43.251	14789	12894	13841.5	28715	73649	51182	0.270437	0.452677
TGGT1_232600-t26_1-p1				TGGT1_232600-t26_1-p1	TGGT1_232600-t26_1-p1 | transcript=TGGT1_232600-t26_1 | gene=TGGT1_232600 | organism=Toxoplasma_gondii_GT1 | gene_product=phospholipase, patatin family protein | transcript_product=phospholipase, patatin family protein | location=TGGT1_chrVIII:2182196-2184	1	13	13	13	37.1	70.755	95160	263430	179295	1449400	735580	1092490	0.164116	0.199136
TGGT1_232660-t26_1-p1				TGGT1_232660-t26_1-p1	TGGT1_232660-t26_1-p1 | transcript=TGGT1_232660-t26_1 | gene=TGGT1_232660 | organism=Toxoplasma_gondii_GT1 | gene_product=Hsp70 interacting protein HIP | transcript_product=Hsp70 interacting protein HIP | location=TGGT1_chrVIII:2206171-2208838(-) | protein	1	7	7	7	22.8	45.19	88217	83743	85980	305190	320960	313075	0.274631	0.462622
TGGT1_232710-t26_1-p1				TGGT1_232710-t26_1-p1	TGGT1_232710-t26_1-p1 | transcript=TGGT1_232710-t26_1 | gene=TGGT1_232710 | organism=Toxoplasma_gondii_GT1 | gene_product=ribosomal protein RPS3A | transcript_product=ribosomal protein RPS3A | location=TGGT1_chrVIII:2231374-2232762(+) | protein_length=259	1	17	17	17	53.7	29.371	8080500	8877900	8479200	6978800	5395500	6187150	1.37045	0.399988
TGGT1_232720-t26_1-p1				TGGT1_232720-t26_1-p1	TGGT1_232720-t26_1-p1 | transcript=TGGT1_232720-t26_1 | gene=TGGT1_232720 | organism=Toxoplasma_gondii_GT1 | gene_product=putative Lsm12 | transcript_product=putative Lsm12 | location=TGGT1_chrVIII:2233961-2235299(-) | protein_length=249 | sequence_SO=chro	1	3	3	3	24.5	27.081	26110	90585	58347.5	192300	388110	290205	0.201056	0.285813
TGGT1_232780-t26_1-p1				TGGT1_232780-t26_1-p1	TGGT1_232780-t26_1-p1 | transcript=TGGT1_232780-t26_1 | gene=TGGT1_232780 | organism=Toxoplasma_gondii_GT1 | gene_product=hypothetical protein | transcript_product=hypothetical protein | location=TGGT1_chrVIII:2255308-2260311(-) | protein_length=713 | sequ	1	12	12	12	27.2	77.659	267030	358990	313010	96763	47651	72207	4.3349	0.0579584
TGGT1_232830-t26_1-p1				TGGT1_232830-t26_1-p1	TGGT1_232830-t26_1-p1 | transcript=TGGT1_232830-t26_1 | gene=TGGT1_232830 | organism=Toxoplasma_gondii_GT1 | gene_product=putative vacuolar proton translocating ATPase subunit A | transcript_product=putative vacuolar proton translocating ATPase subunit A |	1	13	13	13	19.9	101.15	71839	114220	93029.5	466670	598350	532510	0.1747	0.223484
TGGT1_233000-t26_1-p1				TGGT1_233000-t26_1-p1	TGGT1_233000-t26_1-p1 | transcript=TGGT1_233000-t26_1 | gene=TGGT1_233000 | organism=Toxoplasma_gondii_GT1 | gene_product=KOW motif domain-containing protein | transcript_product=KOW motif domain-containing protein | location=TGGT1_chrVIII:2313902-2327775(	1	12	12	12	15.4	127.33	87002	61855	74428.5	299860	589380	444620	0.167398	0.206631
TGGT1_233010-t26_1-p1				TGGT1_233010-t26_1-p1	TGGT1_233010-t26_1-p1 | transcript=TGGT1_233010-t26_1 | gene=TGGT1_233010 | organism=Toxoplasma_gondii_GT1 | gene_product=putative cell-cycle-assocaited protein kinase ERK7 | transcript_product=putative cell-cycle-assocaited protein kinase ERK7 | location=	1	21	21	21	43.4	74.437	2511100	2978400	2744750	1030400	516840	773620	3.54793	0.0867887
TGGT1_233100-t26_1-p1				TGGT1_233100-t26_1-p1	TGGT1_233100-t26_1-p1 | transcript=TGGT1_233100-t26_1 | gene=TGGT1_233100 | organism=Toxoplasma_gondii_GT1 | gene_product=SPFH domain / Band 7 family protein | transcript_product=SPFH domain / Band 7 family protein | location=TGGT1_chrVIII:2412652-2416916(	1	9	9	9	39.7	32.061	601480	518320	559900	590220	376960	483590	1.1578	0.491924
TGGT1_233110-t26_1-p1				TGGT1_233110-t26_1-p1	TGGT1_233110-t26_1-p1 | transcript=TGGT1_233110-t26_1 | gene=TGGT1_233110 | organism=Toxoplasma_gondii_GT1 | gene_product=IMP dehydrogenasa | transcript_product=IMP dehydrogenasa | location=TGGT1_chrVIII:2418359-2423494(+) | protein_length=551 | sequence_S	1	12	12	12	30.9	59.046	314320	336420	325370	913290	1443100	1178195	0.27616	0.46624
TGGT1_233120-t26_1-p1				TGGT1_233120-t26_1-p1	TGGT1_233120-t26_1-p1 | transcript=TGGT1_233120-t26_1 | gene=TGGT1_233120 | organism=Toxoplasma_gondii_GT1 | gene_product=AP2 domain transcription factor AP2VIII-2 | transcript_product=AP2 domain transcription factor AP2VIII-2 | location=TGGT1_chrVIII:2426	1	5	5	5	3.2	256.66	33589	4071.4	18830.2	14069	89511	51790	0.363588	0.66351
TGGT1_233140-t26_1-p1				TGGT1_233140-t26_1-p1	TGGT1_233140-t26_1-p1 | transcript=TGGT1_233140-t26_1 | gene=TGGT1_233140 | organism=Toxoplasma_gondii_GT1 | gene_product=putative deoxyuridine 5-triphosphate nucleotidohydrolase | transcript_product=putative deoxyuridine 5-triphosphate nucleotidohydrola	1	2	2	2	18.2	18.19	131820	224040	177930	66173	88000	77086.5	2.30819	0.187181
TGGT1_233160-t26_1-p1				TGGT1_233160-t26_1-p1	TGGT1_233160-t26_1-p1 | transcript=TGGT1_233160-t26_1 | gene=TGGT1_233160 | organism=Toxoplasma_gondii_GT1 | gene_product=hypothetical protein | transcript_product=hypothetical protein | location=TGGT1_chrVIII:2462095-2469533(+) | protein_length=1856 | seq	1	29	29	29	24.7	196.72	1706300	1952500	1829400	1201400	607080	904240	2.02314	0.230809
TGGT1_233190-t26_1-p1				TGGT1_233190-t26_1-p1	TGGT1_233190-t26_1-p1 | transcript=TGGT1_233190-t26_1 | gene=TGGT1_233190 | organism=Toxoplasma_gondii_GT1 | gene_product=SKIP/SNW domain-containing protein | transcript_product=SKIP/SNW domain-containing protein | location=TGGT1_chrVIII:2482334-2488980(+)	1	7	7	7	23.9	61.52	96467	67282	81874.5	90216	89863	90039.5	0.909318	0.641173
TGGT1_233220-t26_1-p1				TGGT1_233220-t26_1-p1	TGGT1_233220-t26_1-p1 | transcript=TGGT1_233220-t26_1 | gene=TGGT1_233220 | organism=Toxoplasma_gondii_GT1 | gene_product=hypothetical protein | transcript_product=hypothetical protein | location=TGGT1_chrVIII:2508163-2514202(-) | protein_length=1476 | seq	1	8	8	8	9.7	159.95	59071	80621	69846	157120	245660	201390	0.34682	0.627348
TGGT1_233230-t26_1-p1				TGGT1_233230-t26_1-p1	TGGT1_233230-t26_1-p1 | transcript=TGGT1_233230-t26_1 | gene=TGGT1_233230 | organism=Toxoplasma_gondii_GT1 | gene_product=RNA-binding protein 8A family protein | transcript_product=RNA-binding protein 8A family protein | location=TGGT1_chrVIII:2518761-2521	1	3	3	3	26.5	18.424	179890	198960	189425	261110	210750	235930	0.802886	0.724776
TGGT1_233300-t26_1-p1				TGGT1_233300-t26_1-p1	TGGT1_233300-t26_1-p1 | transcript=TGGT1_233300-t26_1 | gene=TGGT1_233300 | organism=Toxoplasma_gondii_GT1 | gene_product=RhoGAP domain-containing protein | transcript_product=RhoGAP domain-containing protein | location=TGGT1_chrVIII:2565742-2573035(-) | p	1	4	4	4	10.9	56.326	11886	15710	13798	97274	203420	150347	0.0917744	0.056865
TGGT1_233350-t26_1-p1				TGGT1_233350-t26_1-p1	TGGT1_233350-t26_1-p1 | transcript=TGGT1_233350-t26_1 | gene=TGGT1_233350 | organism=Toxoplasma_gondii_GT1 | gene_product=putative nuclear transport factor 2 | transcript_product=putative nuclear transport factor 2 | location=TGGT1_chrVIII:2601784-2603899(	1	3	3	3	43.2	13.833	71964	102300	87132	209220	4459.5	106840	0.815539	0.714067
TGGT1_233380-t26_1-p1				TGGT1_233380-t26_1-p1	TGGT1_233380-t26_1-p1 | transcript=TGGT1_233380-t26_1 | gene=TGGT1_233380 | organism=Toxoplasma_gondii_GT1 | gene_product=hypothetical protein | transcript_product=hypothetical protein | location=TGGT1_chrVIII:2611416-2614940(+) | protein_length=1049 | seq	1	4	4	4	5.2	113.65	68014	48683	58348.5	8922.4	17626	13274.2	4.39563	0.0562941
TGGT1_233450-t26_1-p1				TGGT1_233450-t26_1-p1	TGGT1_233450-t26_1-p1 | transcript=TGGT1_233450-t26_1 | gene=TGGT1_233450 | organism=Toxoplasma_gondii_GT1 | gene_product=SAG-related sequence SRS29A | transcript_product=SAG-related sequence SRS29A | location=TGGT1_chrVIII:2656903-2658165(+) | protein_len	1	8	8	8	27.1	44.243	113510	100030	106770	181520	254390	217955	0.489872	0.90694
TGGT1_233460-t26_1-p1				TGGT1_233460-t26_1-p1	TGGT1_233460-t26_1-p1 | transcript=TGGT1_233460-t26_1 | gene=TGGT1_233460 | organism=Toxoplasma_gondii_GT1 | gene_product=SAG-related sequence SRS29B | transcript_product=SAG-related sequence SRS29B | location=TGGT1_chrVIII:2660455-2661465(+) | protein_len	1	19	19	18	72	34.829	30503000	31875000	31189000	33616000	32802000	33209000	0.939173	0.62015
TGGT1_233480-t26_1-p1				TGGT1_233480-t26_1-p1	TGGT1_233480-t26_1-p1 | transcript=TGGT1_233480-t26_1 | gene=TGGT1_233480 | organism=Toxoplasma_gondii_GT1 | gene_product=SAG-related sequence SRS29C | transcript_product=SAG-related sequence SRS29C | location=TGGT1_chrVIII:2667297-2668415(+) | protein_len	1	6	6	6	25.5	39.215	683640	699750	691695	928780	557950	743365	0.930492	0.626163
TGGT1_233500-t26_1-p1				TGGT1_233500-t26_1-p1	TGGT1_233500-t26_1-p1 | transcript=TGGT1_233500-t26_1 | gene=TGGT1_233500 | organism=Toxoplasma_gondii_GT1 | gene_product=triose-phosphate isomerase TPI-II | transcript_product=triose-phosphate isomerase TPI-II | location=TGGT1_chrVIII:2678566-2683488(-) |	1	6	6	6	24	39.549	117410	139200	128305	356980	231170	294075	0.4363	0.809942
TGGT1_233520-t26_1-p1				TGGT1_233520-t26_1-p1	TGGT1_233520-t26_1-p1 | transcript=TGGT1_233520-t26_1 | gene=TGGT1_233520 | organism=Toxoplasma_gondii_GT1 | gene_product=ATP-dependent RNA helicase | transcript_product=ATP-dependent RNA helicase | location=TGGT1_chrVIII:2686087-2689735(+) | protein_lengt	1	20	20	19	36	88.894	1073600	982250	1027925	876980	1056200	966590	1.06346	0.542241
TGGT1_233680-t26_1-p1				TGGT1_233680-t26_1-p1	TGGT1_233680-t26_1-p1 | transcript=TGGT1_233680-t26_1 | gene=TGGT1_233680 | organism=Toxoplasma_gondii_GT1 | gene_product=nuclear movement family protein | transcript_product=nuclear movement family protein | location=TGGT1_chrVIII:2721542-2723727(+) | pro	1	5	5	5	21.6	38.924	41629	53930	47779.5	139820	134520	137170	0.348323	0.630626
TGGT1_233720-t26_1-p1				TGGT1_233720-t26_1-p1	TGGT1_233720-t26_1-p1 | transcript=TGGT1_233720-t26_1 | gene=TGGT1_233720 | organism=Toxoplasma_gondii_GT1 | gene_product=DNA-directed RNA polymerase II RPBABC8 | transcript_product=DNA-directed RNA polymerase II RPBABC8 | location=TGGT1_chrVIII:2745322-27	1	2	2	2	18.1	17.057	83748	89505	86626.5	40351	74946	57648.5	1.50267	0.354462
TGGT1_234190-t26_1-p1				TGGT1_234190-t26_1-p1	TGGT1_234190-t26_1-p1 | transcript=TGGT1_234190-t26_1 | gene=TGGT1_234190 | organism=Toxoplasma_gondii_GT1 | gene_product=putative serine hydroxymethyltransferase 2 | transcript_product=putative serine hydroxymethyltransferase 2 | location=TGGT1_chrX:40744	1	10	10	10	27.1	65.246	488340	501060	494700	1357300	1574900	1466100	0.337426	0.606714
TGGT1_234280-t26_1-p1				TGGT1_234280-t26_1-p1	TGGT1_234280-t26_1-p1 | transcript=TGGT1_234280-t26_1 | gene=TGGT1_234280 | organism=Toxoplasma_gondii_GT1 | gene_product=AMP deaminase | transcript_product=AMP deaminase | location=TGGT1_chrX:4167559-4179258(-) | protein_length=1159 | sequence_SO=chromoso	1	6	6	6	9.4	129.12	963690	674290	818990	6610.2	1530600	768605	1.06555	0.541045
TGGT1_234360-t26_1-p1				TGGT1_234360-t26_1-p1	TGGT1_234360-t26_1-p1 | transcript=TGGT1_234360-t26_1 | gene=TGGT1_234360 | organism=Toxoplasma_gondii_GT1 | gene_product=putative DNA topoisomerase I | transcript_product=putative DNA topoisomerase I | location=TGGT1_chrX:4208855-4220190(+) | protein_leng	1	6	6	6	9	99.578	4221	24431	14326	118180	196730	157455	0.0909847	0.0556752
TGGT1_234380-t26_1-p1				TGGT1_234380-t26_1-p1	TGGT1_234380-t26_1-p1 | transcript=TGGT1_234380-t26_1 | gene=TGGT1_234380 | organism=Toxoplasma_gondii_GT1 | gene_product=hypothetical protein | transcript_product=hypothetical protein | location=TGGT1_chrX:4225477-4226948(+) | protein_length=347 | sequenc	1	12	12	12	32.3	38.654	592750	770810	681780	1117800	848140	982970	0.693592	0.827349
TGGT1_234420-t26_1-p1				TGGT1_234420-t26_1-p1	TGGT1_234420-t26_1-p1 | transcript=TGGT1_234420-t26_1 | gene=TGGT1_234420 | organism=Toxoplasma_gondii_GT1 | gene_product=ATPase, AAA family protein | transcript_product=ATPase, AAA family protein | location=TGGT1_chrX:4262179-4269625(-) | protein_length=5	1	7	7	7	15.3	66.762	493160	468520	480840	324170	386380	355275	1.35343	0.406427
TGGT1_234450-t26_1-p1				TGGT1_234450-t26_1-p1	TGGT1_234450-t26_1-p1 | transcript=TGGT1_234450-t26_1 | gene=TGGT1_234450 | organism=Toxoplasma_gondii_GT1 | gene_product=ribosomal protein RPS15A | transcript_product=ribosomal protein RPS15A | location=TGGT1_chrX:4292801-4294683(+) | protein_length=231 |	1	8	8	8	34.2	26.589	3811000	3845800	3828400	2945300	1530700	2238000	1.71063	0.296184
TGGT1_234520-t26_1-p1				TGGT1_234520-t26_1-p1	TGGT1_234520-t26_1-p1 | transcript=TGGT1_234520-t26_1 | gene=TGGT1_234520 | organism=Toxoplasma_gondii_GT1 | gene_product=U2 snRNP auxilliary factor, large subunit, splicing factor subfamily protein | transcript_product=U2 snRNP auxilliary factor, large su	1	6	6	6	15.7	59.961	317270	336200	326735	252010	198910	225460	1.44919	0.371968
TGGT1_234560-t26_1-p1				TGGT1_234560-t26_1-p1	TGGT1_234560-t26_1-p1 | transcript=TGGT1_234560-t26_1 | gene=TGGT1_234560 | organism=Toxoplasma_gondii_GT1 | gene_product=hypothetical protein | transcript_product=hypothetical protein | location=TGGT1_chrX:4351077-4359828(-) | protein_length=1285 | sequen	1	5	5	5	6.5	138.87	47162	44194	45678	59500	251630	155565	0.293626	0.50723
TGGT1_234610-t26_1-p1				TGGT1_234610-t26_1-p1	TGGT1_234610-t26_1-p1 | transcript=TGGT1_234610-t26_1 | gene=TGGT1_234610 | organism=Toxoplasma_gondii_GT1 | gene_product=WD-40 repeat protein | transcript_product=WD-40 repeat protein | location=TGGT1_chrX:4387954-4395568(+) | protein_length=702 | sequenc	1	13	13	13	32.3	76.434	281740	190100	235920	466750	632950	549850	0.429062	0.796133
TGGT1_235020-t26_1-p1				TGGT1_235020-t26_1-p1	TGGT1_235020-t26_1-p1 | transcript=TGGT1_235020-t26_1 | gene=TGGT1_235020 | organism=Toxoplasma_gondii_GT1 | gene_product=putative COPI protein | transcript_product=putative COPI protein | location=TGGT1_chrX:4501792-4518157(-) | protein_length=1256 | sequ	1	27	27	27	33.7	137.06	646800	557840	602320	1051600	1591300	1321450	0.455802	0.846308
TGGT1_235140-t26_1-p1				TGGT1_235140-t26_1-p1	TGGT1_235140-t26_1-p1 | transcript=TGGT1_235140-t26_1 | gene=TGGT1_235140 | organism=Toxoplasma_gondii_GT1 | gene_product=hypothetical protein | transcript_product=hypothetical protein | location=TGGT1_chrX:4531284-4533475(+) | protein_length=342 | sequenc	1	4	4	4	20.2	36.62	76008	131080	103544	128090	14438	71264	1.45296	0.370695
TGGT1_235160-t26_1-p1				TGGT1_235160-t26_1-p1	TGGT1_235160-t26_1-p1 | transcript=TGGT1_235160-t26_1 | gene=TGGT1_235160 | organism=Toxoplasma_gondii_GT1 | gene_product=hypothetical protein | transcript_product=hypothetical protein | location=TGGT1_chrX:4553113-4566152(-) | protein_length=1545 | sequen	1	16	16	16	17	168.11	191790	223260	207525	436770	473830	455300	0.455798	0.8463
TGGT1_235340-t26_1-p1				TGGT1_235340-t26_1-p1	TGGT1_235340-t26_1-p1 | transcript=TGGT1_235340-t26_1 | gene=TGGT1_235340 | organism=Toxoplasma_gondii_GT1 | gene_product=hypothetical protein | transcript_product=hypothetical protein | location=TGGT1_chrX:4675810-4681430(+) | protein_length=720 | sequenc	1	11	11	11	25.6	76.653	167410	122400	144905	492210	415380	453795	0.319318	0.566214
TGGT1_235380-t26_1-p1				TGGT1_235380-t26_1-p1	TGGT1_235380-t26_1-p1 | transcript=TGGT1_235380-t26_1 | gene=TGGT1_235380 | organism=Toxoplasma_gondii_GT1 | gene_product=hypothetical protein | transcript_product=hypothetical protein | location=TGGT1_chrX:4705213-4712437(-) | protein_length=583 | sequenc	1	15	15	15	41.2	65.215	1402000	1754800	1578400	540140	424610	482375	3.27214	0.101318
TGGT1_235470-t26_1-p1				TGGT1_235470-t26_1-p1	TGGT1_235470-t26_1-p1 | transcript=TGGT1_235470-t26_1 | gene=TGGT1_235470 | organism=Toxoplasma_gondii_GT1 | gene_product=myosin A | transcript_product=myosin A | location=TGGT1_chrX:4773284-4778894(+) | protein_length=831 | sequence_SO=chromosome | SO=pro	1	32	32	32	43.7	93.333	4731300	4665800	4698550	8073700	10032000	9052850	0.519013	0.955957
TGGT1_235490-t26_1-p1				TGGT1_235490-t26_1-p1	TGGT1_235490-t26_1-p1 | transcript=TGGT1_235490-t26_1 | gene=TGGT1_235490 | organism=Toxoplasma_gondii_GT1 | gene_product=hypothetical protein | transcript_product=hypothetical protein | location=TGGT1_chrX:4794558-4804621(+) | protein_length=923 | sequenc	1	16	16	16	24.9	102.12	146970	136280	141625	383770	810920	597345	0.237091	0.372712
TGGT1_235540-t26_1-p1				TGGT1_235540-t26_1-p1	TGGT1_235540-t26_1-p1 | transcript=TGGT1_235540-t26_1 | gene=TGGT1_235540 | organism=Toxoplasma_gondii_GT1 | gene_product=putative eukaryotic initiation factor-2 beta | transcript_product=putative eukaryotic initiation factor-2 beta | location=TGGT1_chrX:4	1	9	9	9	45.5	26.233	334820	288750	311785	898130	911060	904595	0.344668	0.622645
TGGT1_235610-t26_1-p1				TGGT1_235610-t26_1-p1	TGGT1_235610-t26_1-p1 | transcript=TGGT1_235610-t26_1 | gene=TGGT1_235610 | organism=Toxoplasma_gondii_GT1 | gene_product=ATPase, AAA family protein | transcript_product=ATPase, AAA family protein | location=TGGT1_chrX:4867272-4876338(-) | protein_length=1	1	3	3	3	3.9	134.71	4498300	6958700	5728500	3227900	7026500	5127200	1.11728	0.512705
TGGT1_235620-t26_1-p1				TGGT1_235620-t26_1-p1	TGGT1_235620-t26_1-p1 | transcript=TGGT1_235620-t26_1 | gene=TGGT1_235620 | organism=Toxoplasma_gondii_GT1 | gene_product=deoxyhypusine synthase | transcript_product=deoxyhypusine synthase | location=TGGT1_chrX:4877700-4879073(+) | protein_length=457 | seq	1	7	7	6	25.4	50.34	143750	134740	139245	26250	224130	125190	1.11227	0.515357
TGGT1_235700-t26_1-p1				TGGT1_235700-t26_1-p1	TGGT1_235700-t26_1-p1 | transcript=TGGT1_235700-t26_1 | gene=TGGT1_235700 | organism=Toxoplasma_gondii_GT1 | gene_product=sedoheptulose-1,7-bisphosphatase | transcript_product=sedoheptulose-1,7-bisphosphatase | location=TGGT1_chrX:4954156-4957661(-) | prot	1	6	6	6	24.8	35.773	91027	73853	82440	593490	443030	518260	0.159071	0.187725
TGGT1_235930-t26_1-p1				TGGT1_235930-t26_1-p1	TGGT1_235930-t26_1-p1 | transcript=TGGT1_235930-t26_1 | gene=TGGT1_235930 | organism=Toxoplasma_gondii_GT1 | gene_product=domain K- type RNA binding proteins family protein | transcript_product=domain K- type RNA binding proteins family protein | location=	1	22	22	22	39.5	64.264	1083400	1164400	1123900	2365300	2979400	2672350	0.420566	0.779707
TGGT1_235970-t26_1-p1				TGGT1_235970-t26_1-p1	TGGT1_235970-t26_1-p1 | transcript=TGGT1_235970-t26_1 | gene=TGGT1_235970 | organism=Toxoplasma_gondii_GT1 | gene_product=putative eukaryotic initiation factor-2 gamma | transcript_product=putative eukaryotic initiation factor-2 gamma | location=TGGT1_chrX	1	11	11	11	38.9	50.508	622860	553460	588160	1923600	2673300	2298450	0.255894	0.417968
TGGT1_235990-t26_1-p1				TGGT1_235990-t26_1-p1	TGGT1_235990-t26_1-p1 | transcript=TGGT1_235990-t26_1 | gene=TGGT1_235990 | organism=Toxoplasma_gondii_GT1 | gene_product=hypothetical protein | transcript_product=hypothetical protein | location=TGGT1_chrX:5113761-5122087(-) | protein_length=1260 | sequen	1	2	2	2	3.3	139.53	30186	19046	24616	40065	41933	40999	0.600405	0.931466
TGGT1_236040-t26_1-p1				TGGT1_236040-t26_1-p1;TGGT1_236050-t26_1-p1	TGGT1_236040-t26_1-p1 | transcript=TGGT1_236040-t26_1 | gene=TGGT1_236040 | organism=Toxoplasma_gondii_GT1 | gene_product=fructose-1,6-bisphosphate aldolase | transcript_product=fructose-1,6-bisphosphate aldolase | location=TGGT1_chrX:5139351-5141389(+) |	2	19	19	19	50.3	46.96	3810400	4040400	3925400	8662700	8044700	8353700	0.4699	0.871839
TGGT1_236070-t26_1-p1				TGGT1_236070-t26_1-p1	TGGT1_236070-t26_1-p1 | transcript=TGGT1_236070-t26_1 | gene=TGGT1_236070 | organism=Toxoplasma_gondii_GT1 | gene_product=pyrroline-5-carboxylate reductase | transcript_product=pyrroline-5-carboxylate reductase | location=TGGT1_chrX:5149282-5154572(-) | pr	1	3	3	3	14.8	36.197	72788	244950	158869	128740	7679.2	68209.6	2.32913	0.184431
TGGT1_236080-t26_1-p1				TGGT1_236080-t26_1-p1	TGGT1_236080-t26_1-p1 | transcript=TGGT1_236080-t26_1 | gene=TGGT1_236080 | organism=Toxoplasma_gondii_GT1 | gene_product=replication factor-a protein 1 (rpa1) subfamily protein | transcript_product=replication factor-a protein 1 (rpa1) subfamily protein |	1	10	10	10	16.4	98.835	285990	461380	373685	167770	160740	164255	2.27503	0.191649
TGGT1_236130-t26_1-p1				TGGT1_236130-t26_1-p1	TGGT1_236130-t26_1-p1 | transcript=TGGT1_236130-t26_1 | gene=TGGT1_236130 | organism=Toxoplasma_gondii_GT1 | gene_product=signal recognition particle (SRP9) domain-containing protein | transcript_product=signal recognition particle (SRP9) domain-containing	1	1	1	1	9.2	23.392	61768	22442	42105	880.7	109220	55050.3	0.764845	0.758356
TGGT1_236140-t26_1-p1				TGGT1_236140-t26_1-p1	TGGT1_236140-t26_1-p1 | transcript=TGGT1_236140-t26_1 | gene=TGGT1_236140 | organism=Toxoplasma_gondii_GT1 | gene_product=hypothetical protein | transcript_product=hypothetical protein | location=TGGT1_chrX:5186771-5190292(+) | protein_length=1057 | sequen	1	5	5	5	8.3	110.48	288470	153760	221115	116710	567810	342260	0.646044	0.878335
TGGT1_236210-t26_1-p1				TGGT1_236210-t26_1-p1	TGGT1_236210-t26_1-p1 | transcript=TGGT1_236210-t26_1 | gene=TGGT1_236210 | organism=Toxoplasma_gondii_GT1 | gene_product=putative peptidase M16 family potein | transcript_product=putative peptidase M16 family potein | location=TGGT1_chrX:5216353-5222014(+	1	16	16	16	39.7	56.915	1062400	1005400	1033900	1934400	2911300	2422850	0.426729	0.791645
TGGT1_236270-t26_1-p1				TGGT1_236270-t26_1-p1	TGGT1_236270-t26_1-p1 | transcript=TGGT1_236270-t26_1 | gene=TGGT1_236270 | organism=Toxoplasma_gondii_GT1 | gene_product=hypothetical protein | transcript_product=hypothetical protein | location=TGGT1_chrX:5261682-5264457(+) | protein_length=384 | sequenc	1	3	3	3	12.5	39.794	20271	73257	46764	60605	26454	43529.5	1.07431	0.536099
TGGT1_236540-t26_1-p1				TGGT1_236540-t26_1-p1	TGGT1_236540-t26_1-p1 | transcript=TGGT1_236540-t26_1 | gene=TGGT1_236540 | organism=Toxoplasma_gondii_GT1 | gene_product=RNA recognition motif-containing protein | transcript_product=RNA recognition motif-containing protein | location=TGGT1_chrX:5301444-5	1	16	16	16	42.9	53.017	29223000	26222000	27722500	12389000	4166300	8277650	3.34908	0.0969598
TGGT1_236560-t26_1-p1				TGGT1_236560-t26_1-p1	TGGT1_236560-t26_1-p1 | transcript=TGGT1_236560-t26_1 | gene=TGGT1_236560 | organism=Toxoplasma_gondii_GT1 | gene_product=hypothetical protein | transcript_product=hypothetical protein | location=TGGT1_chrX:5312225-5319664(+) | protein_length=2479 | sequen	1	5	5	5	3.3	259.14	51198	125280	88239	15815	179680	97747.5	0.902724	0.64595
TGGT1_236570-t26_1-p1				TGGT1_236570-t26_1-p1	TGGT1_236570-t26_1-p1 | transcript=TGGT1_236570-t26_1 | gene=TGGT1_236570 | organism=Toxoplasma_gondii_GT1 | gene_product=lysine decarboxylase family protein | transcript_product=lysine decarboxylase family protein | location=TGGT1_chrX:5322842-5325476(+)	1	11	11	11	35.3	43.956	2363400	2373300	2368350	5287000	7168500	6227750	0.38029	0.698654
TGGT1_236580-t26_1-p1				TGGT1_236580-t26_1-p1	TGGT1_236580-t26_1-p1 | transcript=TGGT1_236580-t26_1 | gene=TGGT1_236580 | organism=Toxoplasma_gondii_GT1 | gene_product=Prp31-15.5k-U4 Snrna Complex family protein | transcript_product=Prp31-15.5k-U4 Snrna Complex family protein | location=TGGT1_chrX:532	1	1	1	1	7.1	19.947	151130	285830	218480	251610	46842	149226	1.46409	0.366974
TGGT1_236840-t26_1-p1				TGGT1_236840-t26_1-p1	TGGT1_236840-t26_1-p1 | transcript=TGGT1_236840-t26_1 | gene=TGGT1_236840 | organism=Toxoplasma_gondii_GT1 | gene_product=putative zinc finger (C-x8-C-x5-C-x3-H)-2 | transcript_product=putative zinc finger (C-x8-C-x5-C-x3-H)-2 | location=TGGT1_chrX:5420639	1	6	6	6	22.8	41.975	142370	117640	130005	276300	343570	309935	0.419459	0.77755
TGGT1_236870-t26_1-p1				TGGT1_236870-t26_1-p1	TGGT1_236870-t26_1-p1 | transcript=TGGT1_236870-t26_1 | gene=TGGT1_236870 | organism=Toxoplasma_gondii_GT1 | gene_product=hypothetical protein | transcript_product=hypothetical protein | location=TGGT1_chrX:5454717-5455361(-) | protein_length=214 | sequenc	1	1	1	1	4.2	23.821	25010	33721	29365.5	49578	2948.9	26263.5	1.11811	0.512263
TGGT1_236910-t26_1-p1				TGGT1_236910-t26_1-p1	TGGT1_236910-t26_1-p1 | transcript=TGGT1_236910-t26_1 | gene=TGGT1_236910 | organism=Toxoplasma_gondii_GT1 | gene_product=putative U2 snRNP auxiliary factor | transcript_product=putative U2 snRNP auxiliary factor | location=TGGT1_chrX:5461144-5462410(-) |	1	9	9	9	39.4	29.492	3921600	3067000	3494300	1551200	395800	973500	3.58942	0.0848468
TGGT1_236950-t26_1-p1				TGGT1_236950-t26_1-p1	TGGT1_236950-t26_1-p1 | transcript=TGGT1_236950-t26_1 | gene=TGGT1_236950 | organism=Toxoplasma_gondii_GT1 | gene_product=hypothetical protein | transcript_product=hypothetical protein | location=TGGT1_chrX:5495249-5496238(-) | protein_length=112 | sequenc	1	3	3	3	55.4	12.489	216710	306710	261710	218700	22355	120528	2.17137	0.206582
TGGT1_236970-t26_1-p1				TGGT1_236970-t26_1-p1	TGGT1_236970-t26_1-p1 | transcript=TGGT1_236970-t26_1 | gene=TGGT1_236970 | organism=Toxoplasma_gondii_GT1 | gene_product=SWI2/SNF2-containing PHD finger protein | transcript_product=SWI2/SNF2-containing PHD finger protein | location=TGGT1_chrX:5508193-551	1	3	3	3	2.4	277.87	179750	171410	175580	107490	58904	83197	2.11041	0.216107
TGGT1_237010-t26_1-p1				TGGT1_237010-t26_1-p1	TGGT1_237010-t26_1-p1 | transcript=TGGT1_237010-t26_1 | gene=TGGT1_237010 | organism=Toxoplasma_gondii_GT1 | gene_product=hypothetical protein | transcript_product=hypothetical protein | location=TGGT1_chrX:5557116-5563014(-) | protein_length=645 | sequenc	1	9	9	9	15.8	71.919	105680	128660	117170	424420	701380	562900	0.208154	0.302858
TGGT1_237015-t26_1-p1				TGGT1_237015-t26_1-p1	TGGT1_237015-t26_1-p1 | transcript=TGGT1_237015-t26_1 | gene=TGGT1_237015 | organism=Toxoplasma_gondii_GT1 | gene_product=hypothetical protein | transcript_product=hypothetical protein | location=TGGT1_chrX:5566838-5567632(-) | protein_length=264 | sequenc	1	3	3	3	18.2	29.359	127580	130200	128890	137250	162660	149955	0.859525	0.67851
TGGT1_237110-t26_1-p1				TGGT1_237110-t26_1-p1	TGGT1_237110-t26_1-p1 | transcript=TGGT1_237110-t26_1 | gene=TGGT1_237110 | organism=Toxoplasma_gondii_GT1 | gene_product=putative replication factor C subunit 2 | transcript_product=putative replication factor C subunit 2 | location=TGGT1_chrX:5615960-562	1	2	2	2	5.6	39.796	18621	35045	26833	27862	34027	30944.5	0.867133	0.672612
TGGT1_237140-t26_1-p1				TGGT1_237140-t26_1-p1	TGGT1_237140-t26_1-p1 | transcript=TGGT1_237140-t26_1 | gene=TGGT1_237140 | organism=Toxoplasma_gondii_GT1 | gene_product=putative ethylene inducible protein | transcript_product=putative ethylene inducible protein | location=TGGT1_chrX:5625979-5630291(+)	1	5	5	5	22.1	32.684	264210	255450	259830	404790	519170	461980	0.562427	0.97912
TGGT1_237150-t26_1-p1				TGGT1_237150-t26_1-p1	TGGT1_237150-t26_1-p1 | transcript=TGGT1_237150-t26_1 | gene=TGGT1_237150 | organism=Toxoplasma_gondii_GT1 | gene_product=putative minor histocompatibility antigen h13 | transcript_product=putative minor histocompatibility antigen h13 | location=TGGT1_chrX	1	10	10	10	25.9	46.2	396630	359700	378165	724430	1166200	945315	0.400041	0.739059
TGGT1_237180-t26_1-p1				TGGT1_237180-t26_1-p1	TGGT1_237180-t26_1-p1 | transcript=TGGT1_237180-t26_1 | gene=TGGT1_237180 | organism=Toxoplasma_gondii_GT1 | gene_product=hypothetical protein | transcript_product=hypothetical protein | location=TGGT1_chrX:5659103-5659870(-) | protein_length=255 | sequenc	1	3	3	3	13.3	29.183	183140	170460	176800	136410	83684	110047	1.60659	0.323547
TGGT1_237220-t26_1-p1				TGGT1_237220-t26_1-p1	TGGT1_237220-t26_1-p1 | transcript=TGGT1_237220-t26_1 | gene=TGGT1_237220 | organism=Toxoplasma_gondii_GT1 | gene_product=putative DNA replication licensing factor Mcm7 | transcript_product=putative DNA replication licensing factor Mcm7 | location=TGGT1_ch	1	16	16	16	27.3	96.874	243130	145270	194200	233640	547480	390560	0.497235	0.919568
TGGT1_237230-t26_1-p1				TGGT1_237230-t26_1-p1	TGGT1_237230-t26_1-p1 | transcript=TGGT1_237230-t26_1 | gene=TGGT1_237230 | organism=Toxoplasma_gondii_GT1 | gene_product=hypothetical protein | transcript_product=hypothetical protein | location=TGGT1_chrX:5688823-5690440(-) | protein_length=213 | sequenc	1	2	2	2	21.1	23.906	63932	57128	60530	97505	43093	70299	0.861036	0.677333
TGGT1_237280-t26_1-p1				TGGT1_237280-t26_1-p1	TGGT1_237280-t26_1-p1 | transcript=TGGT1_237280-t26_1 | gene=TGGT1_237280 | organism=Toxoplasma_gondii_GT1 | gene_product=TLD protein | transcript_product=TLD protein | location=TGGT1_chrX:5711509-5719913(+) | protein_length=2190 | sequence_SO=chromosome |	1	5	5	5	3.7	233.25	25920	27605	26762.5	25835	43750	34792.5	0.769203	0.7544
TGGT1_237290-t26_1-p1				TGGT1_237290-t26_1-p1	TGGT1_237290-t26_1-p1 | transcript=TGGT1_237290-t26_1 | gene=TGGT1_237290 | organism=Toxoplasma_gondii_GT1 | gene_product=hypothetical protein | transcript_product=hypothetical protein | location=TGGT1_chrX:5723084-5730391(-) | protein_length=2085 | sequen	1	20	20	20	15.1	222.43	1151800	1028900	1090350	275830	363220	319525	3.41241	0.0935567
TGGT1_237470-t26_1-p1				TGGT1_237470-t26_1-p1	TGGT1_237470-t26_1-p1 | transcript=TGGT1_237470-t26_1 | gene=TGGT1_237470 | organism=Toxoplasma_gondii_GT1 | gene_product=glycine cleavage T-protein (aminomethyl transferase) domain-containing protein | transcript_product=glycine cleavage T-protein (aminom	1	5	5	5	9.3	92.509	161110	196680	178895	1187200	747860	967530	0.184899	0.247369
TGGT1_237520-t26_1-p1				TGGT1_237520-t26_1-p1	TGGT1_237520-t26_1-p1 | transcript=TGGT1_237520-t26_1 | gene=TGGT1_237520 | organism=Toxoplasma_gondii_GT1 | gene_product=hypothetical protein | transcript_product=hypothetical protein | location=TGGT1_chrX:5838186-5841629(-) | protein_length=1147 | sequen	1	7	7	7	12.9	114.65	363590	8286.1	185938	425760	624280	525020	0.354154	0.643272
TGGT1_237560-t26_1-p1				TGGT1_237560-t26_1-p1	TGGT1_237560-t26_1-p1 | transcript=TGGT1_237560-t26_1 | gene=TGGT1_237560 | organism=Toxoplasma_gondii_GT1 | gene_product=iron-sulfur cluster protein ISCU | transcript_product=iron-sulfur cluster protein ISCU | location=TGGT1_chrX:5877385-5879483(-) | prot	1	5	5	5	30.6	23.775	347390	264270	305830	78356	71793	75074.5	4.07369	0.0658993
TGGT1_237820-t26_1-p1				TGGT1_237820-t26_1-p1	TGGT1_237820-t26_1-p1 | transcript=TGGT1_237820-t26_1 | gene=TGGT1_237820 | organism=Toxoplasma_gondii_GT1 | gene_product=IMC sub-compartment protein ISP2 | transcript_product=IMC sub-compartment protein ISP2 | location=TGGT1_chrIV:2412658-2414234(+) | pro	1	7	7	7	47.5	17.397	287670	377180	332425	361690	413550	387620	0.857605	0.68001
TGGT1_238010-t26_1-p1				TGGT1_238010-t26_1-p1	TGGT1_238010-t26_1-p1 | transcript=TGGT1_238010-t26_1 | gene=TGGT1_238010 | organism=Toxoplasma_gondii_GT1 | gene_product=ribosomal protein RPL23A | transcript_product=ribosomal protein RPL23A | location=TGGT1_chrVI:8631-10722(+) | protein_length=167 | seq	1	8	8	8	40.7	18.561	2760400	2843900	2802150	2132700	536990	1334845	2.09923	0.217918
TGGT1_238040A-t26_1-p1				TGGT1_238040A-t26_1-p1;TGGT1_238040B-t26_1-p1;TGGT1_411630-t26_1-p1	TGGT1_238040A-t26_1-p1 | transcript=TGGT1_238040A-t26_1 | gene=TGGT1_238040A | organism=Toxoplasma_gondii_GT1 | gene_product=protein disulfide-isomerase domain-containing protein | transcript_product=protein disulfide-isomerase domain-containing protein |	3	15	15	15	22.5	126.2	99298	84082	91690	380080	672500	526290	0.17422	0.222368
TGGT1_238050-t26_1-p1				TGGT1_238050-t26_1-p1	TGGT1_238050-t26_1-p1 | transcript=TGGT1_238050-t26_1 | gene=TGGT1_238050 | organism=Toxoplasma_gondii_GT1 | gene_product=nuclease and tudor domain-containing protein | transcript_product=nuclease and tudor domain-containing protein | location=TGGT1_chrVI:	1	23	23	23	32.3	114.22	881080	696080	788580	2271600	4047500	3159550	0.249586	0.402823
TGGT1_238070-t26_1-p1				TGGT1_238070-t26_1-p1	TGGT1_238070-t26_1-p1 | transcript=TGGT1_238070-t26_1 | gene=TGGT1_238070 | organism=Toxoplasma_gondii_GT1 | gene_product=glutaredoxin domain-containing protein | transcript_product=glutaredoxin domain-containing protein | location=TGGT1_chrVI:45953-48446(	1	3	3	3	16.8	26.165	41027	21258	31142.5	112980	152680	132830	0.234454	0.366344
TGGT1_238150-t26_1-p1				TGGT1_238150-t26_1-p1	TGGT1_238150-t26_1-p1 | transcript=TGGT1_238150-t26_1 | gene=TGGT1_238150 | organism=Toxoplasma_gondii_GT1 | gene_product=hypothetical protein | transcript_product=hypothetical protein | location=TGGT1_chrVI:87904-88953(+) | protein_length=349 | sequence_S	1	3	3	3	11.5	37.08	211640	218570	215105	147190	107920	127555	1.68637	0.302272
TGGT1_238180-t26_1-p1				TGGT1_238180-t26_1-p1	TGGT1_238180-t26_1-p1 | transcript=TGGT1_238180-t26_1 | gene=TGGT1_238180 | organism=Toxoplasma_gondii_GT1 | gene_product=putative 26s proteasome regulatory complex subunit | transcript_product=putative 26s proteasome regulatory complex subunit | location=	1	5	5	5	16.5	47.563	109320	85447	97383.5	267770	676750	472260	0.206207	0.298176
TGGT1_238190-t26_1-p1				TGGT1_238190-t26_1-p1	TGGT1_238190-t26_1-p1 | transcript=TGGT1_238190-t26_1 | gene=TGGT1_238190 | organism=Toxoplasma_gondii_GT1 | gene_product=DNA-directed RNA polymerase II RPB3 | transcript_product=DNA-directed RNA polymerase II RPB3 | location=TGGT1_chrVI:112159-117682(+) |	1	5	5	5	14.5	51.72	91689	80045	85867	127030	212900	169965	0.505204	0.93305
TGGT1_238230-t26_1-p1				TGGT1_238230-t26_1-p1	TGGT1_238230-t26_1-p1 | transcript=TGGT1_238230-t26_1 | gene=TGGT1_238230 | organism=Toxoplasma_gondii_GT1 | gene_product=Ser/Thr phosphatase family protein | transcript_product=Ser/Thr phosphatase family protein | location=TGGT1_chrVI:140425-147185(+) | p	1	2	2	2	5.8	55.565	5262.7	13003	9132.85	25218	8911.8	17064.9	0.535183	0.982062
TGGT1_238250-t26_1-p1				TGGT1_238250-t26_1-p1	TGGT1_238250-t26_1-p1 | transcript=TGGT1_238250-t26_1 | gene=TGGT1_238250 | organism=Toxoplasma_gondii_GT1 | gene_product=ribosomal protein RPL36 | transcript_product=ribosomal protein RPL36 | location=TGGT1_chrVI:154936-156110(+) | protein_length=101 | se	1	2	2	2	11.9	11.407	613820	1003400	808610	747540	567540	657540	1.22975	0.457812
TGGT1_238510-t26_1-p1				TGGT1_238510-t26_1-p1	TGGT1_238510-t26_1-p1 | transcript=TGGT1_238510-t26_1 | gene=TGGT1_238510 | organism=Toxoplasma_gondii_GT1 | gene_product=hypothetical protein | transcript_product=hypothetical protein | location=TGGT1_chrVI:255604-259176(+) | protein_length=1082 | sequenc	1	13	13	13	15.5	116.23	669020	772330	720675	286320	120500	203410	3.54297	0.0870249
TGGT1_238940-t26_1-p1				TGGT1_238940-t26_1-p1	TGGT1_238940-t26_1-p1 | transcript=TGGT1_238940-t26_1 | gene=TGGT1_238940 | organism=Toxoplasma_gondii_GT1 | gene_product=putative GDP mannose 4,6-dehydratase | transcript_product=putative GDP mannose 4,6-dehydratase | location=TGGT1_chrVI:316547-323595(+)	1	4	4	4	13.3	41.745	5296	86756	46026	29006	61531	45268.5	1.01673	0.569837
TGGT1_238950-t26_1-p1				TGGT1_238950-t26_1-p1	TGGT1_238950-t26_1-p1 | transcript=TGGT1_238950-t26_1 | gene=TGGT1_238950 | organism=Toxoplasma_gondii_GT1 | gene_product=putative fatty acyl-CoA desaturase | transcript_product=putative fatty acyl-CoA desaturase | location=TGGT1_chrVI:327886-337165(-) | p	1	9	9	9	12.1	117.19	40455	45840	43147.5	108440	300520	204480	0.211011	0.309736
TGGT1_239010-t26_1-p1				TGGT1_239010-t26_1-p1	TGGT1_239010-t26_1-p1 | transcript=TGGT1_239010-t26_1 | gene=TGGT1_239010 | organism=Toxoplasma_gondii_GT1 | gene_product=hypothetical protein | transcript_product=hypothetical protein | location=TGGT1_chrVI:386043-388100(-) | protein_length=685 | sequence	1	3	3	3	11.1	70.758	20042	17558	18800	45629	42643	44136	0.425956	0.790155
TGGT1_239100-t26_1-p1				TGGT1_239100-t26_1-p1	TGGT1_239100-t26_1-p1 | transcript=TGGT1_239100-t26_1 | gene=TGGT1_239100 | organism=Toxoplasma_gondii_GT1 | gene_product=ribosomal protein RPS7 | transcript_product=ribosomal protein RPS7 | location=TGGT1_chrVI:457170-458270(+) | protein_length=196 | sequ	1	15	15	15	62.2	22.587	8257000	8348600	8302800	6625900	4116700	5371300	1.54577	0.341166
TGGT1_239260-t26_1-p1				TGGT1_239260-t26_1-p1	TGGT1_239260-t26_1-p1 | transcript=TGGT1_239260-t26_1 | gene=TGGT1_239260 | organism=Toxoplasma_gondii_GT1 | gene_product=histone H4 | transcript_product=histone H4 | location=TGGT1_chrVI:491746-492057(-) | protein_length=103 | sequence_SO=chromosome | SO=	1	10	10	10	53.4	11.439	10687000	13842000	12264500	16840000	7184900	12012450	1.02098	0.567248
TGGT1_239400-t26_1-p1				TGGT1_239400-t26_1-p1	TGGT1_239400-t26_1-p1 | transcript=TGGT1_239400-t26_1 | gene=TGGT1_239400 | organism=Toxoplasma_gondii_GT1 | gene_product=hypothetical protein | transcript_product=hypothetical protein | location=TGGT1_chrVI:611132-617706(+) | protein_length=1265 | sequenc	1	6	6	6	8.8	133.93	81980	128190	105085	167640	403440	285540	0.368022	0.672927
TGGT1_239490-t26_1-p1				TGGT1_239490-t26_1-p1	TGGT1_239490-t26_1-p1 | transcript=TGGT1_239490-t26_1 | gene=TGGT1_239490 | organism=Toxoplasma_gondii_GT1 | gene_product=dehydrogenase E1 component family protein | transcript_product=dehydrogenase E1 component family protein | location=TGGT1_chrVI:705091	1	15	15	15	34.5	63.901	562330	872550	717440	1296900	1726900	1511900	0.474529	0.880085
TGGT1_239500-t26_1-p1				TGGT1_239500-t26_1-p1	TGGT1_239500-t26_1-p1 | transcript=TGGT1_239500-t26_1 | gene=TGGT1_239500 | organism=Toxoplasma_gondii_GT1 | gene_product=putative proteasome subunit alpha type | transcript_product=putative proteasome subunit alpha type | location=TGGT1_chrVI:713977-71690	1	6	6	6	42.5	27.936	312150	269990	291070	570530	613430	591980	0.491689	0.910072
TGGT1_239530-t26_1-p1				TGGT1_239530-t26_1-p1	TGGT1_239530-t26_1-p1 | transcript=TGGT1_239530-t26_1 | gene=TGGT1_239530 | organism=Toxoplasma_gondii_GT1 | gene_product=alanine-glyoxylate aminotransferase | transcript_product=alanine-glyoxylate aminotransferase | location=TGGT1_chrVI:730926-732071(+) |	1	8	8	8	32.8	41.811	197570	143980	170775	451710	546250	498980	0.342248	0.61734
TGGT1_239590-t26_1-p1				TGGT1_239590-t26_1-p1	TGGT1_239590-t26_1-p1 | transcript=TGGT1_239590-t26_1 | gene=TGGT1_239590 | organism=Toxoplasma_gondii_GT1 | gene_product=WD domain, G-beta repeat-containing protein | transcript_product=WD domain, G-beta repeat-containing protein | location=TGGT1_chrVI:77	1	8	8	8	15.2	74.853	221970	146650	184310	247550	157990	202770	0.908961	0.64143
TGGT1_239610-t26_1-p1				TGGT1_239610-t26_1-p1	TGGT1_239610-t26_1-p1 | transcript=TGGT1_239610-t26_1 | gene=TGGT1_239610 | organism=Toxoplasma_gondii_GT1 | gene_product=hypothetical protein | transcript_product=hypothetical protein | location=TGGT1_chrVI:792572-794410(+) | protein_length=612 | sequence	1	5	5	5	16.5	65.662	19493	96776	58134.5	38464	65398	51931	1.11946	0.511556
TGGT1_239620-t26_1-p1				TGGT1_239620-t26_1-p1	TGGT1_239620-t26_1-p1 | transcript=TGGT1_239620-t26_1 | gene=TGGT1_239620 | organism=Toxoplasma_gondii_GT1 | gene_product=5-nucleotidase, C-terminal domain-containing protein | transcript_product=5-nucleotidase, C-terminal domain-containing protein | loc	1	4	4	4	7.3	95.57	271480	36699	154090	51607	137690	94648.5	1.62802	0.317635
TGGT1_239630-t26_1-p1				TGGT1_239630-t26_1-p1	TGGT1_239630-t26_1-p1 | transcript=TGGT1_239630-t26_1 | gene=TGGT1_239630 | organism=Toxoplasma_gondii_GT1 | gene_product=cytidine and deoxycytidylate deaminase zinc-binding region domain-containing protein | transcript_product=cytidine and deoxycytidylate	1	4	4	4	13	47.429	75246	28992	52119	49236	58844	54040	0.964452	0.603094
TGGT1_239680-t26_1-p1				TGGT1_239680-t26_1-p1	TGGT1_239680-t26_1-p1 | transcript=TGGT1_239680-t26_1 | gene=TGGT1_239680 | organism=Toxoplasma_gondii_GT1 | gene_product=hypothetical protein | transcript_product=hypothetical protein | location=TGGT1_chrVI:820561-824385(-) | protein_length=601 | sequence	1	3	3	3	5.7	65.463	10788	7393.3	9090.65	20449	9883.3	15166.1	0.599404	0.932681
TGGT1_239740-t26_1-p1				TGGT1_239740-t26_1-p1	TGGT1_239740-t26_1-p1 | transcript=TGGT1_239740-t26_1 | gene=TGGT1_239740 | organism=Toxoplasma_gondii_GT1 | gene_product=dense granule protein GRA14 | transcript_product=dense granule protein GRA14 | location=TGGT1_chrVI:875718-876944(-) | protein_length=	1	7	7	7	22.3	44.753	328040	295110	311575	382560	180970	281765	1.1058	0.518813
TGGT1_239752-t26_1-p1				TGGT1_239752-t26_1-p1	TGGT1_239752-t26_1-p1 | transcript=TGGT1_239752-t26_1 | gene=TGGT1_239752 | organism=Toxoplasma_gondii_GT1 | gene_product=hypothetical protein | transcript_product=hypothetical protein | location=TGGT1_chrVI:884973-888129(+) | protein_length=905 | sequence	1	16	16	16	24.5	102.14	95955	45412	70683.5	474100	900870	687485	0.102815	0.074568
TGGT1_239760-t26_1-p1				TGGT1_239760-t26_1-p1	TGGT1_239760-t26_1-p1 | transcript=TGGT1_239760-t26_1 | gene=TGGT1_239760 | organism=Toxoplasma_gondii_GT1 | gene_product=ribosomal protein RPL22 | transcript_product=ribosomal protein RPL22 | location=TGGT1_chrVI:893982-895795(-) | protein_length=133 | se	1	3	3	3	21.1	15.073	2243800	2324800	2284300	1870200	709620	1289910	1.7709	0.281769
TGGT1_239800-t26_1-p1				TGGT1_239800-t26_1-p1	TGGT1_239800-t26_1-p1 | transcript=TGGT1_239800-t26_1 | gene=TGGT1_239800 | organism=Toxoplasma_gondii_GT1 | gene_product=hypothetical protein | transcript_product=hypothetical protein | location=TGGT1_chrVI:916718-920124(-) | protein_length=309 | sequence	1	3	3	3	13.9	34.083	31388	57185	44286.5	42596	20527	31561.5	1.40318	0.388
TGGT1_239820-t26_1-p1				TGGT1_239820-t26_1-p1	TGGT1_239820-t26_1-p1 | transcript=TGGT1_239820-t26_1 | gene=TGGT1_239820 | organism=Toxoplasma_gondii_GT1 | gene_product=D-3-phosphoglycerate dehydrogenase | transcript_product=D-3-phosphoglycerate dehydrogenase | location=TGGT1_chrVI:931789-940557(-) | p	1	15	15	15	42.2	65.193	735590	704810	720200	1420500	2030000	1725250	0.417447	0.773618
TGGT1_239890-t26_1-p1				TGGT1_239890-t26_1-p1	TGGT1_239890-t26_1-p1 | transcript=TGGT1_239890-t26_1 | gene=TGGT1_239890 | organism=Toxoplasma_gondii_GT1 | gene_product=SCP family extracellular subfamily protein | transcript_product=SCP family extracellular subfamily protein | location=TGGT1_chrVI:9846	1	6	6	6	28.9	26.623	225380	93583	159482	219220	50261	134740	1.18362	0.479289
TGGT1_240060-t26_1-p1				TGGT1_240060-t26_1-p1	TGGT1_240060-t26_1-p1 | transcript=TGGT1_240060-t26_1 | gene=TGGT1_240060 | organism=Toxoplasma_gondii_GT1 | gene_product=hypothetical protein | transcript_product=hypothetical protein | location=TGGT1_chrVI:1027949-1030621(+) | protein_length=844 | sequen	1	15	15	15	32.3	88.786	2587800	2806200	2697000	981050	446990	714020	3.77721	0.0767402
TGGT1_240090-t26_1-p1				TGGT1_240090-t26_1-p1	TGGT1_240090-t26_1-p1 | transcript=TGGT1_240090-t26_1 | gene=TGGT1_240090 | organism=Toxoplasma_gondii_GT1 | gene_product=putative rhoptry kinase family protein ROP34 | transcript_product=putative rhoptry kinase family protein ROP34 | location=TGGT1_chrVI:	1	5	5	5	12.8	61.601	41317	66762	54039.5	125540	142780	134160	0.402799	0.7446
TGGT1_240250-t26_1-p1				TGGT1_240250-t26_1-p1	TGGT1_240250-t26_1-p1 | transcript=TGGT1_240250-t26_1 | gene=TGGT1_240250 | organism=Toxoplasma_gondii_GT1 | gene_product=macro domain-containing protein | transcript_product=macro domain-containing protein | location=TGGT1_chrVI:1105085-1109716(+) | prote	1	5	5	5	8.7	87.921	26983	44466	35724.5	45925	105180	75552.5	0.472843	0.877091
TGGT1_240280-t26_1-p1				TGGT1_240280-t26_1-p1	TGGT1_240280-t26_1-p1 | transcript=TGGT1_240280-t26_1 | gene=TGGT1_240280 | organism=Toxoplasma_gondii_GT1 | gene_product=S1/P1nuclease | transcript_product=S1/P1nuclease | location=TGGT1_chrVI:1125848-1133275(-) | protein_length=439 | sequence_SO=chromoso	1	9	9	9	27.6	48.553	182920	216650	199785	394050	646680	520365	0.383932	0.7062
TGGT1_240450-t26_1-p1				TGGT1_240450-t26_1-p1	TGGT1_240450-t26_1-p1 | transcript=TGGT1_240450-t26_1 | gene=TGGT1_240450 | organism=Toxoplasma_gondii_GT1 | gene_product=Maf family protein | transcript_product=Maf family protein | location=TGGT1_chrVI:1255401-1256204(-) | protein_length=267 | sequence_S	1	3	3	3	16.5	29.566	12289	7190.3	9739.65	21472	39663	30567.5	0.318628	0.564651
TGGT1_240500-t26_1-p1				TGGT1_240500-t26_1-p1	TGGT1_240500-t26_1-p1 | transcript=TGGT1_240500-t26_1 | gene=TGGT1_240500 | organism=Toxoplasma_gondii_GT1 | gene_product=hypothetical protein | transcript_product=hypothetical protein | location=TGGT1_chrVI:1267554-1269034(+) | protein_length=293 | sequen	1	2	2	2	8.2	32.078	14301	9772.6	12036.8	23316	30058	26687	0.451036	0.837533
TGGT1_240510-t26_1-p1				TGGT1_240510-t26_1-p1	TGGT1_240510-t26_1-p1 | transcript=TGGT1_240510-t26_1 | gene=TGGT1_240510 | organism=Toxoplasma_gondii_GT1 | gene_product=hypothetical protein | transcript_product=hypothetical protein | location=TGGT1_chrVI:1270405-1274121(-) | protein_length=1238 | seque	1	17	17	17	22.1	134.92	749270	587220	668245	453010	427030	440020	1.51867	0.349444
TGGT1_240570-t26_1-p1				TGGT1_240570-t26_1-p1	TGGT1_240570-t26_1-p1 | transcript=TGGT1_240570-t26_1 | gene=TGGT1_240570 | organism=Toxoplasma_gondii_GT1 | gene_product=hypothetical protein | transcript_product=hypothetical protein | location=TGGT1_chrVI:1293465-1295755(+) | protein_length=504 | sequen	1	6	6	6	16.3	57.402	57623	22461	40042	96663	204260	150462	0.266128	0.442427
TGGT1_240600-t26_1-p1				TGGT1_240600-t26_1-p1	TGGT1_240600-t26_1-p1 | transcript=TGGT1_240600-t26_1 | gene=TGGT1_240600 | organism=Toxoplasma_gondii_GT1 | gene_product=putative chaperonin cpn60 | transcript_product=putative chaperonin cpn60 | location=TGGT1_chrVI:1306402-1309981(+) | protein_length=66	1	21	21	21	48	72.223	699400	651690	675545	1162500	1769700	1466100	0.460777	0.855389
TGGT1_240640-t26_1-p1				TGGT1_240640-t26_1-p1	TGGT1_240640-t26_1-p1 | transcript=TGGT1_240640-t26_1 | gene=TGGT1_240640 | organism=Toxoplasma_gondii_GT1 | gene_product=casein kinase I | transcript_product=casein kinase I | location=TGGT1_chrVI:1321734-1325141(+) | protein_length=324 | sequence_SO=chro	1	11	11	11	35.2	37.959	243320	159260	201290	429410	570840	500125	0.402479	0.743959
TGGT1_240650-t26_1-p1				TGGT1_240650-t26_1-p1	TGGT1_240650-t26_1-p1 | transcript=TGGT1_240650-t26_1 | gene=TGGT1_240650 | organism=Toxoplasma_gondii_GT1 | gene_product=putative coatomer protein complex, subunit alpha | transcript_product=putative coatomer protein complex, subunit alpha | location=TGGT	1	32	32	32	32.9	142.95	577650	640400	609025	1553400	2632400	2092900	0.290996	0.501099
TGGT1_240690-t26_1-p1				TGGT1_240690-t26_1-p1	TGGT1_240690-t26_1-p1 | transcript=TGGT1_240690-t26_1 | gene=TGGT1_240690 | organism=Toxoplasma_gondii_GT1 | gene_product=S-adenosyl methionine synthetase | transcript_product=S-adenosyl methionine synthetase | location=TGGT1_chrVI:1359050-1361470(-) | pro	1	8	8	8	22.4	45.894	294670	508870	401770	134700	340800	237750	1.68988	0.30138
TGGT1_240710-t26_1-p1				TGGT1_240710-t26_1-p1	TGGT1_240710-t26_1-p1 | transcript=TGGT1_240710-t26_1 | gene=TGGT1_240710 | organism=Toxoplasma_gondii_GT1 | gene_product=RNA recognition motif-containing protein | transcript_product=RNA recognition motif-containing protein | location=TGGT1_chrVI:1373239-	1	25	25	25	37.4	102.08	3076100	3214100	3145100	1539500	956620	1248060	2.51999	0.161708
TGGT1_240810-t26_1-p1				TGGT1_240810-t26_1-p1	TGGT1_240810-t26_1-p1 | transcript=TGGT1_240810-t26_1 | gene=TGGT1_240810 | organism=Toxoplasma_gondii_GT1 | gene_product=hypothetical protein | transcript_product=hypothetical protein | location=TGGT1_chrVI:1428984-1430684(+) | protein_length=566 | sequen	1	7	7	7	20.5	61.262	170310	74848	122579	273970	656970	465470	0.263345	0.43579
TGGT1_240860-t26_1-p1				TGGT1_240860-t26_1-p1	TGGT1_240860-t26_1-p1 | transcript=TGGT1_240860-t26_1 | gene=TGGT1_240860 | organism=Toxoplasma_gondii_GT1 | gene_product=acyltransferase domain-containing protein | transcript_product=acyltransferase domain-containing protein | location=TGGT1_chrVI:145261	1	3	3	3	17.4	31.851	114380	192540	153460	142200	269250	205725	0.745947	0.775849
TGGT1_240870-t26_1-p1				TGGT1_240870-t26_1-p1	TGGT1_240870-t26_1-p1 | transcript=TGGT1_240870-t26_1 | gene=TGGT1_240870 | organism=Toxoplasma_gondii_GT1 | gene_product=putative beta adaptin protein | transcript_product=putative beta adaptin protein | location=TGGT1_chrVI:1457492-1470206(+) | protein_l	1	13	13	13	19.7	101.92	134150	194600	164375	303260	561970	432615	0.379957	0.697961
TGGT1_240890-t26_1-p1				TGGT1_240890-t26_1-p1	TGGT1_240890-t26_1-p1 | transcript=TGGT1_240890-t26_1 | gene=TGGT1_240890 | organism=Toxoplasma_gondii_GT1 | gene_product=6-phosphofructokinase | transcript_product=6-phosphofructokinase | location=TGGT1_chrVI:1494349-1507600(+) | protein_length=1399 | seq	1	13	13	13	14.6	154.69	244190	227830	236010	151300	762800	457050	0.516377	0.951628
TGGT1_241000-t26_1-p1				TGGT1_241000-t26_1-p1	TGGT1_241000-t26_1-p1 | transcript=TGGT1_241000-t26_1 | gene=TGGT1_241000 | organism=Toxoplasma_gondii_GT1 | gene_product=hypothetical protein | transcript_product=hypothetical protein | location=TGGT1_chrVI:1589096-1589797(-) | protein_length=233 | sequen	1	2	2	2	15.9	25.401	30756	31774	31265	46581	32078	39329.5	0.79495	0.731607
TGGT1_241840-t26_1-p1				TGGT1_241840-t26_1-p1	TGGT1_241840-t26_1-p1 | transcript=TGGT1_241840-t26_1 | gene=TGGT1_241840 | organism=Toxoplasma_gondii_GT1 | gene_product=hypothetical protein | transcript_product=hypothetical protein | location=TGGT1_chrVI:1675280-1679442(+) | protein_length=453 | sequen	1	4	4	4	13.7	49.113	18307	20163	19235	43787	91568	67677.5	0.284216	0.485225
TGGT1_242000-t26_1-p1				TGGT1_242000-t26_1-p1	TGGT1_242000-t26_1-p1 | transcript=TGGT1_242000-t26_1 | gene=TGGT1_242000 | organism=Toxoplasma_gondii_GT1 | gene_product=DUF51 family protein | transcript_product=DUF51 family protein | location=TGGT1_chrVI:1750492-1755181(-) | protein_length=267 | sequen	1	1	1	1	5.2	29.72	5114.4	6326.7	5720.55	14149	26418	20283.5	0.28203	0.480087
TGGT1_242020-t26_1-p1				TGGT1_242020-t26_1-p1	TGGT1_242020-t26_1-p1 | transcript=TGGT1_242020-t26_1 | gene=TGGT1_242020 | organism=Toxoplasma_gondii_GT1 | gene_product=mannosyl-oligosaccharide glucosidase | transcript_product=mannosyl-oligosaccharide glucosidase | location=TGGT1_chrVI:1767616-1773291(	1	3	3	3	3.9	150.5	25039	42911	33975	12882	104620	58751	0.578288	0.958819
TGGT1_242070-t26_1-p1				TGGT1_242070-t26_1-p1	TGGT1_242070-t26_1-p1 | transcript=TGGT1_242070-t26_1 | gene=TGGT1_242070 | organism=Toxoplasma_gondii_GT1 | gene_product=cAMP-dependent protein kinase regulatory subunit | transcript_product=cAMP-dependent protein kinase regulatory subunit | location=TGGT	1	9	9	9	27.5	42.796	622980	722850	672915	1079700	1818100	1448900	0.464432	0.862011
TGGT1_242090-t26_1-p1				TGGT1_242090-t26_1-p1	TGGT1_242090-t26_1-p1 | transcript=TGGT1_242090-t26_1 | gene=TGGT1_242090 | organism=Toxoplasma_gondii_GT1 | gene_product=zinc finger (CCCH type) motif-containing protein | transcript_product=zinc finger (CCCH type) motif-containing protein | location=TGGT	1	3	3	3	6.5	89.91	46460	60715	53587.5	40377	21090	30733.5	1.74362	0.288173
TGGT1_242260-t26_1-p1				TGGT1_242260-t26_1-p1	TGGT1_242260-t26_1-p1 | transcript=TGGT1_242260-t26_1 | gene=TGGT1_242260 | organism=Toxoplasma_gondii_GT1 | gene_product=hypothetical protein | transcript_product=hypothetical protein | location=TGGT1_chrVI:1834193-1843235(-) | protein_length=2788 | seque	1	2	2	2	0.9	300.31	139400	176390	157895	221070	57138	139104	1.13509	0.503424
TGGT1_242290-t26_1-p1				TGGT1_242290-t26_1-p1	TGGT1_242290-t26_1-p1 | transcript=TGGT1_242290-t26_1 | gene=TGGT1_242290 | organism=Toxoplasma_gondii_GT1 | gene_product=putative proteasome subunit alpha1 | transcript_product=putative proteasome subunit alpha1 | location=TGGT1_chrVI:1851868-1857165(+) |	1	7	7	7	29.6	28.114	329200	265510	297355	931900	1284400	1108150	0.268335	0.44768
TGGT1_242330-t26_1-p1				TGGT1_242330-t26_1-p1	TGGT1_242330-t26_1-p1 | transcript=TGGT1_242330-t26_1 | gene=TGGT1_242330 | organism=Toxoplasma_gondii_GT1 | gene_product=ribosomal protein RPS5 | transcript_product=ribosomal protein RPS5 | location=TGGT1_chrVI:1882939-1884008(-) | protein_length=192 | se	1	9	9	9	46.4	21.613	1670100	1562700	1616400	1631400	1152800	1392100	1.16112	0.490271
TGGT1_242380-t26_1-p1				TGGT1_242380-t26_1-p1	TGGT1_242380-t26_1-p1 | transcript=TGGT1_242380-t26_1 | gene=TGGT1_242380 | organism=Toxoplasma_gondii_GT1 | gene_product=fatty acid elongase | transcript_product=fatty acid elongase | location=TGGT1_chrVI:1912163-1915007(+) | protein_length=350 | sequence	1	3	3	3	10	39.592	39159	36274	37716.5	70017	85847	77932	0.483967	0.896691
TGGT1_242570-t26_1-p1				TGGT1_242570-t26_1-p1	TGGT1_242570-t26_1-p1 | transcript=TGGT1_242570-t26_1 | gene=TGGT1_242570 | organism=Toxoplasma_gondii_GT1 | gene_product=hypothetical protein | transcript_product=hypothetical protein | location=TGGT1_chrVI:1981264-1985802(-) | protein_length=884 | sequen	1	8	8	8	15.7	94.837	15013	24135	19574	171600	176680	174140	0.112404	0.0914218
TGGT1_242660-t26_1-p1				TGGT1_242660-t26_1-p1	TGGT1_242660-t26_1-p1 | transcript=TGGT1_242660-t26_1 | gene=TGGT1_242660 | organism=Toxoplasma_gondii_GT1 | gene_product=putative vacuolar sorting protein 35 | transcript_product=putative vacuolar sorting protein 35 | location=TGGT1_chrVI:2073553-2082575(	1	6	6	6	12.4	95.616	108390	82061	95225.5	195880	477400	336640	0.28287	0.482064
TGGT1_242830-t26_1-p1				TGGT1_242830-t26_1-p1	TGGT1_242830-t26_1-p1 | transcript=TGGT1_242830-t26_1 | gene=TGGT1_242830 | organism=Toxoplasma_gondii_GT1 | gene_product=putative XRN 5-3 exonuclease | transcript_product=putative XRN 5-3 exonuclease | location=TGGT1_chrVI:2236328-2253106(-) | protein	1	15	15	15	11	223.8	62065	40484	51274.5	107910	129230	118570	0.432441	0.8026
TGGT1_242840-t26_1-p1				TGGT1_242840-t26_1-p1	TGGT1_242840-t26_1-p1 | transcript=TGGT1_242840-t26_1 | gene=TGGT1_242840 | organism=Toxoplasma_gondii_GT1 | gene_product=membrane protein | transcript_product=membrane protein | location=TGGT1_chrVI:2258062-2258421(+) | protein_length=119 | sequence_SO=ch	1	1	1	1	13.4	13.904	23772	11909	17840.5	183090	150320	166705	0.107018	0.0817986
TGGT1_243200-t26_1-p1				TGGT1_243200-t26_1-p1	TGGT1_243200-t26_1-p1 | transcript=TGGT1_243200-t26_1 | gene=TGGT1_243200 | organism=Toxoplasma_gondii_GT1 | gene_product=hypothetical protein | transcript_product=hypothetical protein | location=TGGT1_chrVI:2355009-2359636(-) | protein_length=1258 | seque	1	17	17	17	21.7	133.42	110010	120180	115095	246140	316810	281475	0.4089	0.75677
TGGT1_243390-t26_1-p1				TGGT1_243390-t26_1-p1	TGGT1_243390-t26_1-p1 | transcript=TGGT1_243390-t26_1 | gene=TGGT1_243390 | organism=Toxoplasma_gondii_GT1 | gene_product=hypothetical protein | transcript_product=hypothetical protein | location=TGGT1_chrVI:2520721-2521734(+) | protein_length=337 | sequen	1	2	2	2	8.9	36.65	8820.5	26772	17796.2	19213	38171	28692	0.620251	0.90783
TGGT1_243430-t26_1-p1				TGGT1_243430-t26_1-p1	TGGT1_243430-t26_1-p1 | transcript=TGGT1_243430-t26_1 | gene=TGGT1_243430 | organism=Toxoplasma_gondii_GT1 | gene_product=OTU family cysteine protease | transcript_product=OTU family cysteine protease | location=TGGT1_chrVI:2539114-2545055(-) | protein_len	1	2	2	2	2.9	147.27	15852	11756	13804	4526.6	13915	9220.8	1.49705	0.356247
TGGT1_243440-t26_1-p1				TGGT1_243440-t26_1-p1	TGGT1_243440-t26_1-p1 | transcript=TGGT1_243440-t26_1 | gene=TGGT1_243440 | organism=Toxoplasma_gondii_GT1 | gene_product=histone lysine acetyltransferase GCN5-B | transcript_product=histone lysine acetyltransferase GCN5-B | location=TGGT1_chrVI:2548787-25	1	9	9	9	13.3	111.48	42930	24244	33587	94261	473680	283970	0.118276	0.102344
TGGT1_243460-t26_1-p1				TGGT1_243460-t26_1-p1	TGGT1_243460-t26_1-p1 | transcript=TGGT1_243460-t26_1 | gene=TGGT1_243460 | organism=Toxoplasma_gondii_GT1 | gene_product=hypothetical protein | transcript_product=hypothetical protein | location=TGGT1_chrVI:2564580-2571836(-) | protein_length=2011 | seque	1	6	6	6	5	209.94	22056	20061	21058.5	45691	133030	89360.5	0.235658	0.369252
TGGT1_243540-t26_1-p1				TGGT1_243540-t26_1-p1	TGGT1_243540-t26_1-p1 | transcript=TGGT1_243540-t26_1 | gene=TGGT1_243540 | organism=Toxoplasma_gondii_GT1 | gene_product=WD domain, G-beta repeat-containing protein | transcript_product=WD domain, G-beta repeat-containing protein | location=TGGT1_chrVI:26	1	15	15	15	34	77.245	131970	80824	106397	269320	493760	381540	0.278862	0.472623
TGGT1_243570-t26_1-p1				TGGT1_243570-t26_1-p1	TGGT1_243570-t26_1-p1 | transcript=TGGT1_243570-t26_1 | gene=TGGT1_243570 | organism=Toxoplasma_gondii_GT1 | gene_product=ribosomal protein RPS26 | transcript_product=ribosomal protein RPS26 | location=TGGT1_chrVI:2643618-2644858(-) | protein_length=112 |	1	3	3	3	29.5	12.725	1588000	1929300	1758650	824390	249330	536860	3.27581	0.101105
TGGT1_243580-t26_1-p1				TGGT1_243580-t26_1-p1	TGGT1_243580-t26_1-p1 | transcript=TGGT1_243580-t26_1 | gene=TGGT1_243580 | organism=Toxoplasma_gondii_GT1 | gene_product=putative Hit family protein involved in cell-cycle regulation | transcript_product=putative Hit family protein involved in cell-cycle	1	4	4	4	23.6	30.516	107730	17706	62718	247670	118570	183120	0.342497	0.617885
TGGT1_243600-t26_1-p1				TGGT1_243600-t26_1-p1	TGGT1_243600-t26_1-p1 | transcript=TGGT1_243600-t26_1 | gene=TGGT1_243600 | organism=Toxoplasma_gondii_GT1 | gene_product=acetyltransferase, GNAT family protein | transcript_product=acetyltransferase, GNAT family protein | location=TGGT1_chrVI:2659542-2661	1	5	5	5	14.3	55.529	2306.1	15899	9102.55	37431	57078	47254.5	0.192628	0.265685
TGGT1_243620-t26_1-p1				TGGT1_243620-t26_1-p1	TGGT1_243620-t26_1-p1 | transcript=TGGT1_243620-t26_1 | gene=TGGT1_243620 | organism=Toxoplasma_gondii_GT1 | gene_product=hypothetical protein | transcript_product=hypothetical protein | location=TGGT1_chrVI:2669876-2673295(-) | protein_length=359 | sequen	1	3	3	3	12.3	39.51	21961	25353	23657	8157.1	4443	6300.05	3.75505	0.077642
TGGT1_243710-t26_1-p1				TGGT1_243710-t26_1-p1	TGGT1_243710-t26_1-p1 | transcript=TGGT1_243710-t26_1 | gene=TGGT1_243710 | organism=Toxoplasma_gondii_GT1 | gene_product=t-complex protein beta subunit | transcript_product=t-complex protein beta subunit | location=TGGT1_chrVI:2717493-2725570(+) | protein	1	19	19	19	47.2	61.472	517230	459980	488605	1552100	1946700	1749400	0.279299	0.473653
TGGT1_243730-t26_1-p1				TGGT1_243730-t26_1-p1	TGGT1_243730-t26_1-p1 | transcript=TGGT1_243730-t26_1 | gene=TGGT1_243730 | organism=Toxoplasma_gondii_GT1 | gene_product=rhoptry protein ROP9 | transcript_product=rhoptry protein ROP9 | location=TGGT1_chrVI:2733555-2736099(+) | protein_length=353 | sequen	1	22	22	22	53.5	37.701	1469900	1144300	1307100	4063000	6538500	5300750	0.246588	0.395609
TGGT1_243800-t26_1-p1				TGGT1_243800-t26_1-p1	TGGT1_243800-t26_1-p1 | transcript=TGGT1_243800-t26_1 | gene=TGGT1_243800 | organism=Toxoplasma_gondii_GT1 | gene_product=putative long-chain fatty acid CoA ligase | transcript_product=putative long-chain fatty acid CoA ligase | location=TGGT1_chrVI:277839	1	20	20	20	34.7	83.507	621450	507780	564615	1324900	1943000	1633950	0.345552	0.624579
TGGT1_243910-t26_1-p1				TGGT1_243910-t26_1-p1	TGGT1_243910-t26_1-p1 | transcript=TGGT1_243910-t26_1 | gene=TGGT1_243910 | organism=Toxoplasma_gondii_GT1 | gene_product=Cof family hydrolase subfamily protein | transcript_product=Cof family hydrolase subfamily protein | location=TGGT1_chrVI:2792926-2794	1	7	7	7	25.9	40.649	406380	290320	348350	690810	724840	707825	0.492141	0.91085
TGGT1_243920-t26_1-p1				TGGT1_243920-t26_1-p1	TGGT1_243920-t26_1-p1 | transcript=TGGT1_243920-t26_1 | gene=TGGT1_243920 | organism=Toxoplasma_gondii_GT1 | gene_product=putative DNA replication licensing factor MCM5 | transcript_product=putative DNA replication licensing factor MCM5 | location=TGGT1_ch	1	16	16	16	28.5	88.211	678180	596580	637380	343480	438960	391220	1.62921	0.317311
TGGT1_243930-t26_1-p1				TGGT1_243930-t26_1-p1	TGGT1_243930-t26_1-p1 | transcript=TGGT1_243930-t26_1 | gene=TGGT1_243930 | organism=Toxoplasma_gondii_GT1 | gene_product=hypothetical protein | transcript_product=hypothetical protein | location=TGGT1_chrVI:2808395-2813397(-) | protein_length=943 | sequen	1	11	11	11	17.8	101.32	216520	92374	154447	518170	929380	723775	0.213391	0.315472
TGGT1_243950-t26_1-p1				TGGT1_243950-t26_1-p1	TGGT1_243950-t26_1-p1 | transcript=TGGT1_243950-t26_1 | gene=TGGT1_243950 | organism=Toxoplasma_gondii_GT1 | gene_product=putative prohibitin | transcript_product=putative prohibitin | location=TGGT1_chrVI:2820162-2822544(+) | protein_length=271 | sequence	1	7	7	7	37.6	30.221	810430	895000	852715	664990	700560	682775	1.2489	0.44929
TGGT1_243960-t26_1-p1				TGGT1_243960-t26_1-p1	TGGT1_243960-t26_1-p1 | transcript=TGGT1_243960-t26_1 | gene=TGGT1_243960 | organism=Toxoplasma_gondii_GT1 | gene_product=nuclear transport factor 2 (ntf2) domain-containing protein | transcript_product=nuclear transport factor 2 (ntf2) domain-containing p	1	39	39	39	52.6	84.181	59905000	56227000	58066000	25414000	7811000	16612500	3.49532	0.0893366
TGGT1_244100-t26_1-p1				TGGT1_244100-t26_1-p1	TGGT1_244100-t26_1-p1 | transcript=TGGT1_244100-t26_1 | gene=TGGT1_244100 | organism=Toxoplasma_gondii_GT1 | gene_product=snoRNA binding domain-containing protein | transcript_product=snoRNA binding domain-containing protein | location=TGGT1_chrVI:2934030-	1	2	2	2	5.1	59.851	99491	65774	82632.5	127760	9226.9	68493.4	1.20643	0.468499
TGGT1_244110-t26_1-p1				TGGT1_244110-t26_1-p1	TGGT1_244110-t26_1-p1 | transcript=TGGT1_244110-t26_1 | gene=TGGT1_244110 | organism=Toxoplasma_gondii_GT1 | gene_product=nucleosome assembly protein (nap) protein | transcript_product=nucleosome assembly protein (nap) protein | location=TGGT1_chrVI:294230	1	9	9	9	17.6	83.992	552100	544960	548530	1370800	1466000	1418400	0.386724	0.711955
TGGT1_244200-t26_1-p1				TGGT1_244200-t26_1-p1	TGGT1_244200-t26_1-p1 | transcript=TGGT1_244200-t26_1 | gene=TGGT1_244200 | organism=Toxoplasma_gondii_GT1 | gene_product=putative 2-oxoglutarate dehydrogenase e1 component, mitochondrial precursor | transcript_product=putative 2-oxoglutarate dehydrogenase	1	24	24	24	33.7	124.25	413840	333030	373435	914830	1993800	1454315	0.256777	0.420084
TGGT1_244250-t26_1-p1				TGGT1_244250-t26_1-p1	TGGT1_244250-t26_1-p1 | transcript=TGGT1_244250-t26_1 | gene=TGGT1_244250 | organism=Toxoplasma_gondii_GT1 | gene_product=hypothetical protein | transcript_product=hypothetical protein | location=TGGT1_chrVI:3053040-3055892(-) | protein_length=616 | sequen	1	7	7	7	20.9	62.846	61917	63486	62701.5	327410	847780	587595	0.106709	0.0812573
TGGT1_244310-t26_1-p1				TGGT1_244310-t26_1-p1	TGGT1_244310-t26_1-p1 | transcript=TGGT1_244310-t26_1 | gene=TGGT1_244310 | organism=Toxoplasma_gondii_GT1 | gene_product=GTP-binding protein | transcript_product=GTP-binding protein | location=TGGT1_chrVI:3097647-3101222(+) | protein_length=367 | sequence	1	10	10	10	34.1	40.835	197400	125020	161210	227390	482110	354750	0.454433	0.843793
TGGT1_244380-t26_1-p1				TGGT1_244380-t26_1-p1	TGGT1_244380-t26_1-p1 | transcript=TGGT1_244380-t26_1 | gene=TGGT1_244380 | organism=Toxoplasma_gondii_GT1 | gene_product=cactin | transcript_product=cactin | location=TGGT1_chrVI:3137734-3142670(-) | protein_length=688 | sequence_SO=chromosome | SO=protei	1	8	8	8	15.7	79.556	55190	67253	61221.5	131250	161570	146410	0.418151	0.774996
TGGT1_244390-t26_1-p1				TGGT1_244390-t26_1-p1	TGGT1_244390-t26_1-p1 | transcript=TGGT1_244390-t26_1 | gene=TGGT1_244390 | organism=Toxoplasma_gondii_GT1 | gene_product=coatomer epsilon subunit protein | transcript_product=coatomer epsilon subunit protein | location=TGGT1_chrVI:3145659-3150988(-) | pro	1	8	8	8	31.4	33.931	134570	279340	206955	256110	197700	226905	0.912078	0.639188
TGGT1_244440-t26_1-p1				TGGT1_244440-t26_1-p1	TGGT1_244440-t26_1-p1 | transcript=TGGT1_244440-t26_1 | gene=TGGT1_244440 | organism=Toxoplasma_gondii_GT1 | gene_product=nucleoside transporter protein | transcript_product=nucleoside transporter protein | location=TGGT1_chrVI:3175201-3176902(-) | protein	1	3	3	3	10.4	50.966	139910	117560	128735	229410	569720	399565	0.322188	0.572694
TGGT1_244460-t26_1-p1				TGGT1_244460-t26_1-p1	TGGT1_244460-t26_1-p1 | transcript=TGGT1_244460-t26_1 | gene=TGGT1_244460 | organism=Toxoplasma_gondii_GT1 | gene_product=hypothetical protein | transcript_product=hypothetical protein | location=TGGT1_chrVI:3193064-3199038(-) | protein_length=1239 | seque	1	21	21	21	26.6	127.25	764860	922050	843455	761930	766330	764130	1.10381	0.51988
TGGT1_244560-t26_1-p1				TGGT1_244560-t26_1-p1	TGGT1_244560-t26_1-p1 | transcript=TGGT1_244560-t26_1 | gene=TGGT1_244560 | organism=Toxoplasma_gondii_GT1 | gene_product=putative heat shock protein 90 | transcript_product=putative heat shock protein 90 | location=TGGT1_chrVI:3273039-3276701(+) | protein	1	49	49	49	57	97.553	6608300	6219800	6414050	12885000	17582000	15233500	0.421049	0.780647
TGGT1_244650-t26_1-p1				TGGT1_244650-t26_1-p1	TGGT1_244650-t26_1-p1 | transcript=TGGT1_244650-t26_1 | gene=TGGT1_244650 | organism=Toxoplasma_gondii_GT1 | gene_product=putative eukaryotic initiation factor-5 | transcript_product=putative eukaryotic initiation factor-5 | location=TGGT1_chrVI:3337752-33	1	5	5	5	16.7	46.83	76363	41114	58738.5	221990	354970	288480	0.203614	0.291947
TGGT1_244910-t26_1-p1				TGGT1_244910-t26_1-p1	TGGT1_244910-t26_1-p1 | transcript=TGGT1_244910-t26_1 | gene=TGGT1_244910 | organism=Toxoplasma_gondii_GT1 | gene_product=MIZ/SP-RING zinc finger domain-containing protein | transcript_product=MIZ/SP-RING zinc finger domain-containing protein | location=TG	1	8	8	8	8.5	145.12	166930	212170	189550	102030	60127	81078.5	2.33786	0.183301
TGGT1_245432-t26_1-p1				TGGT1_245432-t26_1-p1	TGGT1_245432-t26_1-p1 | transcript=TGGT1_245432-t26_1 | gene=TGGT1_245432 | organism=Toxoplasma_gondii_GT1 | gene_product=hypothetical protein | transcript_product=hypothetical protein | location=TGGT1_chrXII:2190528-2192456(-) | protein_length=411 | seque	1	3	3	3	11.9	46.066	42385	31254	36819.5	33669	29368	31518.5	1.16819	0.486786
TGGT1_245460-t26_1-p1				TGGT1_245460-t26_1-p1	TGGT1_245460-t26_1-p1 | transcript=TGGT1_245460-t26_1 | gene=TGGT1_245460 | organism=Toxoplasma_gondii_GT1 | gene_product=ribosomal protein RPS8 | transcript_product=ribosomal protein RPS8 | location=TGGT1_chrXII:2220293-2224095(-) | protein_length=205 | s	1	8	8	8	44.9	23.462	6618500	6011400	6314950	5057900	4210400	4634150	1.3627	0.402904
TGGT1_245470-t26_1-p1				TGGT1_245470-t26_1-p1	TGGT1_245470-t26_1-p1 | transcript=TGGT1_245470-t26_1 | gene=TGGT1_245470 | organism=Toxoplasma_gondii_GT1 | gene_product=mitotic checkpoint protein, BUB3 family protein | transcript_product=mitotic checkpoint protein, BUB3 family protein | location=TGGT1_	1	8	8	8	34.6	36.574	366840	416040	391440	523300	707680	615490	0.635981	0.889682
TGGT1_245490-t26_1-p1				TGGT1_245490-t26_1-p1	TGGT1_245490-t26_1-p1 | transcript=TGGT1_245490-t26_1 | gene=TGGT1_245490 | organism=Toxoplasma_gondii_GT1 | gene_product=microneme protein MIC8 | transcript_product=microneme protein MIC8 | location=TGGT1_chrXII:2242495-2244549(+) | protein_length=684 | s	1	11	11	11	22.5	74.533	452380	512410	482395	753030	1089000	921015	0.523765	0.963707
TGGT1_245500-t26_1-p1				TGGT1_245500-t26_1-p1	TGGT1_245500-t26_1-p1 | transcript=TGGT1_245500-t26_1 | gene=TGGT1_245500 | organism=Toxoplasma_gondii_GT1 | gene_product=dipeptidyl peptidase iv (dpp iv) n-terminal region domain-containing protein | transcript_product=dipeptidyl peptidase iv (dpp iv) n-t	1	7	7	7	7	205.63	15516	197010	106263	35601	85320	60460.5	1.75756	0.284875
TGGT1_245620-t26_1-p1				TGGT1_245620-t26_1-p1	TGGT1_245620-t26_1-p1 | transcript=TGGT1_245620-t26_1 | gene=TGGT1_245620 | organism=Toxoplasma_gondii_GT1 | gene_product=ribosomal-ubiquitin protein RPS27A | transcript_product=ribosomal-ubiquitin protein RPS27A | location=TGGT1_chrXII:2372961-2375071(-)	1	2	2	2	15.6	17.321	65989	65044	65516.5	180380	158720	169550	0.386414	0.711317
TGGT1_245670-t26_1-p1				TGGT1_245670-t26_1-p1	TGGT1_245670-t26_1-p1 | transcript=TGGT1_245670-t26_1 | gene=TGGT1_245670 | organism=Toxoplasma_gondii_GT1 | gene_product=pyruvate dehydrogenase complex subunit PDH-E1Alpha | transcript_product=pyruvate dehydrogenase complex subunit PDH-E1Alpha | location=	1	9	9	9	18.7	67.487	344280	372040	358160	449730	335460	392595	0.912289	0.639037
TGGT1_245680-t26_1-p1				TGGT1_245680-t26_1-p1	TGGT1_245680-t26_1-p1 | transcript=TGGT1_245680-t26_1 | gene=TGGT1_245680 | organism=Toxoplasma_gondii_GT1 | gene_product=ribosomal protein RPL21 | transcript_product=ribosomal protein RPL21 | location=TGGT1_chrXII:2403148-2403621(+) | protein_length=157 |	1	8	8	8	47.8	17.894	1772900	1957600	1865250	1803000	2262800	2032900	0.917532	0.635291
TGGT1_245710-t26_1-p1				TGGT1_245710-t26_1-p1	TGGT1_245710-t26_1-p1 | transcript=TGGT1_245710-t26_1 | gene=TGGT1_245710 | organism=Toxoplasma_gondii_GT1 | gene_product=putative phosphatidylinositol-4-phosphate 5-kinase | transcript_product=putative phosphatidylinositol-4-phosphate 5-kinase | location=	1	2	2	2	11.4	31.258	9196.8	8562.9	8879.85	22408	38335	30371.5	0.292374	0.504314
TGGT1_246030-t26_1-p1				TGGT1_246030-t26_1-p1	TGGT1_246030-t26_1-p1 | transcript=TGGT1_246030-t26_1 | gene=TGGT1_246030 | organism=Toxoplasma_gondii_GT1 | gene_product=mediator complex subunit MED17 | transcript_product=mediator complex subunit MED17 | location=TGGT1_chrXII:2536393-2539086(+) | protei	1	2	2	2	3.8	96.528	28487	32939	30713	7484.9	18263	12874	2.38567	0.177274
TGGT1_246130-t26_1-p1				TGGT1_246130-t26_1-p1	TGGT1_246130-t26_1-p1 | transcript=TGGT1_246130-t26_1 | gene=TGGT1_246130 | organism=Toxoplasma_gondii_GT1 | gene_product=serpin (serine proteinase inhibitor) superfamily protein | transcript_product=serpin (serine proteinase inhibitor) superfamily protein	1	11	11	11	35.9	47.399	337210	353280	345245	667630	884820	776225	0.444774	0.825894
TGGT1_246170-t26_1-p1				TGGT1_246170-t26_1-p1	TGGT1_246170-t26_1-p1 | transcript=TGGT1_246170-t26_1 | gene=TGGT1_246170 | organism=Toxoplasma_gondii_GT1 | gene_product=ARID/BRIGHT DNA binding domain-containing protein | transcript_product=ARID/BRIGHT DNA binding domain-containing protein | location=TG	1	47	47	47	26.9	286.92	2247800	2473500	2360650	1470000	932980	1201490	1.96477	0.241409
TGGT1_246190-t26_1-p1				TGGT1_246190-t26_1-p1	TGGT1_246190-t26_1-p1 | transcript=TGGT1_246190-t26_1 | gene=TGGT1_246190 | organism=Toxoplasma_gondii_GT1 | gene_product=hypothetical protein | transcript_product=hypothetical protein | location=TGGT1_chrXII:2654324-2671743(+) | protein_length=4888 | sequ	1	2	2	2	0.6	530.97	661540	8039.7	334790	488630	337840	413235	0.810168	0.718585
TGGT1_246220-t26_1-p1				TGGT1_246220-t26_1-p1	TGGT1_246220-t26_1-p1 | transcript=TGGT1_246220-t26_1 | gene=TGGT1_246220 | organism=Toxoplasma_gondii_GT1 | gene_product=hypothetical protein | transcript_product=hypothetical protein | location=TGGT1_chrXII:2685072-2688871(-) | protein_length=811 | seque	1	7	7	7	11.8	86.504	27258	60128	43693	185640	397590	291615	0.149831	0.167216
TGGT1_246500-t26_1-p1				TGGT1_246500-t26_1-p1	TGGT1_246500-t26_1-p1 | transcript=TGGT1_246500-t26_1 | gene=TGGT1_246500 | organism=Toxoplasma_gondii_GT1 | gene_product=surp module domain-containing protein | transcript_product=surp module domain-containing protein | location=TGGT1_chrXII:2735052-27395	1	9	9	9	20.7	71.701	244380	262880	253630	514790	774670	644730	0.393389	0.725592
TGGT1_246540-t26_1-p1				TGGT1_246540-t26_1-p1	TGGT1_246540-t26_1-p1 | transcript=TGGT1_246540-t26_1 | gene=TGGT1_246540 | organism=Toxoplasma_gondii_GT1 | gene_product=cytochrome c1, heme protein | transcript_product=cytochrome c1, heme protein | location=TGGT1_chrXII:2770945-2774311(+) | protein_leng	1	12	12	12	42.5	45.968	320880	416530	368705	823360	1914900	1369130	0.269299	0.449972
TGGT1_246550-t26_1-p1				TGGT1_246550-t26_1-p1	TGGT1_246550-t26_1-p1 | transcript=TGGT1_246550-t26_1 | gene=TGGT1_246550 | organism=Toxoplasma_gondii_GT1 | gene_product=aspartyl protease ASP3 | transcript_product=aspartyl protease ASP3 | location=TGGT1_chrXII:2777006-2782288(+) | protein_length=643 | s	1	8	8	8	22.1	69.131	32905	37065	34985	159720	139860	149790	0.23356	0.364186
TGGT1_246580-t26_1-p1				TGGT1_246580-t26_1-p1	TGGT1_246580-t26_1-p1 | transcript=TGGT1_246580-t26_1 | gene=TGGT1_246580 | organism=Toxoplasma_gondii_GT1 | gene_product=hypothetical protein | transcript_product=hypothetical protein | location=TGGT1_chrXII:2793978-2797673(+) | protein_length=383 | seque	1	15	15	15	43.9	42.82	436790	417170	426980	773240	1531600	1152420	0.370507	0.678177
TGGT1_246720-t26_1-p1				TGGT1_246720-t26_1-p1	TGGT1_246720-t26_1-p1 | transcript=TGGT1_246720-t26_1 | gene=TGGT1_246720 | organism=Toxoplasma_gondii_GT1 | gene_product=hypothetical protein | transcript_product=hypothetical protein | location=TGGT1_chrXII:2874731-2876239(+) | protein_length=502 | seque	1	18	18	18	49.8	55.912	985880	939740	962810	414470	236890	325680	2.95631	0.122211
TGGT1_246740-t26_1-p1				TGGT1_246740-t26_1-p1	TGGT1_246740-t26_1-p1 | transcript=TGGT1_246740-t26_1 | gene=TGGT1_246740 | organism=Toxoplasma_gondii_GT1 | gene_product=hypothetical protein | transcript_product=hypothetical protein | location=TGGT1_chrXII:2886190-2891358(+) | protein_length=591 | seque	1	2	2	2	4.7	64.724	12362	9430.5	10896.2	22280	59768	41024	0.265607	0.441185
TGGT1_246920-t26_1-p1				TGGT1_246920-t26_1-p1	TGGT1_246920-t26_1-p1 | transcript=TGGT1_246920-t26_1 | gene=TGGT1_246920 | organism=Toxoplasma_gondii_GT1 | gene_product=glutathione reductase | transcript_product=glutathione reductase | location=TGGT1_chrXII:2948008-2954537(+) | protein_length=487 | seq	1	6	6	6	20.7	52.571	29581	18027	23804	134310	275970	205140	0.116038	0.0981302
TGGT1_246950-t26_1-p1				TGGT1_246950-t26_1-p1	TGGT1_246950-t26_1-p1 | transcript=TGGT1_246950-t26_1 | gene=TGGT1_246950 | organism=Toxoplasma_gondii_GT1 | gene_product=hypothetical protein | transcript_product=hypothetical protein | location=TGGT1_chrXII:2962303-2964193(-) | protein_length=452 | seque	1	8	8	8	27.9	48.639	339670	311550	325610	153000	51121	102060	3.19036	0.106241
TGGT1_247000-t26_1-p1				TGGT1_247000-t26_1-p1	TGGT1_247000-t26_1-p1 | transcript=TGGT1_247000-t26_1 | gene=TGGT1_247000 | organism=Toxoplasma_gondii_GT1 | gene_product=tetratricopeptide repeat-containing protein | transcript_product=tetratricopeptide repeat-containing protein | location=TGGT1_chrXII:3	1	6	6	6	13.1	96.577	13735	17891	15813	61286	51331	56308.5	0.280828	0.477257
TGGT1_247195-t26_1-p1				TGGT1_247195-t26_1-p1	TGGT1_247195-t26_1-p1 | transcript=TGGT1_247195-t26_1 | gene=TGGT1_247195 | organism=Toxoplasma_gondii_GT1 | gene_product=microneme protein MIC15 | transcript_product=microneme protein MIC15 | location=TGGT1_chrXII:3076266-3106706(-) | protein_length=2924	1	3	3	3	1.4	320.16	20166	24078	22122	30939	31515	31227	0.708425	0.812286
TGGT1_247350-t26_1-p1				TGGT1_247350-t26_1-p1	TGGT1_247350-t26_1-p1 | transcript=TGGT1_247350-t26_1 | gene=TGGT1_247350 | organism=Toxoplasma_gondii_GT1 | gene_product=thioredoxin domain-containing protein | transcript_product=thioredoxin domain-containing protein | location=TGGT1_chrXII:3207736-32098	1	6	5	5	28.5	33.676	1095100	1162700	1128900	1040200	386160	713180	1.58291	0.330254
TGGT1_247410-t26_1-p1				TGGT1_247410-t26_1-p1	TGGT1_247410-t26_1-p1 | transcript=TGGT1_247410-t26_1 | gene=TGGT1_247410 | organism=Toxoplasma_gondii_GT1 | gene_product=hypothetical protein | transcript_product=hypothetical protein | location=TGGT1_chrXII:3259987-3261819(-) | protein_length=126 | seque	1	3	3	3	33.3	13.855	53197	40933	47065	229410	191570	210490	0.223597	0.340113
TGGT1_247440-t26_1-p1				TGGT1_247440-t26_1-p1	TGGT1_247440-t26_1-p1 | transcript=TGGT1_247440-t26_1 | gene=TGGT1_247440 | organism=Toxoplasma_gondii_GT1 | gene_product=hypothetical protein | transcript_product=hypothetical protein | location=TGGT1_chrXII:3270269-3271405(-) | protein_length=378 | seque	1	4	4	4	19.3	40.129	45764	97498	71631	103820	105250	104535	0.685235	0.836007
TGGT1_247450-t26_1-p1				TGGT1_247450-t26_1-p1	TGGT1_247450-t26_1-p1 | transcript=TGGT1_247450-t26_1 | gene=TGGT1_247450 | organism=Toxoplasma_gondii_GT1 | gene_product=hypothetical protein | transcript_product=hypothetical protein | location=TGGT1_chrXII:3275746-3284022(+) | protein_length=2303 | sequ	1	9	9	9	6	245.89	40695	94574	67634.5	191430	265500	228465	0.296039	0.512838
TGGT1_247460-t26_1-p1				TGGT1_247460-t26_1-p1	TGGT1_247460-t26_1-p1 | transcript=TGGT1_247460-t26_1 | gene=TGGT1_247460 | organism=Toxoplasma_gondii_GT1 | gene_product=proliferating cell nuclear antigen PCNA1 | transcript_product=proliferating cell nuclear antigen PCNA1 | location=TGGT1_chrXII:3286520	1	10	10	10	37.5	34.551	124310	115960	120135	370930	654480	512705	0.234316	0.366011
TGGT1_247470-t26_1-p1				TGGT1_247470-t26_1-p1	TGGT1_247470-t26_1-p1 | transcript=TGGT1_247470-t26_1 | gene=TGGT1_247470 | organism=Toxoplasma_gondii_GT1 | gene_product=putative nucleolar protein | transcript_product=putative nucleolar protein | location=TGGT1_chrXII:3291010-3295334(+) | protein_length	1	16	16	16	42.2	59.939	806600	1012100	909350	957220	866890	912055	0.997034	0.58206
TGGT1_247510-t26_1-p1				TGGT1_247510-t26_1-p1	TGGT1_247510-t26_1-p1 | transcript=TGGT1_247510-t26_1 | gene=TGGT1_247510 | organism=Toxoplasma_gondii_GT1 | gene_product=fructose-bisphospatase II | transcript_product=fructose-bisphospatase II | location=TGGT1_chrXII:3317257-3321142(+) | protein_length=3	1	16	16	16	48.3	42.397	1805200	1837900	1821550	2226500	3232800	2729650	0.66732	0.854996
TGGT1_247520-t26_1-p1				TGGT1_247520-t26_1-p1	TGGT1_247520-t26_1-p1 | transcript=TGGT1_247520-t26_1 | gene=TGGT1_247520 | organism=Toxoplasma_gondii_GT1 | gene_product=hypothetical protein | transcript_product=hypothetical protein | location=TGGT1_chrXII:3323216-3323986(-) | protein_length=256 | seque	1	4	4	4	26.6	26.332	483570	527260	505415	870340	601880	736110	0.686603	0.834581
TGGT1_247550-t26_1-p1				TGGT1_247550-t26_1-p1	TGGT1_247550-t26_1-p1 | transcript=TGGT1_247550-t26_1 | gene=TGGT1_247550 | organism=Toxoplasma_gondii_GT1 | gene_product=heat shock protein HSP60 | transcript_product=heat shock protein HSP60 | location=TGGT1_chrXII:3342084-3346052(-) | protein_length=575	1	22	22	22	52.2	60.913	1407700	1452000	1429850	3281000	5070600	4175800	0.342413	0.617702
TGGT1_247760-t26_1-p1				TGGT1_247760-t26_1-p1	TGGT1_247760-t26_1-p1 | transcript=TGGT1_247760-t26_1 | gene=TGGT1_247760 | organism=Toxoplasma_gondii_GT1 | gene_product=AMP-binding enzyme domain-containing protein | transcript_product=AMP-binding enzyme domain-containing protein | location=TGGT1_chrXII	1	11	11	11	22.8	86.969	139050	125600	132325	358550	597980	478265	0.276677	0.467463
TGGT1_247770-t26_1-p1				TGGT1_247770-t26_1-p1	TGGT1_247770-t26_1-p1 | transcript=TGGT1_247770-t26_1 | gene=TGGT1_247770 | organism=Toxoplasma_gondii_GT1 | gene_product=hypothetical protein | transcript_product=hypothetical protein | location=TGGT1_chrXII:3511661-3512164(+) | protein_length=167 | seque	1	4	4	4	35.9	19.246	120680	101400	111040	306000	343330	324665	0.342014	0.616825
TGGT1_247930-t26_1-p1				TGGT1_247930-t26_1-p1	TGGT1_247930-t26_1-p1 | transcript=TGGT1_247930-t26_1 | gene=TGGT1_247930 | organism=Toxoplasma_gondii_GT1 | gene_product=SNARE domain-containing protein | transcript_product=SNARE domain-containing protein | location=TGGT1_chrXII:3557488-3563814(+) | prot	1	3	3	3	13.6	36.304	18299	19314	18806.5	26506	2406.3	14456.1	1.30093	0.427209
TGGT1_248110-t26_1-p1				TGGT1_248110-t26_1-p1	TGGT1_248110-t26_1-p1 | transcript=TGGT1_248110-t26_1 | gene=TGGT1_248110 | organism=Toxoplasma_gondii_GT1 | gene_product=hypothetical protein | transcript_product=hypothetical protein | location=TGGT1_chrXII:3594425-3597355(-) | protein_length=493 | seque	1	5	5	5	15.2	53.72	60197	39778	49987.5	65275	136630	100952	0.495159	0.916024
TGGT1_248120-t26_1-p1				TGGT1_248120-t26_1-p1	TGGT1_248120-t26_1-p1 | transcript=TGGT1_248120-t26_1 | gene=TGGT1_248120 | organism=Toxoplasma_gondii_GT1 | gene_product=hypothetical protein | transcript_product=hypothetical protein | location=TGGT1_chrXII:3601439-3608088(-) | protein_length=962 | seque	1	17	17	17	25.9	100.76	894030	935430	914730	611740	573110	592425	1.54404	0.341686
TGGT1_248250-t26_1-p1				TGGT1_248250-t26_1-p1	TGGT1_248250-t26_1-p1 | transcript=TGGT1_248250-t26_1 | gene=TGGT1_248250 | organism=Toxoplasma_gondii_GT1 | gene_product=putative translation initiation factor IF-2 | transcript_product=putative translation initiation factor IF-2 | location=TGGT1_chrXII:3	1	2	2	2	25.9	12.567	88124	102410	95267	77866	29917	53891.5	1.76776	0.282497
TGGT1_248340-t26_1-p1				TGGT1_248340-t26_1-p1	TGGT1_248340-t26_1-p1 | transcript=TGGT1_248340-t26_1 | gene=TGGT1_248340 | organism=Toxoplasma_gondii_GT1 | gene_product=GTP-binding nuclear protein ran/tc4 | transcript_product=GTP-binding nuclear protein ran/tc4 | location=TGGT1_chrXII:3749189-3752256(+	1	14	14	14	66.8	25.997	3566100	3105300	3335700	5395500	6789600	6092550	0.547505	0.998762
TGGT1_248390-t26_1-p1				TGGT1_248390-t26_1-p1	TGGT1_248390-t26_1-p1 | transcript=TGGT1_248390-t26_1 | gene=TGGT1_248390 | organism=Toxoplasma_gondii_GT1 | gene_product=ribosomal protein RPL26 | transcript_product=ribosomal protein RPL26 | location=TGGT1_chrXII:3763041-3764059(-) | protein_length=141 |	1	8	8	8	38.3	16.309	1615400	1471200	1543300	1355000	1270600	1312800	1.17558	0.483174
TGGT1_248400-t26_1-p1				TGGT1_248400-t26_1-p1	TGGT1_248400-t26_1-p1 | transcript=TGGT1_248400-t26_1 | gene=TGGT1_248400 | organism=Toxoplasma_gondii_GT1 | gene_product=putative glyoxalase I | transcript_product=putative glyoxalase I | location=TGGT1_chrXII:3765918-3768100(-) | protein_length=336 | seq	1	2	2	2	9.5	38.548	40452	20215	30333.5	41652	240510	141081	0.215008	0.319371
TGGT1_248420-t26_1-p1				TGGT1_248420-t26_1-p1	TGGT1_248420-t26_1-p1 | transcript=TGGT1_248420-t26_1 | gene=TGGT1_248420 | organism=Toxoplasma_gondii_GT1 | gene_product=hypothetical protein | transcript_product=hypothetical protein | location=TGGT1_chrXII:3772416-3776263(-) | protein_length=728 | seque	1	3	3	3	3.7	79.034	17131	5521.4	11326.2	9222	61904	35563	0.318483	0.564323
TGGT1_248460-t26_1-p1				TGGT1_248460-t26_1-p1	TGGT1_248460-t26_1-p1 | transcript=TGGT1_248460-t26_1 | gene=TGGT1_248460 | organism=Toxoplasma_gondii_GT1 | gene_product=putative ubiquitin | transcript_product=putative ubiquitin | location=TGGT1_chrXII:3803366-3805470(+) | protein_length=216 | sequence_	1	7	7	7	32.4	24.405	282550	354340	318445	626670	814560	720615	0.441907	0.820522
TGGT1_248480-t26_1-p1				TGGT1_248480-t26_1-p1	TGGT1_248480-t26_1-p1 | transcript=TGGT1_248480-t26_1 | gene=TGGT1_248480 | organism=Toxoplasma_gondii_GT1 | gene_product=ribosomal protein RPS9 | transcript_product=ribosomal protein RPS9 | location=TGGT1_chrXII:3816916-3818776(+) | protein_length=188 | s	1	8	8	8	41	21.684	5063500	4645500	4854500	3506700	4339400	3923050	1.23743	0.454367
TGGT1_248500-t26_1-p1				TGGT1_248500-t26_1-p1	TGGT1_248500-t26_1-p1 | transcript=TGGT1_248500-t26_1 | gene=TGGT1_248500 | organism=Toxoplasma_gondii_GT1 | gene_product=hypothetical protein | transcript_product=hypothetical protein | location=TGGT1_chrXII:3823885-3826856(+) | protein_length=346 | seque	1	3	3	3	9	37.531	10338	5070.3	7704.15	18026	17421	17723.5	0.434686	0.806876
TGGT1_248630-t26_1-p1				TGGT1_248630-t26_1-p1	TGGT1_248630-t26_1-p1 | transcript=TGGT1_248630-t26_1 | gene=TGGT1_248630 | organism=Toxoplasma_gondii_GT1 | gene_product=actin-related protein ARP1 | transcript_product=actin-related protein ARP1 | location=TGGT1_chrXII:3967125-3972429(-) | protein_length	1	4	4	4	19.8	42.346	22878	55540	39209	81899	259740	170820	0.229535	0.35446
TGGT1_248670-t26_1-p1				TGGT1_248670-t26_1-p1	TGGT1_248670-t26_1-p1 | transcript=TGGT1_248670-t26_1 | gene=TGGT1_248670 | organism=Toxoplasma_gondii_GT1 | gene_product=V-type H(+)-translocating pyrophosphatase VP1 | transcript_product=V-type H(+)-translocating pyrophosphatase VP1 | location=TGGT1_chrX	1	5	5	5	8.2	85.281	15653	13914	14783.5	94577	115210	104894	0.140938	0.148035
TGGT1_248700-t26_1-p1				TGGT1_248700-t26_1-p1	TGGT1_248700-t26_1-p1 | transcript=TGGT1_248700-t26_1 | gene=TGGT1_248700 | organism=Toxoplasma_gondii_GT1 | gene_product=alveolin domain containing intermediate filament IMC12 | transcript_product=alveolin domain containing intermediate filament IMC12 | l	1	8	8	8	27.1	29.794	519250	644610	581930	694840	727730	711285	0.818139	0.711894
TGGT1_248740-t26_1-p1				TGGT1_248740-t26_1-p1	TGGT1_248740-t26_1-p1 | transcript=TGGT1_248740-t26_1 | gene=TGGT1_248740 | organism=Toxoplasma_gondii_GT1 | gene_product=hypothetical protein | transcript_product=hypothetical protein | location=TGGT1_chrXII:4066708-4074096(-) | protein_length=1283 | sequ	1	16	16	16	17.9	140.08	1435400	1545000	1490200	928190	874250	901220	1.65354	0.310788
TGGT1_248810-t26_1-p1				TGGT1_248810-t26_1-p1	TGGT1_248810-t26_1-p1 | transcript=TGGT1_248810-t26_1 | gene=TGGT1_248810 | organism=Toxoplasma_gondii_GT1 | gene_product=nuclear factor NF7 | transcript_product=nuclear factor NF7 | location=TGGT1_chrXII:4119880-4123828(+) | protein_length=497 | sequence_	1	21	21	21	50.1	54.252	5401400	5001600	5201500	2797500	1688700	2243100	2.31889	0.185768
TGGT1_248850-t26_1-p1				TGGT1_248850-t26_1-p1	TGGT1_248850-t26_1-p1 | transcript=TGGT1_248850-t26_1 | gene=TGGT1_248850 | organism=Toxoplasma_gondii_GT1 | gene_product=methionine aminopeptidase | transcript_product=methionine aminopeptidase | location=TGGT1_chrXII:4154507-4159650(+) | protein_length=4	1	9	9	9	38.2	46.805	163830	136170	150000	185800	395460	290630	0.51612	0.951205
TGGT1_248870-t26_1-p1				TGGT1_248870-t26_1-p1	TGGT1_248870-t26_1-p1 | transcript=TGGT1_248870-t26_1 | gene=TGGT1_248870 | organism=Toxoplasma_gondii_GT1 | gene_product=SNARE associated Golgi protein | transcript_product=SNARE associated Golgi protein | location=TGGT1_chrXII:4164494-4168247(+) | protei	1	2	2	2	5.9	42.013	125620	169500	147560	4112.4	83973	44042.7	3.35038	0.0968879
TGGT1_248880-t26_1-p1				TGGT1_248880-t26_1-p1	TGGT1_248880-t26_1-p1 | transcript=TGGT1_248880-t26_1 | gene=TGGT1_248880 | organism=Toxoplasma_gondii_GT1 | gene_product=GTPase RAB7 | transcript_product=GTPase RAB7 | location=TGGT1_chrXII:4169929-4175109(-) | protein_length=432 | sequence_SO=chromosome	1	9	9	9	26.9	47.818	839360	1001700	920530	1102000	1244600	1173300	0.784565	0.740684
TGGT1_248990-t26_1-p1				TGGT1_248990-t26_1-p1	TGGT1_248990-t26_1-p1 | transcript=TGGT1_248990-t26_1 | gene=TGGT1_248990 | organism=Toxoplasma_gondii_GT1 | gene_product=hypothetical protein | transcript_product=hypothetical protein | location=TGGT1_chrXII:4221850-4224585(+) | protein_length=719 | seque	1	6	6	6	12.9	79.169	8034.5	26460	17247.2	25055	70287	47671	0.361798	0.659691
TGGT1_249030-t26_1-p1				TGGT1_249030-t26_1-p1	TGGT1_249030-t26_1-p1 | transcript=TGGT1_249030-t26_1 | gene=TGGT1_249030 | organism=Toxoplasma_gondii_GT1 | gene_product=endonuclease/exonuclease/phosphatase family protein | transcript_product=endonuclease/exonuclease/phosphatase family protein | locatio	1	5	5	5	16.3	60.256	52937	38292	45614.5	77278	115920	96599	0.472205	0.875953
TGGT1_249180-t26_1-p1				TGGT1_249180-t26_1-p1	TGGT1_249180-t26_1-p1 | transcript=TGGT1_249180-t26_1 | gene=TGGT1_249180 | organism=Toxoplasma_gondii_GT1 | gene_product=bifunctional dihydrofolate reductase-thymidylate synthase | transcript_product=bifunctional dihydrofolate reductase-thymidylate syntha	1	21	21	21	46.6	68.751	938720	780920	859820	1570300	3123600	2346950	0.366356	0.669397
TGGT1_249250-t26_1-p1				TGGT1_249250-t26_1-p1	TGGT1_249250-t26_1-p1 | transcript=TGGT1_249250-t26_1 | gene=TGGT1_249250 | organism=Toxoplasma_gondii_GT1 | gene_product=ribosomal protein RPL35A | transcript_product=ribosomal protein RPL35A | location=TGGT1_chrXII:4329155-4330881(+) | protein_length=112	1	5	5	5	33	12.847	1366900	1368300	1367600	1366300	983370	1174835	1.16408	0.488809
TGGT1_249260-t26_1-p1				TGGT1_249260-t26_1-p1	TGGT1_249260-t26_1-p1 | transcript=TGGT1_249260-t26_1 | gene=TGGT1_249260 | organism=Toxoplasma_gondii_GT1 | gene_product=putative cell-cycle-associated protein kinase CDK | transcript_product=putative cell-cycle-associated protein kinase CDK | location=TG	1	2	2	2	1.6	212.21	52295	58704	55499.5	252930	32923	142926	0.388308	0.715208
TGGT1_249270-t26_1-p1				TGGT1_249270-t26_1-p1	TGGT1_249270-t26_1-p1 | transcript=TGGT1_249270-t26_1 | gene=TGGT1_249270 | organism=Toxoplasma_gondii_GT1 | gene_product=putative protein disulfide isomerase-related protein (provisional) | transcript_product=putative protein disulfide isomerase-related p	1	9	9	9	24.5	59.88	687470	554340	620905	1685500	2970500	2328000	0.266712	0.443817
TGGT1_249360-t26_1-p1				TGGT1_249360-t26_1-p1	TGGT1_249360-t26_1-p1 | transcript=TGGT1_249360-t26_1 | gene=TGGT1_249360 | organism=Toxoplasma_gondii_GT1 | gene_product=RED family protein | transcript_product=RED family protein | location=TGGT1_chrXII:4416761-4423917(+) | protein_length=586 | sequence_	1	3	3	3	7.3	67	64423	41967	53195	74620	8513.8	41566.9	1.27974	0.436015
TGGT1_249390-t26_1-p1				TGGT1_249390-t26_1-p1	TGGT1_249390-t26_1-p1 | transcript=TGGT1_249390-t26_1 | gene=TGGT1_249390 | organism=Toxoplasma_gondii_GT1 | gene_product=glutamate/leucine/phenylalanine/valine dehydrogenase family protein | transcript_product=glutamate/leucine/phenylalanine/valine dehydr	1	40	40	40	43.9	135.5	1547800	1562600	1555200	3670700	6530000	5100350	0.30492	0.533365
TGGT1_249480-t26_1-p1				TGGT1_249480-t26_1-p1	TGGT1_249480-t26_1-p1 | transcript=TGGT1_249480-t26_1 | gene=TGGT1_249480 | organism=Toxoplasma_gondii_GT1 | gene_product=tetratricopeptide repeat-containing protein | transcript_product=tetratricopeptide repeat-containing protein | location=TGGT1_chrXII:4	1	6	6	6	8	126.26	36361	30986	33673.5	79715	131020	105368	0.319581	0.566809
TGGT1_249530-t26_1-p1				TGGT1_249530-t26_1-p1	TGGT1_249530-t26_1-p1 | transcript=TGGT1_249530-t26_1 | gene=TGGT1_249530 | organism=Toxoplasma_gondii_GT1 | gene_product=putative exportin 1 | transcript_product=putative exportin 1 | location=TGGT1_chrXII:4524784-4539887(+) | protein_length=1125 | sequen	1	22	22	22	25.9	129.11	271700	229950	250825	674680	1271600	973140	0.257748	0.42241
TGGT1_249590-t26_1-p1				TGGT1_249590-t26_1-p1	TGGT1_249590-t26_1-p1 | transcript=TGGT1_249590-t26_1 | gene=TGGT1_249590 | organism=Toxoplasma_gondii_GT1 | gene_product=putative proteasome subunit alpha type 5-2 | transcript_product=putative proteasome subunit alpha type 5-2 | location=TGGT1_chrXII:460	1	10	10	10	51.2	28.279	370720	349400	360060	1010700	1160800	1085750	0.331623	0.593838
TGGT1_249610-t26_1-p1				TGGT1_249610-t26_1-p1	TGGT1_249610-t26_1-p1 | transcript=TGGT1_249610-t26_1 | gene=TGGT1_249610 | organism=Toxoplasma_gondii_GT1 | gene_product=hypothetical protein | transcript_product=hypothetical protein | location=TGGT1_chrXII:4618068-4627870(-) | protein_length=1208 | sequ	1	17	17	17	20.4	137.14	773510	658640	716075	933570	920770	927170	0.772323	0.751586
TGGT1_249620-t26_1-p1				TGGT1_249620-t26_1-p1	TGGT1_249620-t26_1-p1 | transcript=TGGT1_249620-t26_1 | gene=TGGT1_249620 | organism=Toxoplasma_gondii_GT1 | gene_product=histone deacetylase HDAC2 | transcript_product=histone deacetylase HDAC2 | location=TGGT1_chrXII:4629840-4636950(+) | protein_length=6	1	5	5	5	14.6	67.539	15753	36441	26097	65624	56348	60986	0.427918	0.793934
TGGT1_249670-t26_1-p1				TGGT1_249670-t26_1-p1	TGGT1_249670-t26_1-p1 | transcript=TGGT1_249670-t26_1 | gene=TGGT1_249670 | organism=Toxoplasma_gondii_GT1 | gene_product=cathepsin B | transcript_product=cathepsin B | location=TGGT1_chrXII:4657429-4662487(-) | protein_length=569 | sequence_SO=chromosome	1	11	11	11	26	62.178	1751400	2038700	1895050	666070	230810	448440	4.22587	0.0611112
TGGT1_249730-t26_1-p1				TGGT1_249730-t26_1-p1	TGGT1_249730-t26_1-p1 | transcript=TGGT1_249730-t26_1 | gene=TGGT1_249730 | organism=Toxoplasma_gondii_GT1 | gene_product=hypothetical protein | transcript_product=hypothetical protein | location=TGGT1_chrXII:4698516-4710431(-) | protein_length=891 | seque	1	4	4	4	6.3	100.91	18916	45421	32168.5	34866	55992	45429	0.708105	0.812607
TGGT1_249780-t26_1-p1				TGGT1_249780-t26_1-p1	TGGT1_249780-t26_1-p1 | transcript=TGGT1_249780-t26_1 | gene=TGGT1_249780 | organism=Toxoplasma_gondii_GT1 | gene_product=hypothetical protein | transcript_product=hypothetical protein | location=TGGT1_chrXII:4731604-4732590(-) | protein_length=328 | seque	1	10	10	10	54.9	35.517	631800	516580	574190	1650700	2599500	2125100	0.270194	0.452101
TGGT1_249810-t26_1-p1				TGGT1_249810-t26_1-p1	TGGT1_249810-t26_1-p1 | transcript=TGGT1_249810-t26_1 | gene=TGGT1_249810 | organism=Toxoplasma_gondii_GT1 | gene_product=putative activating signal cointegrator 1 complex subunit 3 | transcript_product=putative activating signal cointegrator 1 complex sub	1	3	3	3	1.3	306.87	127390	40392	83891	170030	148140	159085	0.527334	0.969487
TGGT1_249840-t26_1-p1				TGGT1_249840-t26_1-p1	TGGT1_249840-t26_1-p1 | transcript=TGGT1_249840-t26_1 | gene=TGGT1_249840 | organism=Toxoplasma_gondii_GT1 | gene_product=putative dynein heavy chain 2 | transcript_product=putative dynein heavy chain 2 | location=TGGT1_chrXII:4786016-4835663(+) | protein_	1	3	3	2	1.1	470.91	2582500	2666900	2624700	1273200	699570	986385	2.66093	0.147288
TGGT1_249850-t26_1-p1				TGGT1_249850-t26_1-p1	TGGT1_249850-t26_1-p1 | transcript=TGGT1_249850-t26_1 | gene=TGGT1_249850 | organism=Toxoplasma_gondii_GT1 | gene_product=GAP40 protein | transcript_product=GAP40 protein | location=TGGT1_chrXII:4837577-4838852(+) | protein_length=385 | sequence_SO=chromos	1	4	4	4	15.6	43.081	425610	466490	446050	1220700	2068500	1644600	0.271221	0.454539
TGGT1_249900-t26_1-p1				TGGT1_249900-t26_1-p1	TGGT1_249900-t26_1-p1 | transcript=TGGT1_249900-t26_1 | gene=TGGT1_249900 | organism=Toxoplasma_gondii_GT1 | gene_product=putative adenine nucleotide translocator | transcript_product=putative adenine nucleotide translocator | location=TGGT1_chrXII:4873424	1	16	16	16	49.7	35.255	3113500	3148000	3130750	4978100	5184100	5081100	0.616156	0.912639
TGGT1_249910-t26_1-p1				TGGT1_249910-t26_1-p1	TGGT1_249910-t26_1-p1 | transcript=TGGT1_249910-t26_1 | gene=TGGT1_249910 | organism=Toxoplasma_gondii_GT1 | gene_product=putative mitochondria-associated granulocyte macrophage CSF signaling molecule | transcript_product=putative mitochondria-associated g	1	2	2	2	25.7	14.639	16766	30010	23388	38001	13265	25633	0.912418	0.638945
TGGT1_249970-t26_1-p1				TGGT1_249970-t26_1-p1	TGGT1_249970-t26_1-p1 | transcript=TGGT1_249970-t26_1 | gene=TGGT1_249970 | organism=Toxoplasma_gondii_GT1 | gene_product=hypothetical protein | transcript_product=hypothetical protein | location=TGGT1_chrXII:4900104-4901997(+) | protein_length=229 | seque	1	6	6	6	46.7	24.682	158590	198910	178750	336520	814080	575300	0.310707	0.546634
TGGT1_249990-t26_1-p1				TGGT1_249990-t26_1-p1	TGGT1_249990-t26_1-p1 | transcript=TGGT1_249990-t26_1 | gene=TGGT1_249990 | organism=Toxoplasma_gondii_GT1 | gene_product=hypothetical protein | transcript_product=hypothetical protein | location=TGGT1_chrXII:4909167-4913985(-) | protein_length=838 | seque	1	17	17	17	26.7	92.715	465080	490730	477905	597380	1018800	808090	0.591401	0.94247
TGGT1_250340-t26_1-p1				TGGT1_250340-t26_1-p1	TGGT1_250340-t26_1-p1 | transcript=TGGT1_250340-t26_1 | gene=TGGT1_250340 | organism=Toxoplasma_gondii_GT1 | gene_product=centrin 2 | transcript_product=centrin 2 | location=TGGT1_chrXII:4993747-4995535(-) | protein_length=170 | sequence_SO=chromosome | SO	1	2	2	2	14.7	19.153	44908	55049	49978.5	98411	14323	56367	0.886662	0.657796
TGGT1_250700-t26_1-p1				TGGT1_250700-t26_1-p1	TGGT1_250700-t26_1-p1 | transcript=TGGT1_250700-t26_1 | gene=TGGT1_250700 | organism=Toxoplasma_gondii_GT1 | gene_product=hypothetical protein | transcript_product=hypothetical protein | location=TGGT1_chrXII:5061393-5068428(+) | protein_length=1509 | sequ	1	10	10	10	9.9	160.62	28278	30409	29343.5	105100	193800	149450	0.196343	0.27454
TGGT1_250710-t26_1-p1				TGGT1_250710-t26_1-p1	TGGT1_250710-t26_1-p1 | transcript=TGGT1_250710-t26_1 | gene=TGGT1_250710 | organism=Toxoplasma_gondii_GT1 | gene_product=microneme protein MIC10 | transcript_product=microneme protein MIC10 | location=TGGT1_chrXII:5071359-5071955(+) | protein_length=198 |	1	6	6	6	20.2	23.113	97856	108780	103318	176840	359870	268355	0.385005	0.708414
TGGT1_250730-t26_1-p1				TGGT1_250730-t26_1-p1	TGGT1_250730-t26_1-p1 | transcript=TGGT1_250730-t26_1 | gene=TGGT1_250730 | organism=Toxoplasma_gondii_GT1 | gene_product=putative 60S ribosomal protein L7-B | transcript_product=putative 60S ribosomal protein L7-B | location=TGGT1_chrXII:5080605-5084376(+	1	2	2	2	10.9	30.803	19184	10542	14863	5484.3	35261	20372.7	0.729557	0.791479
TGGT1_250750-t26_1-p1				TGGT1_250750-t26_1-p1	TGGT1_250750-t26_1-p1 | transcript=TGGT1_250750-t26_1 | gene=TGGT1_250750 | organism=Toxoplasma_gondii_GT1 | gene_product=tRNA (uracil-5-)-methyltransferase | transcript_product=tRNA (uracil-5-)-methyltransferase | location=TGGT1_chrXII:5093618-5105458(-)	1	6	6	6	8.2	121.39	37435	35991	36713	9857.4	93597	51727.2	0.709743	0.810966
TGGT1_250770-t26_1-p1				TGGT1_250770-t26_1-p1	TGGT1_250770-t26_1-p1 | transcript=TGGT1_250770-t26_1 | gene=TGGT1_250770 | organism=Toxoplasma_gondii_GT1 | gene_product=putative eukaryotic initiation factor-4A | transcript_product=putative eukaryotic initiation factor-4A | location=TGGT1_chrXII:5123731	1	20	20	20	62.1	46.673	2975000	2502100	2738550	6563900	11363000	8963450	0.305524	0.534754
TGGT1_250800-t26_1-p1				TGGT1_250800-t26_1-p1	TGGT1_250800-t26_1-p1 | transcript=TGGT1_250800-t26_1 | gene=TGGT1_250800 | organism=Toxoplasma_gondii_GT1 | gene_product=AP2 domain transcription factor AP2XII-8 | transcript_product=AP2 domain transcription factor AP2XII-8 | location=TGGT1_chrXII:5155557	1	2	2	2	1.8	165.61	30765	32452	31608.5	34172	35640	34906	0.905532	0.64391
TGGT1_250820-t26_1-p1				TGGT1_250820-t26_1-p1	TGGT1_250820-t26_1-p1 | transcript=TGGT1_250820-t26_1 | gene=TGGT1_250820 | organism=Toxoplasma_gondii_GT1 | gene_product=hypothetical protein | transcript_product=hypothetical protein | location=TGGT1_chrXII:5170586-5175102(+) | protein_length=1156 | sequ	1	18	18	18	25.9	120.91	276010	451400	363705	566980	430900	498940	0.728955	0.792061
TGGT1_250830-t26_1-p1				TGGT1_250830-t26_1-p1	TGGT1_250830-t26_1-p1 | transcript=TGGT1_250830-t26_1 | gene=TGGT1_250830 | organism=Toxoplasma_gondii_GT1 | gene_product=SAC3/GANP family protein | transcript_product=SAC3/GANP family protein | location=TGGT1_chrXII:5179299-5183301(+) | protein_length=376	1	4	4	4	12.8	41.072	74443	59996	67219.5	210570	360160	285365	0.235556	0.369006
TGGT1_250880-t26_1-p1				TGGT1_250880-t26_1-p1	TGGT1_250880-t26_1-p1 | transcript=TGGT1_250880-t26_1 | gene=TGGT1_250880 | organism=Toxoplasma_gondii_GT1 | gene_product=kinase, pfkB family protein | transcript_product=kinase, pfkB family protein | location=TGGT1_chrXII:5223924-5227476(-) | protein_leng	1	6	6	6	21.7	52.754	83386	21721	52553.5	274550	323340	298945	0.175797	0.226034
TGGT1_251500-t26_1-p1				TGGT1_251500-t26_1-p1	TGGT1_251500-t26_1-p1 | transcript=TGGT1_251500-t26_1 | gene=TGGT1_251500 | organism=Toxoplasma_gondii_GT1 | gene_product=putative eukaryotic initiation factor-3, subunit 3 | transcript_product=putative eukaryotic initiation factor-3, subunit 3 | location=	1	14	14	14	27.5	65.657	811810	661100	736455	1160600	1854600	1507600	0.488495	0.90456
TGGT1_251540-t26_1-p1				TGGT1_251540-t26_1-p1	TGGT1_251540-t26_1-p1 | transcript=TGGT1_251540-t26_1 | gene=TGGT1_251540 | organism=Toxoplasma_gondii_GT1 | gene_product=dense granule protein GRA9 | transcript_product=dense granule protein GRA9 | location=TGGT1_chrXII:5372511-5374084(+) | protein_length	1	9	9	9	42.1	35.31	220610	242530	231570	416270	804920	610595	0.379253	0.696498
TGGT1_251620-t26_1-p1				TGGT1_251620-t26_1-p1	TGGT1_251620-t26_1-p1 | transcript=TGGT1_251620-t26_1 | gene=TGGT1_251620 | organism=Toxoplasma_gondii_GT1 | gene_product=putative flap structure-specific endonuclease 1 | transcript_product=putative flap structure-specific endonuclease 1 | location=TGGT1_	1	4	4	4	13.9	60.327	20622	29462	25042	109350	216940	163145	0.153495	0.175284
TGGT1_251630-t26_1-p1				TGGT1_251630-t26_1-p1	TGGT1_251630-t26_1-p1 | transcript=TGGT1_251630-t26_1 | gene=TGGT1_251630 | organism=Toxoplasma_gondii_GT1 | gene_product=slc30a2 protein | transcript_product=slc30a2 protein | location=TGGT1_chrXII:5421720-5427109(+) | protein_length=896 | sequence_SO=chr	1	8	8	8	14.5	97.217	227810	213880	220845	250130	242130	246130	0.89727	0.649939
TGGT1_251690-t26_1-p1				TGGT1_251690-t26_1-p1	TGGT1_251690-t26_1-p1 | transcript=TGGT1_251690-t26_1 | gene=TGGT1_251690 | organism=Toxoplasma_gondii_GT1 | gene_product=putative seryl-tRNA synthetase, cytoplasmic | transcript_product=putative seryl-tRNA synthetase, cytoplasmic | location=TGGT1_chrXII:5	1	19	19	19	46.5	54.146	1348500	1169600	1259050	2236300	3975700	3106000	0.405361	0.749725
TGGT1_251730-t26_1-p1				TGGT1_251730-t26_1-p1	TGGT1_251730-t26_1-p1 | transcript=TGGT1_251730-t26_1 | gene=TGGT1_251730 | organism=Toxoplasma_gondii_GT1 | gene_product=hypothetical protein | transcript_product=hypothetical protein | location=TGGT1_chrXII:5462336-5472083(+) | protein_length=1465 | sequ	1	6	6	6	5.9	159.63	68618	147340	107979	17064	88361	52712.5	2.04845	0.226408
TGGT1_251760-t26_1-p1				TGGT1_251760-t26_1-p1	TGGT1_251760-t26_1-p1 | transcript=TGGT1_251760-t26_1 | gene=TGGT1_251760 | organism=Toxoplasma_gondii_GT1 | gene_product=putative subunit of proteaseome activator complex | transcript_product=putative subunit of proteaseome activator complex | location=TG	1	8	8	8	35.7	30.725	128650	30135	79392.5	179090	401900	290495	0.273301	0.459472
TGGT1_251780-t26_1-p1				TGGT1_251780-t26_1-p1	TGGT1_251780-t26_1-p1 | transcript=TGGT1_251780-t26_1 | gene=TGGT1_251780 | organism=Toxoplasma_gondii_GT1 | gene_product=heat shock protein | transcript_product=heat shock protein | location=TGGT1_chrXII:5504595-5509577(-) | protein_length=728 | sequence_	1	28	28	28	46	78.254	2272200	2289500	2280850	3608300	6024200	4816250	0.473574	0.87839
TGGT1_251810-t26_1-p1				TGGT1_251810-t26_1-p1	TGGT1_251810-t26_1-p1 | transcript=TGGT1_251810-t26_1 | gene=TGGT1_251810 | organism=Toxoplasma_gondii_GT1 | gene_product=putative translation initiation factor eIF-5A | transcript_product=putative translation initiation factor eIF-5A | location=TGGT1_chrX	1	5	5	5	34.8	17.468	936830	883900	910365	1723200	1331000	1527100	0.59614	0.936656
TGGT1_251850-t26_1-p1				TGGT1_251850-t26_1-p1	TGGT1_251850-t26_1-p1 | transcript=TGGT1_251850-t26_1 | gene=TGGT1_251850 | organism=Toxoplasma_gondii_GT1 | gene_product=serine/threonine protein phosphatase | transcript_product=serine/threonine protein phosphatase | location=TGGT1_chrXII:5533146-5545757	1	10	10	10	15.8	117.33	29634	45381	37507.5	144120	237650	190885	0.196493	0.274897
TGGT1_251870-t26_1-p1				TGGT1_251870-t26_1-p1;TGGT1_305160-t26_1-p1	TGGT1_251870-t26_1-p1 | transcript=TGGT1_251870-t26_1 | gene=TGGT1_251870 | organism=Toxoplasma_gondii_GT1 | gene_product=histone H2Bb | transcript_product=histone H2Bb | location=TGGT1_chrXII:5555742-5556089(+) | protein_length=115 | sequence_SO=chromosom	2	6	6	6	40	12.575	3201700	3715300	3458500	5534900	1181300	3358100	1.0299	0.561867
TGGT1_251880-t26_1-p1				TGGT1_251880-t26_1-p1	TGGT1_251880-t26_1-p1 | transcript=TGGT1_251880-t26_1 | gene=TGGT1_251880 | organism=Toxoplasma_gondii_GT1 | gene_product=tRNA synthetases class I family protein | transcript_product=tRNA synthetases class I family protein | location=TGGT1_chrXII:5557287-5	1	10	10	10	24.8	60.119	240830	185960	213395	454250	729630	591940	0.360501	0.656919
TGGT1_251930-t26_1-p1				TGGT1_251930-t26_1-p1	TGGT1_251930-t26_1-p1 | transcript=TGGT1_251930-t26_1 | gene=TGGT1_251930 | organism=Toxoplasma_gondii_GT1 | gene_product=enoyl-acyl carrier reductase ENR | transcript_product=enoyl-acyl carrier reductase ENR | location=TGGT1_chrXII:5592481-5595811(+) | pr	1	6	6	6	28.5	43.658	108720	58352	83536	75391	171730	123560	0.676074	0.845643
TGGT1_252210-t26_1-p1				TGGT1_252210-t26_1-p1	TGGT1_252210-t26_1-p1 | transcript=TGGT1_252210-t26_1 | gene=TGGT1_252210 | organism=Toxoplasma_gondii_GT1 | gene_product=pentatricopeptide repeat domain-containing protein | transcript_product=pentatricopeptide repeat domain-containing protein | location=	1	5	5	5	4.3	201.29	76314	123630	99972	4837	54424	29630.5	3.37396	0.0956037
TGGT1_252220-t26_1-p1				TGGT1_252220-t26_1-p1	TGGT1_252220-t26_1-p1 | transcript=TGGT1_252220-t26_1 | gene=TGGT1_252220 | organism=Toxoplasma_gondii_GT1 | gene_product=tetratricopeptide repeat domain containing protein | transcript_product=tetratricopeptide repeat domain containing protein | location=	1	10	10	10	20.5	63.4	37288	33370	35329	290240	484360	387300	0.0912187	0.0560267
TGGT1_252290-t26_1-p1				TGGT1_252290-t26_1-p1	TGGT1_252290-t26_1-p1 | transcript=TGGT1_252290-t26_1 | gene=TGGT1_252290 | organism=Toxoplasma_gondii_GT1 | gene_product=putative importin alpha | transcript_product=putative importin alpha | location=TGGT1_chrIII:450884-460151(+) | protein_length=545 | s	1	8	8	8	17.4	59.36	1046900	1253300	1150100	1058400	1341100	1199750	0.958616	0.606973
TGGT1_252360-t26_1-p1				TGGT1_252360-t26_1-p1	TGGT1_252360-t26_1-p1 | transcript=TGGT1_252360-t26_1 | gene=TGGT1_252360 | organism=Toxoplasma_gondii_GT1 | gene_product=rhoptry kinase family protein ROP24 (incomplete catalytic triad) | transcript_product=rhoptry kinase family protein ROP24 (incomplete	1	9	9	9	25.2	60.852	859910	897920	878915	686300	987500	836900	1.0502	0.549875
TGGT1_252390-t26_1-p1				TGGT1_252390-t26_1-p1	TGGT1_252390-t26_1-p1 | transcript=TGGT1_252390-t26_1 | gene=TGGT1_252390 | organism=Toxoplasma_gondii_GT1 | gene_product=hypothetical protein | transcript_product=hypothetical protein | location=TGGT1_chrIII:522844-523705(-) | protein_length=103 | sequenc	1	1	1	1	16.5	11.332	56746	66733	61739.5	86725	55311	71018	0.86935	0.670907
TGGT1_252430-t26_1-p1				TGGT1_252430-t26_1-p1	TGGT1_252430-t26_1-p1 | transcript=TGGT1_252430-t26_1 | gene=TGGT1_252430 | organism=Toxoplasma_gondii_GT1 | gene_product=hypothetical protein | transcript_product=hypothetical protein | location=TGGT1_chrIII:551384-554261(+) | protein_length=767 | sequenc	1	8	8	8	18.6	83.825	17467	42471	29969	155740	424000	289870	0.103388	0.0755386
TGGT1_252440-t26_1-p1				TGGT1_252440-t26_1-p1	TGGT1_252440-t26_1-p1 | transcript=TGGT1_252440-t26_1 | gene=TGGT1_252440 | organism=Toxoplasma_gondii_GT1 | gene_product=peptidase c13 family protein | transcript_product=peptidase c13 family protein | location=TGGT1_chrIII:556677-558320(-) | protein_leng	1	6	6	6	17.6	59.736	14511	12894	13702.5	26689	225960	126324	0.108471	0.0843548
TGGT1_252490-t26_1-p1				TGGT1_252490-t26_1-p1	TGGT1_252490-t26_1-p1 | transcript=TGGT1_252490-t26_1 | gene=TGGT1_252490 | organism=Toxoplasma_gondii_GT1 | gene_product=putative vacuolar protein sorting 29 | transcript_product=putative vacuolar protein sorting 29 | location=TGGT1_chrIII:575525-576136(-	1	5	5	5	36	22.278	83467	115630	99548.5	181360	309370	245365	0.405716	0.750435
TGGT1_252500-t26_1-p1				TGGT1_252500-t26_1-p1	TGGT1_252500-t26_1-p1 | transcript=TGGT1_252500-t26_1 | gene=TGGT1_252500 | organism=Toxoplasma_gondii_GT1 | gene_product=polo kinase | transcript_product=polo kinase | location=TGGT1_chrIII:579006-581099(-) | protein_length=697 | sequence_SO=chromosome |	1	5	5	5	13.1	76.988	57867	78382	68124.5	79552	152350	115951	0.587528	0.947258
TGGT1_252510-t26_1-p1				TGGT1_252510-t26_1-p1	TGGT1_252510-t26_1-p1 | transcript=TGGT1_252510-t26_1 | gene=TGGT1_252510 | organism=Toxoplasma_gondii_GT1 | gene_product=hypothetical protein | transcript_product=hypothetical protein | location=TGGT1_chrIII:583102-590457(-) | protein_length=726 | sequenc	1	6	6	6	9.6	80.538	91695	94866	93280.5	144780	238340	191560	0.486952	0.901885
TGGT1_252630-t26_1-p1				TGGT1_252630-t26_1-p1	TGGT1_252630-t26_1-p1 | transcript=TGGT1_252630-t26_1 | gene=TGGT1_252630 | organism=Toxoplasma_gondii_GT1 | gene_product=hypothetical protein | transcript_product=hypothetical protein | location=TGGT1_chrIII:604444-605972(-) | protein_length=136 | sequenc	1	3	3	3	31.6	15.081	42887	72983	57935	149980	76133	113056	0.512443	0.945129
TGGT1_252850-t26_1-p1				TGGT1_252850-t26_1-p1	TGGT1_252850-t26_1-p1 | transcript=TGGT1_252850-t26_1 | gene=TGGT1_252850 | organism=Toxoplasma_gondii_GT1 | gene_product=initiation factor, subunit 2 family protein | transcript_product=initiation factor, subunit 2 family protein | location=TGGT1_chrIII:5	1	2	2	2	7.3	74.373	106940	75791	91365.5	86927	178020	132474	0.689689	0.831376
TGGT1_253040-t26_1-p1				TGGT1_253040-t26_1-p1	TGGT1_253040-t26_1-p1 | transcript=TGGT1_253040-t26_1 | gene=TGGT1_253040 | organism=Toxoplasma_gondii_GT1 | gene_product=actin-related protein ARP4A | transcript_product=actin-related protein ARP4A | location=TGGT1_chrIII:687256-690815(-) | protein_length	1	9	9	8	22.6	77.163	77412	51161	64286.5	103370	497480	300425	0.213985	0.316905
TGGT1_253080-t26_1-p1				TGGT1_253080-t26_1-p1	TGGT1_253080-t26_1-p1 | transcript=TGGT1_253080-t26_1 | gene=TGGT1_253080 | organism=Toxoplasma_gondii_GT1 | gene_product=hypothetical protein | transcript_product=hypothetical protein | location=TGGT1_chrIII:708519-711794(-) | protein_length=278 | sequenc	1	3	3	3	20.9	28.747	62525	75228	68876.5	13396	23751	18573.5	3.70832	0.0795901
TGGT1_253170-t26_1-p1				TGGT1_253170-t26_1-p1	TGGT1_253170-t26_1-p1 | transcript=TGGT1_253170-t26_1 | gene=TGGT1_253170 | organism=Toxoplasma_gondii_GT1 | gene_product=putative zinc carboxypeptidase | transcript_product=putative zinc carboxypeptidase | location=TGGT1_chrIII:782500-798758(+) | protein_	1	2	2	2	1.2	238.67	17714	21806	19760	37613	73061	55337	0.357085	0.649589
TGGT1_253290-t26_1-p1				TGGT1_253290-t26_1-p1	TGGT1_253290-t26_1-p1 | transcript=TGGT1_253290-t26_1 | gene=TGGT1_253290 | organism=Toxoplasma_gondii_GT1 | gene_product=valyl-tRNA synthetase | transcript_product=valyl-tRNA synthetase | location=TGGT1_chrIII:807307-819700(+) | protein_length=1106 | sequ	1	24	24	24	28.4	124.91	443610	367530	405570	1216900	2099100	1658000	0.244614	0.390856
TGGT1_253370-t26_1-p1				TGGT1_253370-t26_1-p1	TGGT1_253370-t26_1-p1 | transcript=TGGT1_253370-t26_1 | gene=TGGT1_253370 | organism=Toxoplasma_gondii_GT1 | gene_product=hypothetical protein | transcript_product=hypothetical protein | location=TGGT1_chrIII:861500-883749(+) | protein_length=1981 | sequen	1	16	16	16	13.6	216.48	41820	22064	31942	190190	531700	360945	0.0884955	0.051995
TGGT1_253420-t26_1-p1				TGGT1_253420-t26_1-p1	TGGT1_253420-t26_1-p1 | transcript=TGGT1_253420-t26_1 | gene=TGGT1_253420 | organism=Toxoplasma_gondii_GT1 | gene_product=PQ loop repeat-containing protein | transcript_product=PQ loop repeat-containing protein | location=TGGT1_chrIII:917043-921464(-) | pr	1	2	2	2	8	44.677	698000	5445.7	351723	188960	463590	326275	1.078	0.534033
TGGT1_253430-t26_1-p1				TGGT1_253430-t26_1-p1	TGGT1_253430-t26_1-p1 | transcript=TGGT1_253430-t26_1 | gene=TGGT1_253430 | organism=Toxoplasma_gondii_GT1 | gene_product=putative asparagine synthetase | transcript_product=putative asparagine synthetase | location=TGGT1_chrIII:924367-930594(+) | protein_	1	19	19	19	45.9	65.868	869890	760980	815435	2301000	5619900	3960450	0.205895	0.297424
TGGT1_253440-t26_1-p1				TGGT1_253440-t26_1-p1	TGGT1_253440-t26_1-p1 | transcript=TGGT1_253440-t26_1 | gene=TGGT1_253440 | organism=Toxoplasma_gondii_GT1 | gene_product=putative cell-cycle-associated protein kinase SRPK | transcript_product=putative cell-cycle-associated protein kinase SRPK | location=	1	17	17	17	19.6	187.41	920810	972010	946410	570450	400240	485345	1.94997	0.2442
TGGT1_253570-t26_1-p1				TGGT1_253570-t26_1-p1	TGGT1_253570-t26_1-p1 | transcript=TGGT1_253570-t26_1 | gene=TGGT1_253570 | organism=Toxoplasma_gondii_GT1 | gene_product=hypothetical protein | transcript_product=hypothetical protein | location=TGGT1_chrIII:1017173-1020294(+) | protein_length=318 | seque	1	1	1	1	4.7	35.694	8581.2	6436.8	7509	18345	22918	20631.5	0.363958	0.664299
TGGT1_253700-t26_1-p1				TGGT1_253700-t26_1-p1	TGGT1_253700-t26_1-p1 | transcript=TGGT1_253700-t26_1 | gene=TGGT1_253700 | organism=Toxoplasma_gondii_GT1 | gene_product=transporter, major facilitator family protein | transcript_product=transporter, major facilitator family protein | location=TGGT1_chrI	1	9	9	9	11.6	138.15	23841	44275	34058	133960	476570	305265	0.111569	0.089904
TGGT1_253730-t26_1-p1				TGGT1_253730-t26_1-p1	TGGT1_253730-t26_1-p1 | transcript=TGGT1_253730-t26_1 | gene=TGGT1_253730 | organism=Toxoplasma_gondii_GT1 | gene_product=importin-beta N-terminal domain-containing protein | transcript_product=importin-beta N-terminal domain-containing protein | location=	1	14	14	14	16.6	115.14	127400	114410	120905	412270	421400	416835	0.290055	0.498902
TGGT1_253750-t26_1-p1				TGGT1_253750-t26_1-p1	TGGT1_253750-t26_1-p1 | transcript=TGGT1_253750-t26_1 | gene=TGGT1_253750 | organism=Toxoplasma_gondii_GT1 | gene_product=PLU-1 family protein | transcript_product=PLU-1 family protein | location=TGGT1_chrIII:1126566-1154665(-) | protein_length=8088 | sequ	1	4	4	4	0.9	856.32	27142	28202	27672	58524	75790	67157	0.412049	0.763007
TGGT1_253820-t26_1-p1				TGGT1_253820-t26_1-p1	TGGT1_253820-t26_1-p1 | transcript=TGGT1_253820-t26_1 | gene=TGGT1_253820 | organism=Toxoplasma_gondii_GT1 | gene_product=hypothetical protein | transcript_product=hypothetical protein | location=TGGT1_chrIII:1203300-1205132(+) | protein_length=226 | seque	1	9	9	9	60.2	25.221	240630	125800	183215	677750	810630	744190	0.246194	0.394661
TGGT1_253880-t26_1-p1				TGGT1_253880-t26_1-p1	TGGT1_253880-t26_1-p1 | transcript=TGGT1_253880-t26_1 | gene=TGGT1_253880 | organism=Toxoplasma_gondii_GT1 | gene_product=GNS1/SUR4 family protein | transcript_product=GNS1/SUR4 family protein | location=TGGT1_chrIII:1247523-1249706(+) | protein_length=727	1	6	6	6	13.1	78.157	74512	87895	81203.5	180860	326660	253760	0.320001	0.567758
TGGT1_253900-t26_1-p1				TGGT1_253900-t26_1-p1	TGGT1_253900-t26_1-p1 | transcript=TGGT1_253900-t26_1 | gene=TGGT1_253900 | organism=Toxoplasma_gondii_GT1 | gene_product=parasite porphobilinogen synthase PBGS | transcript_product=parasite porphobilinogen synthase PBGS | location=TGGT1_chrIII:1265521-127	1	9	9	9	18.4	71.361	112710	104580	108645	288970	526380	407675	0.266499	0.443311
TGGT1_254030-t26_1-p1				TGGT1_254030-t26_1-p1	TGGT1_254030-t26_1-p1 | transcript=TGGT1_254030-t26_1 | gene=TGGT1_254030 | organism=Toxoplasma_gondii_GT1 | gene_product=zinc finger CDGSH-type domain-containing protein | transcript_product=zinc finger CDGSH-type domain-containing protein | location=TGGT	1	3	3	3	40.7	13.162	25152	23485	24318.5	90240	5442.2	47841.1	0.508318	0.938266
TGGT1_254120-t26_1-p1				TGGT1_254120-t26_1-p1	TGGT1_254120-t26_1-p1 | transcript=TGGT1_254120-t26_1 | gene=TGGT1_254120 | organism=Toxoplasma_gondii_GT1 | gene_product=putative autophagy-related protein 8 atg8 | transcript_product=putative autophagy-related protein 8 atg8 | location=TGGT1_chrIII:14390	1	4	4	4	42.7	14.236	99971	65609	82790	149770	88596	119183	0.694646	0.826265
TGGT1_254260-t26_1-p1				TGGT1_254260-t26_1-p1	TGGT1_254260-t26_1-p1 | transcript=TGGT1_254260-t26_1 | gene=TGGT1_254260 | organism=Toxoplasma_gondii_GT1 | gene_product=COX19 cytochrome c oxidase assembly family protein | transcript_product=COX19 cytochrome c oxidase assembly family protein | location=	1	2	2	2	12.5	28.093	29271	32535	30903	25473	17438	21455.5	1.44033	0.374984
TGGT1_254410-t26_1-p1				TGGT1_254410-t26_1-p1	TGGT1_254410-t26_1-p1 | transcript=TGGT1_254410-t26_1 | gene=TGGT1_254410 | organism=Toxoplasma_gondii_GT1 | gene_product=putative protein phosphatase 2C | transcript_product=putative protein phosphatase 2C | location=TGGT1_chrIII:1695545-1701599(-) | prot	1	4	4	4	10.5	67.393	141360	218530	179945	60134	92995	76564.5	2.35024	0.181714
TGGT1_254440-t26_1-p1				TGGT1_254440-t26_1-p1	TGGT1_254440-t26_1-p1 | transcript=TGGT1_254440-t26_1 | gene=TGGT1_254440 | organism=Toxoplasma_gondii_GT1 | gene_product=ribosomal protein RPL12 | transcript_product=ribosomal protein RPL12 | location=TGGT1_chrIII:1720222-1723221(-) | protein_length=165 |	1	4	4	4	34.5	17.821	2071900	2369200	2220550	1715000	224110	969555	2.29028	0.189576
TGGT1_254470-t26_1-p1				TGGT1_254470-t26_1-p1	TGGT1_254470-t26_1-p1 | transcript=TGGT1_254470-t26_1 | gene=TGGT1_254470 | organism=Toxoplasma_gondii_GT1 | gene_product=hypothetical protein | transcript_product=hypothetical protein | location=TGGT1_chrIII:1739403-1743582(+) | protein_length=732 | seque	1	8	8	8	17.9	80.468	67552	28681	48116.5	130320	170010	150165	0.320424	0.568714
TGGT1_254480-t26_1-p1				TGGT1_254480-t26_1-p1	TGGT1_254480-t26_1-p1 | transcript=TGGT1_254480-t26_1 | gene=TGGT1_254480 | organism=Toxoplasma_gondii_GT1 | gene_product=WD domain, G-beta repeat-containing protein | transcript_product=WD domain, G-beta repeat-containing protein | location=TGGT1_chrIII:1	1	11	11	11	18.6	86.838	31526	127160	79343	134140	262680	198410	0.399894	0.738763
TGGT1_254570-t26_1-p1				TGGT1_254570-t26_1-p1	TGGT1_254570-t26_1-p1 | transcript=TGGT1_254570-t26_1 | gene=TGGT1_254570 | organism=Toxoplasma_gondii_GT1 | gene_product=hypothetical protein | transcript_product=hypothetical protein | location=TGGT1_chrIII:1812321-1825184(-) | protein_length=1997 | sequ	1	18	18	18	12.7	224.16	82164	153990	118077	467510	869970	668740	0.176566	0.227827
TGGT1_254650-t26_1-p1				TGGT1_254650-t26_1-p1	TGGT1_254650-t26_1-p1 | transcript=TGGT1_254650-t26_1 | gene=TGGT1_254650 | organism=Toxoplasma_gondii_GT1 | gene_product=zinc finger protein | transcript_product=zinc finger protein | location=TGGT1_chrIII:1855820-1857469(+) | protein_length=400 | sequenc	1	4	4	4	17.5	44.657	110010	92304	101157	76439	49697	63068	1.60394	0.324288
TGGT1_254660-t26_1-p1				TGGT1_254660-t26_1-p1	TGGT1_254660-t26_1-p1 | transcript=TGGT1_254660-t26_1 | gene=TGGT1_254660 | organism=Toxoplasma_gondii_GT1 | gene_product=ankyrin repeat-containing protein | transcript_product=ankyrin repeat-containing protein | location=TGGT1_chrIII:1857884-1859917(-) |	1	4	4	4	25.9	31.833	44299	10732	27515.5	37214	57373	47293.5	0.581803	0.954398
TGGT1_254690-t26_1-p1				TGGT1_254690-t26_1-p1	TGGT1_254690-t26_1-p1 | transcript=TGGT1_254690-t26_1 | gene=TGGT1_254690 | organism=Toxoplasma_gondii_GT1 | gene_product=phospholipase/carboxylesterase | transcript_product=phospholipase/carboxylesterase | location=TGGT1_chrIII:1864196-1866935(+) | protei	1	17	17	17	45.5	54.217	178510	354090	266300	679270	1108700	893985	0.29788	0.517109
TGGT1_254720-t26_1-p1				TGGT1_254720-t26_1-p1	TGGT1_254720-t26_1-p1 | transcript=TGGT1_254720-t26_1 | gene=TGGT1_254720 | organism=Toxoplasma_gondii_GT1 | gene_product=dense granule protein GRA8 | transcript_product=dense granule protein GRA8 | location=TGGT1_chrIII:1884681-1885484(+) | protein_length	1	3	3	3	10.9	28.527	163900	66026	114963	275110	39323	157216	0.73124	0.789854
TGGT1_254860-t26_1-p1				TGGT1_254860-t26_1-p1	TGGT1_254860-t26_1-p1 | transcript=TGGT1_254860-t26_1 | gene=TGGT1_254860 | organism=Toxoplasma_gondii_GT1 | gene_product=hypothetical protein | transcript_product=hypothetical protein | location=TGGT1_chrIII:1964789-1970666(-) | protein_length=1799 | sequ	1	1	1	1	0.6	195.87	49027	30644	39835.5	38409	101480	69944.5	0.56953	0.969956
TGGT1_254870-t26_1-p1				TGGT1_254870-t26_1-p1	TGGT1_254870-t26_1-p1 | transcript=TGGT1_254870-t26_1 | gene=TGGT1_254870 | organism=Toxoplasma_gondii_GT1 | gene_product=hypothetical protein | transcript_product=hypothetical protein | location=TGGT1_chrIII:1976274-1981704(-) | protein_length=428 | seque	1	6	6	6	16.8	46.989	44756	47363	46059.5	89416	112850	101133	0.455435	0.845634
TGGT1_254880-t26_1-p1				TGGT1_254880-t26_1-p1	TGGT1_254880-t26_1-p1 | transcript=TGGT1_254880-t26_1 | gene=TGGT1_254880 | organism=Toxoplasma_gondii_GT1 | gene_product=Alpha-galactosidase | transcript_product=Alpha-galactosidase | location=TGGT1_chrIII:1983229-1990947(+) | protein_length=747 | sequenc	1	10	10	10	19.7	81.861	68756	87813	78284.5	207360	379000	293180	0.267019	0.444548
TGGT1_254900-t26_1-p1				TGGT1_254900-t26_1-p1	TGGT1_254900-t26_1-p1 | transcript=TGGT1_254900-t26_1 | gene=TGGT1_254900 | organism=Toxoplasma_gondii_GT1 | gene_product=putative proteasome subunit beta type 2 | transcript_product=putative proteasome subunit beta type 2 | location=TGGT1_chrIII:1997522-1	1	7	7	7	45	22.001	432720	348050	390385	580800	804050	692425	0.563794	0.977347
TGGT1_254940-t26_1-p1				TGGT1_254940-t26_1-p1	TGGT1_254940-t26_1-p1 | transcript=TGGT1_254940-t26_1 | gene=TGGT1_254940 | organism=Toxoplasma_gondii_GT1 | gene_product=MIF4G domain-containing protein | transcript_product=MIF4G domain-containing protein | location=TGGT1_chrIII:2027943-2043635(+) | prot	1	14	14	14	5.8	384.83	84559	37930	61244.5	118940	262950	190945	0.320744	0.569437
TGGT1_255190-t26_1-p1				TGGT1_255190-t26_1-p1	TGGT1_255190-t26_1-p1 | transcript=TGGT1_255190-t26_1 | gene=TGGT1_255190 | organism=Toxoplasma_gondii_GT1 | gene_product=myosin C | transcript_product=myosin C | location=TGGT1_chrVIIb:4925758-4933694(+) | protein_length=1171 | sequence_SO=chromosome | SO	1	9	9	9	9.8	132.67	147530	129270	138400	128930	162160	145545	0.950909	0.612149
TGGT1_255260-t26_1-p1				TGGT1_255260-t26_1-p1	TGGT1_255260-t26_1-p1 | transcript=TGGT1_255260-t26_1 | gene=TGGT1_255260 | organism=Toxoplasma_gondii_GT1 | gene_product=apical membrane antigen AMA1 | transcript_product=apical membrane antigen AMA1 | location=TGGT1_chrVIIb:4856406-4860874(+) | protein_l	1	17	17	17	36.9	63.02	2735600	2513300	2624450	3408600	5270500	4339550	0.604775	0.926189
TGGT1_255320-t26_1-p1				TGGT1_255320-t26_1-p1	TGGT1_255320-t26_1-p1 | transcript=TGGT1_255320-t26_1 | gene=TGGT1_255320 | organism=Toxoplasma_gondii_GT1 | gene_product=mRNA turnover 4 (MRT4) family protein | transcript_product=mRNA turnover 4 (MRT4) family protein | location=TGGT1_chrVIIb:4809517-4812	1	3	3	3	18	25.852	96299	51520	73909.5	70285	175780	123032	0.600732	0.93107
TGGT1_255350-t26_1-p1				TGGT1_255350-t26_1-p1	TGGT1_255350-t26_1-p1 | transcript=TGGT1_255350-t26_1 | gene=TGGT1_255350 | organism=Toxoplasma_gondii_GT1 | gene_product=putative ATPase | transcript_product=putative ATPase | location=TGGT1_chrVIIb:4787376-4795237(-) | protein_length=731 | sequence_SO=ch	1	3	3	3	5.5	80.637	71201	64261	67731	86671	96039	91355	0.741404	0.780137
TGGT1_255420-t26_1-p1				TGGT1_255420-t26_1-p1	TGGT1_255420-t26_1-p1 | transcript=TGGT1_255420-t26_1 | gene=TGGT1_255420 | organism=Toxoplasma_gondii_GT1 | gene_product=hypothetical protein | transcript_product=hypothetical protein | location=TGGT1_chrVIIb:4744619-4746351(-) | protein_length=278 | sequ	1	6	6	6	42.4	30.185	406200	405140	405670	925570	2477000	1701285	0.238449	0.37599
TGGT1_255450-t26_1-p1				TGGT1_255450-t26_1-p1	TGGT1_255450-t26_1-p1 | transcript=TGGT1_255450-t26_1 | gene=TGGT1_255450 | organism=Toxoplasma_gondii_GT1 | gene_product=hypothetical protein | transcript_product=hypothetical protein | location=TGGT1_chrVIIb:4723734-4728848(+) | protein_length=625 | sequ	1	7	7	7	12.8	68.363	156600	176380	166490	130120	162090	146105	1.13952	0.501148
TGGT1_255510-t26_1-p1				TGGT1_255510-t26_1-p1	TGGT1_255510-t26_1-p1 | transcript=TGGT1_255510-t26_1 | gene=TGGT1_255510 | organism=Toxoplasma_gondii_GT1 | gene_product=ankyrin repeat-containing protein | transcript_product=ankyrin repeat-containing protein | location=TGGT1_chrVIIb:4684756-4690252(-) |	1	9	9	9	11.2	122.99	172830	267280	220055	133130	134600	133865	1.64386	0.313361
TGGT1_255900-t26_1-p1				TGGT1_255900-t26_1-p1	TGGT1_255900-t26_1-p1 | transcript=TGGT1_255900-t26_1 | gene=TGGT1_255900 | organism=Toxoplasma_gondii_GT1 | gene_product=putative Bax inhibitor-1 | transcript_product=putative Bax inhibitor-1 | location=TGGT1_chrVIIb:4548381-4550106(-) | protein_length=24	1	2	2	2	11.3	27.78	22004	21259	21631.5	66118	181560	123839	0.174674	0.223424
TGGT1_256000-t26_1-p1				TGGT1_256000-t26_1-p1	TGGT1_256000-t26_1-p1 | transcript=TGGT1_256000-t26_1 | gene=TGGT1_256000 | organism=Toxoplasma_gondii_GT1 | gene_product=endoplasmic reticulum retention receptor | transcript_product=endoplasmic reticulum retention receptor | location=TGGT1_chrVIIb:448677	1	2	2	2	12.6	26.148	66291	101000	83645.5	204640	481560	343100	0.243793	0.388878
TGGT1_256050-t26_1-p1				TGGT1_256050-t26_1-p1	TGGT1_256050-t26_1-p1 | transcript=TGGT1_256050-t26_1 | gene=TGGT1_256050 | organism=Toxoplasma_gondii_GT1 | gene_product=signal recognition particle 14kd protein | transcript_product=signal recognition particle 14kd protein | location=TGGT1_chrVIIb:445882	1	2	2	2	13.4	18.92	49140	37434	43287	98756	75695	87225.5	0.496265	0.917915
TGGT1_256060-t26_1-p1				TGGT1_256060-t26_1-p1	TGGT1_256060-t26_1-p1 | transcript=TGGT1_256060-t26_1 | gene=TGGT1_256060 | organism=Toxoplasma_gondii_GT1 | gene_product=nucleosome assembly protein (nap) protein | transcript_product=nucleosome assembly protein (nap) protein | location=TGGT1_chrVIIb:4452	1	5	5	5	9.9	89.452	4739.2	74570	39654.6	110640	68933	89786.5	0.441654	0.820047
TGGT1_256090-t26_1-p1				TGGT1_256090-t26_1-p1	TGGT1_256090-t26_1-p1 | transcript=TGGT1_256090-t26_1 | gene=TGGT1_256090 | organism=Toxoplasma_gondii_GT1 | gene_product=glycerophosphodiester phosphodiesterase family protein | transcript_product=glycerophosphodiester phosphodiesterase family protein | l	1	5	5	5	15	41.625	36760	39270	38015	51896	173020	112458	0.338037	0.608065
TGGT1_256760-t26_1-p1				TGGT1_256760-t26_1-p1	TGGT1_256760-t26_1-p1 | transcript=TGGT1_256760-t26_1 | gene=TGGT1_256760 | organism=Toxoplasma_gondii_GT1 | gene_product=pyruvate kinase PyK1 | transcript_product=pyruvate kinase PyK1 | location=TGGT1_chrVIIb:4413512-4417055(-) | protein_length=531 | sequ	1	21	21	21	55.6	57.529	2770900	2683200	2727050	3891300	3334200	3612750	0.75484	0.767547
TGGT1_256770-t26_1-p1				TGGT1_256770-t26_1-p1	TGGT1_256770-t26_1-p1 | transcript=TGGT1_256770-t26_1 | gene=TGGT1_256770 | organism=Toxoplasma_gondii_GT1 | gene_product=putative eukaryotic translation initiation factor 4A, isoform 3 | transcript_product=putative eukaryotic translation initiation factor	1	9	9	9	28.9	45.126	795820	676820	736320	665990	785070	725530	1.01487	0.570977
TGGT1_256820-t26_1-p1				TGGT1_256820-t26_1-p1	TGGT1_256820-t26_1-p1 | transcript=TGGT1_256820-t26_1 | gene=TGGT1_256820 | organism=Toxoplasma_gondii_GT1 | gene_product=zinc finger (CCCH type) motif-containing protein | transcript_product=zinc finger (CCCH type) motif-containing protein | location=TGGT	1	7	7	7	15.5	60.404	461810	547260	504535	278720	14626	146673	3.43986	0.0921307
TGGT1_256840-t26_1-p1				TGGT1_256840-t26_1-p1	TGGT1_256840-t26_1-p1 | transcript=TGGT1_256840-t26_1 | gene=TGGT1_256840 | organism=Toxoplasma_gondii_GT1 | gene_product=hypothetical protein | transcript_product=hypothetical protein | location=TGGT1_chrVIIb:4337279-4343791(-) | protein_length=764 | sequ	1	7	7	7	19	82.75	25581	32488	29034.5	126980	271190	199085	0.14584	0.158533
TGGT1_256970-t26_1-p1				TGGT1_256970-t26_1-p1	TGGT1_256970-t26_1-p1 | transcript=TGGT1_256970-t26_1 | gene=TGGT1_256970 | organism=Toxoplasma_gondii_GT1 | gene_product=putative vacuolar ATP synthase subunit A | transcript_product=putative vacuolar ATP synthase subunit A | location=TGGT1_chrVIIb:424800	1	19	19	19	46.4	68.147	837950	615760	726855	1664700	2150000	1907350	0.381081	0.700296
TGGT1_256980-t26_1-p1				TGGT1_256980-t26_1-p1	TGGT1_256980-t26_1-p1 | transcript=TGGT1_256980-t26_1 | gene=TGGT1_256980 | organism=Toxoplasma_gondii_GT1 | gene_product=glycerol-3-phosphate-acyltransferase | transcript_product=glycerol-3-phosphate-acyltransferase | location=TGGT1_chrVIIb:4232332-424374	1	8	8	8	12.4	110.25	15281	17783	16532	141090	231680	186385	0.0886981	0.0522906
TGGT1_256990-t26_1-p1				TGGT1_256990-t26_1-p1	TGGT1_256990-t26_1-p1 | transcript=TGGT1_256990-t26_1 | gene=TGGT1_256990 | organism=Toxoplasma_gondii_GT1 | gene_product=glycyl-tRNA synthetase | transcript_product=glycyl-tRNA synthetase | location=TGGT1_chrVIIb:4226828-4230134(+) | protein_length=771 |	1	17	17	17	29.7	86.308	522490	348370	435430	729800	1256600	993200	0.438411	0.813937
TGGT1_257070-t26_1-p1				TGGT1_257070-t26_1-p1	TGGT1_257070-t26_1-p1 | transcript=TGGT1_257070-t26_1 | gene=TGGT1_257070 | organism=Toxoplasma_gondii_GT1 | gene_product=hypothetical protein | transcript_product=hypothetical protein | location=TGGT1_chrVIIb:4176004-4180213(-) | protein_length=484 | sequ	1	4	4	4	16.9	49.908	167360	155960	161660	171540	10865	91202.5	1.77254	0.28139
TGGT1_257080-t26_1-p1				TGGT1_257080-t26_1-p1	TGGT1_257080-t26_1-p1 | transcript=TGGT1_257080-t26_1 | gene=TGGT1_257080 | organism=Toxoplasma_gondii_GT1 | gene_product=35-cyclic nucleotide phosphodiesterase domain-containing protein | transcript_product=35-cyclic nucleotide phosphodiesterase domai	1	2	2	2	1.6	180.36	1484100	1516500	1500300	757740	925000	841370	1.78316	0.278954
TGGT1_257150-t26_1-p1				TGGT1_257150-t26_1-p1	TGGT1_257150-t26_1-p1 | transcript=TGGT1_257150-t26_1 | gene=TGGT1_257150 | organism=Toxoplasma_gondii_GT1 | gene_product=NOT2 / NOT3 / NOT5 family protein | transcript_product=NOT2 / NOT3 / NOT5 family protein | location=TGGT1_chrVIIb:4123567-4127399(+) |	1	7	7	7	20.4	53.094	18895	49348	34121.5	99609	128370	113990	0.299339	0.520488
TGGT1_257350-t26_1-p1				TGGT1_257350-t26_1-p1	TGGT1_257350-t26_1-p1 | transcript=TGGT1_257350-t26_1 | gene=TGGT1_257350 | organism=Toxoplasma_gondii_GT1 | gene_product=putative eukaryotic translation initiation factor | transcript_product=putative eukaryotic translation initiation factor | location=TG	1	13	13	13	25.5	90.194	277810	434550	356180	526670	886630	706650	0.50404	0.931093
TGGT1_257380-t26_1-p1				TGGT1_257380-t26_1-p1	TGGT1_257380-t26_1-p1 | transcript=TGGT1_257380-t26_1 | gene=TGGT1_257380 | organism=Toxoplasma_gondii_GT1 | gene_product=hypothetical protein | transcript_product=hypothetical protein | location=TGGT1_chrVIIb:4013607-4015889(+) | protein_length=218 | sequ	1	3	3	3	18.8	23.86	29367	54361	41864	270170	185850	228010	0.183606	0.244323
TGGT1_257490-t26_1-p1				TGGT1_257490-t26_1-p1	TGGT1_257490-t26_1-p1 | transcript=TGGT1_257490-t26_1 | gene=TGGT1_257490 | organism=Toxoplasma_gondii_GT1 | gene_product=prefoldin subunit superfamily protein | transcript_product=prefoldin subunit superfamily protein | location=TGGT1_chrVIIb:3950985-3954	1	2	2	2	12.4	24.091	72237	58848	65542.5	46966	45636	46301	1.41557	0.383589
TGGT1_257530-t26_1-p1				TGGT1_257530-t26_1-p1	TGGT1_257530-t26_1-p1 | transcript=TGGT1_257530-t26_1 | gene=TGGT1_257530 | organism=Toxoplasma_gondii_GT1 | gene_product=transporter, major facilitator family protein | transcript_product=transporter, major facilitator family protein | location=TGGT1_chrV	1	4	4	4	16.9	54.531	161340	152280	156810	272240	82361	177300	0.884431	0.659466
TGGT1_257560-t26_1-p1				TGGT1_257560-t26_1-p1	TGGT1_257560-t26_1-p1 | transcript=TGGT1_257560-t26_1 | gene=TGGT1_257560 | organism=Toxoplasma_gondii_GT1 | gene_product=WD domain, G-beta repeat-containing protein | transcript_product=WD domain, G-beta repeat-containing protein | location=TGGT1_chrVIIb:	1	5	5	5	6.9	109.97	53060	60231	56645.5	48968	94923	71945.5	0.787339	0.738244
TGGT1_257680-t26_1-p1				TGGT1_257680-t26_1-p1	TGGT1_257680-t26_1-p1 | transcript=TGGT1_257680-t26_1 | gene=TGGT1_257680 | organism=Toxoplasma_gondii_GT1 | gene_product=myosin light chain MLC1 | transcript_product=myosin light chain MLC1 | location=TGGT1_chrVIIb:3843366-3845688(+) | protein_length=213	1	6	6	6	37.1	24.124	425540	611160	518350	566190	546550	556370	0.931664	0.625346
TGGT1_257740-t26_1-p1				TGGT1_257740-t26_1-p1	TGGT1_257740-t26_1-p1 | transcript=TGGT1_257740-t26_1 | gene=TGGT1_257740 | organism=Toxoplasma_gondii_GT1 | gene_product=UMP-CMP kinase | transcript_product=UMP-CMP kinase | location=TGGT1_chrVIIb:3792151-3795188(-) | protein_length=462 | sequence_SO=chro	1	6	6	6	16.7	50.995	164970	162340	163655	396950	786710	591830	0.276524	0.4671
TGGT1_257750-t26_1-p1				TGGT1_257750-t26_1-p1	TGGT1_257750-t26_1-p1 | transcript=TGGT1_257750-t26_1 | gene=TGGT1_257750 | organism=Toxoplasma_gondii_GT1 | gene_product=homocysteine s-methyltransferase domain-containing protein | transcript_product=homocysteine s-methyltransferase domain-containing pro	1	7	7	7	27.4	46.505	75785	31876	53830.5	144090	245120	194605	0.276614	0.467314
TGGT1_257990-t26_1-p1				TGGT1_257990-t26_1-p1	TGGT1_257990-t26_1-p1 | transcript=TGGT1_257990-t26_1 | gene=TGGT1_257990 | organism=Toxoplasma_gondii_GT1 | gene_product=putative heat shock protein 101 | transcript_product=putative heat shock protein 101 | location=TGGT1_chrVIIb:3637480-3646383(+) | pro	1	28	28	28	35.8	104.31	462950	494130	478540	647110	1099400	873255	0.547996	0.998107
TGGT1_258050-t26_1-p1				TGGT1_258050-t26_1-p1	TGGT1_258050-t26_1-p1 | transcript=TGGT1_258050-t26_1 | gene=TGGT1_258050 | organism=Toxoplasma_gondii_GT1 | gene_product=actin like protein ALP2a | transcript_product=actin like protein ALP2a | location=TGGT1_chrVIIb:3587554-3590116(+) | protein_length=56	1	17	17	17	45.8	60.09	1295800	1281700	1288750	767070	709880	738475	1.74515	0.287808
TGGT1_258060-t26_1-p1				TGGT1_258060-t26_1-p1	TGGT1_258060-t26_1-p1 | transcript=TGGT1_258060-t26_1 | gene=TGGT1_258060 | organism=Toxoplasma_gondii_GT1 | gene_product=putative myosin heavy chain | transcript_product=putative myosin heavy chain | location=TGGT1_chrVIIb:3580390-3584438(+) | protein_len	1	5	5	5	27.4	23.334	61081	90219	75650	355280	190340	272810	0.277299	0.468933
TGGT1_258070-t26_1-p1				TGGT1_258070-t26_1-p1	TGGT1_258070-t26_1-p1 | transcript=TGGT1_258070-t26_1 | gene=TGGT1_258070 | organism=Toxoplasma_gondii_GT1 | gene_product=hypothetical protein | transcript_product=hypothetical protein | location=TGGT1_chrVIIb:3570890-3578893(-) | protein_length=678 | sequ	1	10	10	10	20.8	75.713	274800	347980	311390	496490	800870	648680	0.480036	0.889809
TGGT1_258130-t26_1-p1				TGGT1_258130-t26_1-p1	TGGT1_258130-t26_1-p1 | transcript=TGGT1_258130-t26_1 | gene=TGGT1_258130 | organism=Toxoplasma_gondii_GT1 | gene_product=Rab1 protein | transcript_product=Rab1 protein | location=TGGT1_chrVIIb:3520118-3526101(+) | protein_length=216 | sequence_SO=chromoso	1	5	5	5	30.1	23.872	659530	302500	481015	281640	390360	336000	1.43159	0.377991
TGGT1_258150-t26_1-p1				TGGT1_258150-t26_1-p1	TGGT1_258150-t26_1-p1 | transcript=TGGT1_258150-t26_1 | gene=TGGT1_258150 | organism=Toxoplasma_gondii_GT1 | gene_product=putative proteasome subunit alpha type 7 | transcript_product=putative proteasome subunit alpha type 7 | location=TGGT1_chrVIIb:351338	1	10	10	10	52.7	27.081	246140	198450	222295	467940	564720	516330	0.430529	0.798945
TGGT1_258390-t26_1-p1				TGGT1_258390-t26_1-p1	TGGT1_258390-t26_1-p1 | transcript=TGGT1_258390-t26_1 | gene=TGGT1_258390 | organism=Toxoplasma_gondii_GT1 | gene_product=putative DnaJ protein | transcript_product=putative DnaJ protein | location=TGGT1_chrVIIb:3406355-3407941(-) | protein_length=397 | se	1	10	10	10	33	44.619	749320	716000	732660	649650	900820	775235	0.945081	0.616104
TGGT1_258470-t26_1-p1				TGGT1_258470-t26_1-p1	TGGT1_258470-t26_1-p1 | transcript=TGGT1_258470-t26_1 | gene=TGGT1_258470 | organism=Toxoplasma_gondii_GT1 | gene_product=hypothetical protein | transcript_product=hypothetical protein | location=TGGT1_chrVIIb:3369823-3371292(+) | protein_length=284 | sequ	1	8	8	8	35.9	31.707	1333600	1437100	1385350	480890	631320	556105	2.49117	0.164889
TGGT1_258480-t26_1-p1				TGGT1_258480-t26_1-p1	TGGT1_258480-t26_1-p1 | transcript=TGGT1_258480-t26_1 | gene=TGGT1_258480 | organism=Toxoplasma_gondii_GT1 | gene_product=hypothetical protein | transcript_product=hypothetical protein | location=TGGT1_chrVIIb:3358848-3367769(-) | protein_length=1651 | seq	1	2	2	2	1.5	183.91	937330	1629700	1283515	687110	181480	434295	2.9554	0.122279
TGGT1_258500-t26_1-p1				TGGT1_258500-t26_1-p1	TGGT1_258500-t26_1-p1 | transcript=TGGT1_258500-t26_1 | gene=TGGT1_258500 | organism=Toxoplasma_gondii_GT1 | gene_product=hypothetical protein | transcript_product=hypothetical protein | location=TGGT1_chrVIIb:3347873-3351252(-) | protein_length=376 | sequ	1	3	3	3	12.8	41.112	55134	58913	57023.5	56923	59481	58202	0.979752	0.593087
TGGT1_258540-t26_1-p1				TGGT1_258540-t26_1-p1	TGGT1_258540-t26_1-p1 | transcript=TGGT1_258540-t26_1 | gene=TGGT1_258540 | organism=Toxoplasma_gondii_GT1 | gene_product=phosphoglycerate mutase family protein | transcript_product=phosphoglycerate mutase family protein | location=TGGT1_chrVIIb:3309066-33	1	5	5	5	2.8	285.38	69213	115460	92336.5	74166	31085	52625.5	1.7546	0.285572
TGGT1_258580-t26_1-p1				TGGT1_258580-t26_1-p1	TGGT1_258580-t26_1-p1 | transcript=TGGT1_258580-t26_1 | gene=TGGT1_258580 | organism=Toxoplasma_gondii_GT1 | gene_product=rhoptry protein ROP17 | transcript_product=rhoptry protein ROP17 | location=TGGT1_chrVIIb:3287362-3289188(-) | protein_length=608 | se	1	17	17	17	40.3	69.053	2454600	2059300	2256950	2362800	2244800	2303800	0.979664	0.593144
TGGT1_258660-t26_1-p1				TGGT1_258660-t26_1-p1	TGGT1_258660-t26_1-p1 | transcript=TGGT1_258660-t26_1 | gene=TGGT1_258660 | organism=Toxoplasma_gondii_GT1 | gene_product=rhoptry protein ROP6 | transcript_product=rhoptry protein ROP6 | location=TGGT1_chrVIIb:3240488-3242940(-) | protein_length=480 | sequ	1	4	4	4	15.2	51.362	93207	127680	110444	137640	10829	74234.5	1.48777	0.359224
TGGT1_258740-t26_1-p1				TGGT1_258740-t26_1-p1	TGGT1_258740-t26_1-p1 | transcript=TGGT1_258740-t26_1 | gene=TGGT1_258740 | organism=Toxoplasma_gondii_GT1 | gene_product=putative eukaryotic initiation factor-2A | transcript_product=putative eukaryotic initiation factor-2A | location=TGGT1_chrVIIb:317649	1	12	12	12	29.3	64.654	94230	102420	98325	303070	522110	412590	0.238312	0.375658
TGGT1_258820-t26_1-p1				TGGT1_258820-t26_1-p1	TGGT1_258820-t26_1-p1 | transcript=TGGT1_258820-t26_1 | gene=TGGT1_258820 | organism=Toxoplasma_gondii_GT1 | gene_product=hypothetical protein | transcript_product=hypothetical protein | location=TGGT1_chrVIIb:3133824-3135820(-) | protein_length=129 | sequ	1	1	1	1	20.2	14.875	5193.7	8125.4	6659.55	22028	25085	23556.5	0.282705	0.481676
TGGT1_258826-t26_1-p1				TGGT1_258826-t26_1-p1	TGGT1_258826-t26_1-p1 | transcript=TGGT1_258826-t26_1 | gene=TGGT1_258826 | organism=Toxoplasma_gondii_GT1 | gene_product=hypothetical protein | transcript_product=hypothetical protein | location=TGGT1_chrVIIb:3128141-3131185(+) | protein_length=1014 | seq	1	5	5	5	6.6	111.92	29743	42195	35969	128860	178100	153480	0.234356	0.366109
TGGT1_258860-t26_1-p1				TGGT1_258860-t26_1-p1	TGGT1_258860-t26_1-p1 | transcript=TGGT1_258860-t26_1 | gene=TGGT1_258860 | organism=Toxoplasma_gondii_GT1 | gene_product=hypothetical protein | transcript_product=hypothetical protein | location=TGGT1_chrVIIb:3087799-3091147(+) | protein_length=976 | sequ	1	2	2	2	3.8	104.63	9376.9	11063	10220	5656.9	11046	8351.45	1.22373	0.460537
TGGT1_258870A-t26_1-p1				TGGT1_258870A-t26_1-p1	TGGT1_258870A-t26_1-p1 | transcript=TGGT1_258870A-t26_1 | gene=TGGT1_258870A | organism=Toxoplasma_gondii_GT1 | gene_product=hypothetical protein | transcript_product=hypothetical protein | location=TGGT1_chrVIIb:3082018-3084228(-) | protein_length=557 | s	1	12	12	9	29.3	60.655	398180	416360	407270	388740	775330	582035	0.699735	0.821064
TGGT1_258870B-t26_1-p1				TGGT1_258870B-t26_1-p1	TGGT1_258870B-t26_1-p1 | transcript=TGGT1_258870B-t26_1 | gene=TGGT1_258870B | organism=Toxoplasma_gondii_GT1 | gene_product=hypothetical protein | transcript_product=hypothetical protein | location=TGGT1_chrVIIb:3077592-3081353(-) | protein_length=472 | s	1	5	2	2	18.2	52.111	84212	75708	79960	138820	155220	147020	0.543872	0.995773
TGGT1_258950-t26_1-p1				TGGT1_258950-t26_1-p1	TGGT1_258950-t26_1-p1 | transcript=TGGT1_258950-t26_1 | gene=TGGT1_258950 | organism=Toxoplasma_gondii_GT1 | gene_product=lectin family protein | transcript_product=lectin family protein | location=TGGT1_chrVIIb:3040792-3044811(+) | protein_length=646 | se	1	18	18	18	37	70.318	974800	966800	970800	781000	1404900	1092950	0.888238	0.65662
TGGT1_258970-t26_1-p1				TGGT1_258970-t26_1-p1	TGGT1_258970-t26_1-p1 | transcript=TGGT1_258970-t26_1 | gene=TGGT1_258970 | organism=Toxoplasma_gondii_GT1 | gene_product=hypothetical protein | transcript_product=hypothetical protein | location=TGGT1_chrVIIb:3019435-3037803(-) | protein_length=3039 | seq	1	10	10	10	5.6	327	41113	30417	35765	69855	105890	87872.5	0.40701	0.753014
TGGT1_258980-t26_1-p1				TGGT1_258980-t26_1-p1	TGGT1_258980-t26_1-p1 | transcript=TGGT1_258980-t26_1 | gene=TGGT1_258980 | organism=Toxoplasma_gondii_GT1 | gene_product=hypothetical protein | transcript_product=hypothetical protein | location=TGGT1_chrVIIb:3014302-3017385(+) | protein_length=356 | sequ	1	4	4	4	17.4	37.806	82946	77459	80202.5	54848	74244	64546	1.24256	0.452084
TGGT1_259010-t26_1-p1				TGGT1_259010-t26_1-p1	TGGT1_259010-t26_1-p1 | transcript=TGGT1_259010-t26_1 | gene=TGGT1_259010 | organism=Toxoplasma_gondii_GT1 | gene_product=putative vacuolar ATP synthase subunit d | transcript_product=putative vacuolar ATP synthase subunit d | location=TGGT1_chrVIIb:298873	1	7	7	7	30.6	44.951	117460	116080	116770	268100	145000	206550	0.565335	0.975354
TGGT1_259050-t26_1-p1				TGGT1_259050-t26_1-p1	TGGT1_259050-t26_1-p1 | transcript=TGGT1_259050-t26_1 | gene=TGGT1_259050 | organism=Toxoplasma_gondii_GT1 | gene_product=hypothetical protein | transcript_product=hypothetical protein | location=TGGT1_chrVIIb:2949510-2951378(-) | protein_length=286 | sequ	1	2	2	2	9.8	31.501	3609000	3213.1	1.80611e+06	1502200	255640	878920	2.05492	0.225303
TGGT1_259240-t26_1-p1				TGGT1_259240-t26_1-p1	TGGT1_259240-t26_1-p1 | transcript=TGGT1_259240-t26_1 | gene=TGGT1_259240 | organism=Toxoplasma_gondii_GT1 | gene_product=ribosomal protein RPS21 | transcript_product=ribosomal protein RPS21 | location=TGGT1_chrVIIb:2808644-2809838(-) | protein_length=82 |	1	4	4	4	62.2	9.0341	508810	570900	539855	701820	258450	480135	1.12438	0.508974
TGGT1_259260-t26_1-p1				TGGT1_259260-t26_1-p1	TGGT1_259260-t26_1-p1 | transcript=TGGT1_259260-t26_1 | gene=TGGT1_259260 | organism=Toxoplasma_gondii_GT1 | gene_product=membrane protein FtsH1 | transcript_product=membrane protein FtsH1 | location=TGGT1_chrVIIb:2788863-2795704(-) | protein_length=1250 |	1	17	17	17	23.5	136.94	257700	300420	279060	518940	960870	739905	0.377157	0.692128
TGGT1_259550-t26_1-p1				TGGT1_259550-t26_1-p1	TGGT1_259550-t26_1-p1 | transcript=TGGT1_259550-t26_1 | gene=TGGT1_259550 | organism=Toxoplasma_gondii_GT1 | gene_product=dihydropteroate synthase | transcript_product=dihydropteroate synthase | location=TGGT1_chrVIIb:2750606-2755609(-) | protein_length=74	1	17	17	17	28.2	82.724	663470	460620	562045	890780	1821100	1355940	0.414506	0.767848
TGGT1_259560-t26_1-p1				TGGT1_259560-t26_1-p1	TGGT1_259560-t26_1-p1 | transcript=TGGT1_259560-t26_1 | gene=TGGT1_259560 | organism=Toxoplasma_gondii_GT1 | gene_product=endonuclease/exonuclease/phosphatase family protein | transcript_product=endonuclease/exonuclease/phosphatase family protein | locatio	1	4	4	4	3.9	164.54	156660	55136	105898	248920	471450	360185	0.29401	0.508122
TGGT1_259630-t26_1-p1				TGGT1_259630-t26_1-p1	TGGT1_259630-t26_1-p1 | transcript=TGGT1_259630-t26_1 | gene=TGGT1_259630 | organism=Toxoplasma_gondii_GT1 | gene_product=hypothetical protein | transcript_product=hypothetical protein | location=TGGT1_chrVIIb:2722823-2724032(+) | protein_length=160 | sequ	1	2	2	2	28.8	18.283	17959	18848	18403.5	48786	16198	32492	0.566401	0.973978
TGGT1_259640-t26_1-p1				TGGT1_259640-t26_1-p1	TGGT1_259640-t26_1-p1 | transcript=TGGT1_259640-t26_1 | gene=TGGT1_259640 | organism=Toxoplasma_gondii_GT1 | gene_product=nucleoporin autopeptidase | transcript_product=nucleoporin autopeptidase | location=TGGT1_chrVIIb:2709338-2721341(-) | protein_length=	1	6	6	6	3.8	302.32	107680	88635	98157.5	29770	172130	100950	0.972338	0.597907
TGGT1_259660-t26_1-p1				TGGT1_259660-t26_1-p1	TGGT1_259660-t26_1-p1 | transcript=TGGT1_259660-t26_1 | gene=TGGT1_259660 | organism=Toxoplasma_gondii_GT1 | gene_product=orotate phosphoribosyltransferase | transcript_product=orotate phosphoribosyltransferase | location=TGGT1_chrVIIb:2701843-2703611(-) |	1	7	7	7	35.3	31.593	144700	87610	116155	325530	494420	409975	0.283322	0.483126
TGGT1_259710-t26_1-p1				TGGT1_259710-t26_1-p1	TGGT1_259710-t26_1-p1 | transcript=TGGT1_259710-t26_1 | gene=TGGT1_259710 | organism=Toxoplasma_gondii_GT1 | gene_product=protein kinase | transcript_product=protein kinase | location=TGGT1_chrVIIb:2674298-2677675(+) | protein_length=251 | sequence_SO=chro	1	4	4	4	13.5	28.993	147480	320830	234155	51266	120380	85823	2.72835	0.140998
TGGT1_259720-t26_1-p1				TGGT1_259720-t26_1-p1	TGGT1_259720-t26_1-p1 | transcript=TGGT1_259720-t26_1 | gene=TGGT1_259720 | organism=Toxoplasma_gondii_GT1 | gene_product=hypothetical protein | transcript_product=hypothetical protein | location=TGGT1_chrVIIb:2665015-2671224(+) | protein_length=976 | sequ	1	4	4	4	6.2	105.88	33012	25486	29249	23448	46096	34772	0.841165	0.693044
TGGT1_259870-t26_1-p1				TGGT1_259870-t26_1-p1	TGGT1_259870-t26_1-p1 | transcript=TGGT1_259870-t26_1 | gene=TGGT1_259870 | organism=Toxoplasma_gondii_GT1 | gene_product=hypothetical protein | transcript_product=hypothetical protein | location=TGGT1_chrVIIb:2616425-2623588(+) | protein_length=2122 | seq	1	1	1	1	1.5	230.76	653410	400310	526860	2040900	2250800	2145850	0.245525	0.39305
TGGT1_259880-t26_1-p1				TGGT1_259880-t26_1-p1	TGGT1_259880-t26_1-p1 | transcript=TGGT1_259880-t26_1 | gene=TGGT1_259880 | organism=Toxoplasma_gondii_GT1 | gene_product=hypothetical protein | transcript_product=hypothetical protein | location=TGGT1_chrVIIb:2611307-2613849(-) | protein_length=776 | sequ	1	10	10	10	18.4	88.105	16024	158150	87087	95034	384750	239892	0.363026	0.662312
TGGT1_259950-t26_1-p1				TGGT1_259950-t26_1-p1	TGGT1_259950-t26_1-p1 | transcript=TGGT1_259950-t26_1 | gene=TGGT1_259950 | organism=Toxoplasma_gondii_GT1 | gene_product=carbonate dehydratase, eukaryotic-type domain-containing protein | transcript_product=carbonate dehydratase, eukaryotic-type domain-co	1	6	6	6	12	93.482	630510	183270	406890	1230100	622950	926525	0.439157	0.815345
TGGT1_259980-t26_1-p1				TGGT1_259980-t26_1-p1	TGGT1_259980-t26_1-p1 | transcript=TGGT1_259980-t26_1 | gene=TGGT1_259980 | organism=Toxoplasma_gondii_GT1 | gene_product=DnaJ domain-containing protein | transcript_product=DnaJ domain-containing protein | location=TGGT1_chrVIIb:2531634-2539640(-) | prote	1	6	6	6	18.1	53.505	53736	76625	65180.5	43778	9108.3	26443.2	2.46493	0.167857
TGGT1_260180-t26_1-p1				TGGT1_260180-t26_1-p1	TGGT1_260180-t26_1-p1 | transcript=TGGT1_260180-t26_1 | gene=TGGT1_260180 | organism=Toxoplasma_gondii_GT1 | gene_product=hypothetical protein | transcript_product=hypothetical protein | location=TGGT1_chrVIIb:2449773-2451633(-) | protein_length=157 | sequ	1	7	7	7	48.4	17.94	172980	151510	162245	582110	560310	571210	0.284037	0.484807
TGGT1_260200-t26_1-p1				TGGT1_260200-t26_1-p1	TGGT1_260200-t26_1-p1 | transcript=TGGT1_260200-t26_1 | gene=TGGT1_260200 | organism=Toxoplasma_gondii_GT1 | gene_product=helicase associated domain (ha2) protein | transcript_product=helicase associated domain (ha2) protein | location=TGGT1_chrVIIb:243602	1	4	4	4	5.5	141.7	56204	46461	51332.5	17918	30467	24192.5	2.12184	0.214277
[truncated: 779 more rows]

## Sheet: 237250HA_vs_ku80 difference
Protein	Protein Name	Gene Name	Function	ProteinGroup	FastaHeaders	Proteins	Peptides	RazorUniquePeptides	UniquePeptides	Coverage	MolWeight	Intensity 237250HA1	Intensity 237250HA2	Intensity ku80-1	Intensity ku80-2
[truncated: 367 more rows]

## Sheet: 238100HA_vs_ku80
Protein	Protein Name	Gene Name	Function	ProteinGroup	FastaHeaders	Proteins	Peptides	RazorUniquePeptides	UniquePeptides	Coverage	MolWeight	Intensity 238100HA1	Intensity 238100HA2	average 238100HA	Intensity ku80-1	Intensity ku80-2	average ku80	238100HA/ku80	Significance A
[truncated: 2,084 more rows]

[truncated: 3 more sheets: 238100HA_vs_ku80 difference, 289800HA_vs_ku80, 289800HA_vs_ku80 difference]
