# Supplementary material for: Role of Toxoplasma gondii p24δ in Regulating the Transition from Tachyzoite to Bradyzoite Development
Source: Int J Mol Sci. 2025 Apr 3;26(7):3331. doi: 10.3390/ijms26073331 (PMC11989233; doi:10.3390/ijms26073331)
Supplement: Supplementary file 1 [file ijms-26-03331-s001.zip › sup-tables3.xlsx]

## Sheet: Sheet1
Supplementary table3: Primers used for this study. (Primers for plasmid construction are not listed)
primer name	sequences (5'-3')	usage
p24α-HA-line-Fw	GTCTTCTACCTCATTCGCTACTTCCACTCGCAGAAGATCATC CCTAGGTACCCGTACGA	Primers containing 42 bp homology arms were used to amplify the donor DNA for C-terminal epitope HA tagging
p24α-HA-line-Rw	AAGCGGAGAGAAGCCTTTGGATGGCGATTTCCTCTCGAGAG ACTAGTGGATCGATCCC
p24α-Tag-Rv	GTGGACGTCGCAGACTCTTCAACTTGACATCCCCATTTA	Primer was used to construct CRISPR/Cas9 plasmid for targeting the 3'UTR region of Tgp24α
p24β-miniAID-line-Fw	GTCTTTTACATCCAGTCTCTCGTGTCTGACAAGCGCATTCTGGCTAGCAAGGGCTCGGG	Primers containing 42 bp homology arms were used to amplify the donor DNA for C-terminal epitope miniAID fragment
p24β-miniAID-line-Rw	CTCTCGAAACAGAGTGTGAAGTTTCCTTCGCTGCGGCGCGAGACGACTCACTATAGGG
p24β-Tag-Rv	CTACACAGGAAACTCGCAGCAACTTGACATCCCCATTTA	Primer was used to construct CRISPR/Cas9 plasmid for targeting the 3'UTR region of Tgp24γ
p24γ-HA-line-Fw	ATCTACGCCGTGAGGTCTCACTTCGAAGTGAAAACCATTGTG CCTAGGTACCCGTACGA	Primers containing 42 bp homology arms were used to amplify the donor DNA for C-terminal epitope HA tagging
p24γ-HA-line-Rw	ACCAGTGTGAGAGCCTCCCCTGTGGGAGAGTGATGTGACATC ACTAGTGGATCGATCCC
p24γ-Tag-Rv	ACAGAAGACCGTCTCAGCGTAACTTGACATCCCCATTTA	Primer was used to construct CRISPR/Cas9 plasmid for targeting the 3'UTR region of Tgp24β
p24δ-HA-line-Fw	GCCTACTACTTCAAACGCTTCTTCCGATCCAAGAAGATCATT CCTAGGTACCCGTACGA	Primers containing 42 bp homology arms were used to amplify the donor DNA for C-terminal epitope HA tagging
p24δ-HA-line-Rw	:AAGGTGAAACACCATCAGCCGGAGAAGAGAGGAAACCTGACA ACTAGTGGATCGATCCC
p24δ-Tag-Rv	GCACTCTCTCGTCTGCGCATAACTTGACATCCCCATTTA	Primer was used to construct CRISPR/Cas9 plasmid for targeting the 3'UTR region of Tgp24δ
p24δ-ORF-ko-Rv	CTTGGAAGGCGGCCGCAGGC AACTTGACATCCCCATTTA	Primer was used to construct CRISPR/Cas9 plasmid for targeting the ORF region of Tgp24δ
p24δ-ko-line-Fw	TCACTATAGGGCGAATTGGGTACCTGAGAAGAGGGAAGCAATAC	Primers were used to amplify the donor DNA for knochout of Tgp24δ
p24δ-ko-line-Rw	ACGCGGGACATGCATACTAGTCCTTCATAGAGACGGTGTT	Primers were used to amplify the donor DNA knockout of Tgp24δ
5'-KO-p24δ-Fw	CCAAGGTCATTGACGAGAA	Primers were used to identify the homologus recombination for Tgp24δ gene tagging (PCR1)
5'-KO-p24δ-Rv	ggaaagtcacgcatatggaacagc (2358 bp)
3'-KO-p24δ-Fw	ACAAGGAACGCATCAAGG	Primers were used to identify the homologus recombination for Tgp24δ gene tagging (PCR2)
3'-KO-p24δ-Rv	CTCAAGGAAGGAGCAGTG (813 bp)
In-KO-p24δ-Fw	GTCTCAACTCACTGCTTCT	Primers were used to identify the homologus recombination for Tgp24δ gene tagging (PCR3)
In-KO-p24δ-Rv	TGAAGTAGTAGGCGGAGG (665 bp)
ip24δ-Fw	ATCTAAAGGGCCCGGCAAAATGTCTGTGTCTCAACTCAC	Primers were used to amplify the donor DNA for acompletment of Δp24δ
ip24δ-Rw	CCGGGACGTCGTACGGGTAAATGATCTTCTTGGATCGGA
UPRT-locus-Rw	GCTCTCACAATCGAGACGCCAACTTGACATCCCCATTTA	Primer was used to construct CRISPR/Cas9 plasmid for targeting the ORF region of TgUPRT
p24α-Flag-line-Fw	GTCTTCTACCTCATTCGCTACTTCCACTCGCAGAAGATCATCggtggaggtggaagtGA	Primers containing 42 bp homology arms were used to amplify the donor DNA for C-terminal epitope Flag tagging
p24α-Flag-line-Rw	AAGCGGAGAGAAGCCTTTGGATGGCGATTTCCTCTCGAGAGGATATCTCTAGTGGATC
Sec13-Flag- Fw	TACGCGCCTCGGGCGCCGATGTATGCGCCTTACAAAGGAAACggtggaggtggaagtGA	Primers containing 42 bp homology arms were used to amplify the donor DNA for C-terminal epitope Flag tagging
Sec13-Flag-Rw	GCGCGCTGGCACCGCGGAAAAGAAGACTACAGAGAAATCTTCGATATCTCTAGTGGATC
Sec13-tag-Rw	CAACCCCTCCCTCTTTGCTTAACTTGACATCCCCATTTA	Primer was used to construct CRISPR/Cas9 plasmid for targeting the 3'UTR region of TgSec13
SORTLR-Flag- Fw	TACGCGCCTCGGGCGCCGATGTATGCGCCTTACAAAGGAAACggtggaggtggaagtGA	Primers containing 42 bp homology arms were used to amplify the donor DNA for C-terminal epitope Flag tagging
SORTLR-Flag- Rw	GAGCACTCTCTCTCCCCGGTCGAACCGCCCCGGGCCACCACGGATATCTCTAGTGGATC
SORTLR-tag- Rw	TCTTGCAGCTCTGTAGGAGCAACTTGACATCCCCATTTA	Primer was used to construct CRISPR/Cas9 plasmid for targeting the 3'UTR region of TgSORTLR
GRASP-Flag-Fw	CCTCCGAGACCGGGAGAAGTCGTCTCCATCCCGTCTCTCCATggtggaggtggaagtGA	Primers containing 42 bp homology arms were used to amplify the donor DNA for C-terminal epitope Flag tagging
GRASP-Flag-Rw	AAACGGAGAGATGCCCACAGGCGGAAAACGGCAGAGTCACGCGATATCTCTAGTGGATC
GRASP-tag-Rw	CGCTCTCAAGAGCAGCGCAGAACTTGACATCCCCATTTA	Primer was used to construct CRISPR/Cas9 plasmid for targeting the 3'UTR region of TgGRASP
