# Supplementary material for: Role of Toxoplasma gondii p24δ in Regulating the Transition from Tachyzoite to Bradyzoite Development
Source: Int J Mol Sci. 2025 Apr 3;26(7):3331. doi: 10.3390/ijms26073331 (PMC11989233; doi:10.3390/ijms26073331)
Supplement: Supplementary file 1 [file ijms-26-03331-s001.zip › sup-tables4.xlsx]

## Sheet: sup-table4
Gene_id	Gene name	Gene description	FC(ko/ku)	Log2FC(ko/ku)	Pvalue	Padjust	Significant	Regulate	ko1	ko2	ko3	ku1	ku2	ku3	ko	ku
TGGT1_200130		Toxoplasma gondii family C protein	0.17	-2.5588	4.71e-53	1.77e-51	yes	down	5.97	8.68	13.59	46.9	37	37.73	9.41333	40.5433
TGGT1_201390		hypothetical protein	0.382	-1.38877	0.000716508	0.00182272	yes	down	1949.15	2547.34	2277.07	3378.08	3169.67	3620.22	2257.85	3389.32
TGGT1_201690		BT1 family protein	2.203	1.1395	1.98e-05	6.47e-05	yes	up	5.61	5.7	6.04	2.43	1.92	2.85	5.78333	2.4
TGGT1_201760		hypothetical protein	0.476	-1.07099	4e-33	7.69e-32	yes	down	119.93	105.62	96.71	157.52	172.16	160.04	107.42	163.24
TGGT1_201785		hypothetical protein	0.469	-1.09182	3.08e-05	9.76e-05	yes	down	9.91	5.84	6.41	12.22	14.25	13.92	7.38667	13.4633
TGGT1_202030		hypothetical protein	2.815	1.49289	1.13e-100	1.6e-98	yes	up	19.31	20.7	20.02	7.17	7.43	7.18	20.01	7.26
TGGT1_202310		O-sialoglycoprotein endopeptidase	0.309	-1.69603	3.27e-09	1.63e-08	yes	down	3.94	6.19	10.32	21.17	20.11	18.93	6.81667	20.07
TGGT1_202430		hypothetical protein	2.179	1.12339	6.19e-24	7.97e-23	yes	up	34.87	36.17	37.91	15	13.27	14.35	36.3167	14.2067
TGGT1_202880		carrier superfamily protein	1183.22	10.2085	3.51e-17	3.14e-16	yes	up	10.37	11.03	16.19	0	0	0	12.53	0
TGGT1_203040		hypothetical protein	5.114	2.35441	1.42e-08	6.67e-08	yes	up	2.98	10.03	6.1	0.15	0.12	0.18	6.37	0.15
TGGT1_203135		dynein heavy chain family protein	4.144	2.0509	0.0172295	0.03346	yes	up	0.11	0.13	0.09	0.03	0.04	0.01	0.11	0.0266667
TGGT1_203200		hypothetical protein	2.618	1.38872	2.19e-05	7.1e-05	yes	up	1.98	6.11	1.97	0.7	0.59	0.78	3.35333	0.69
TGGT1_203290		hypothetical protein	6.551	2.71172	1.14e-199	4.48e-197	yes	up	771.61	615.76	768.28	92.64	97.04	99.39	718.55	96.3567
TGGT1_203560		hypothetical protein	0.256	-1.96612	0.0147759	0.0291992	yes	down	18.75	80.31	27.35	145.14	156.66	75.65	42.1367	125.817
TGGT1_203780		hypothetical protein	2.534	1.34116	1.63e-42	4.31e-41	yes	up	34.99	32.54	36.64	13.9	11.97	12.18	34.7233	12.6833
TGGT1_203830		FHA domain-containing protein	3.441	1.78275	8.45e-13	5.64e-12	yes	up	14.64	10.35	17.17	4.67	2.33	4.36	14.0533	3.78667
TGGT1_204000		hypothetical protein	0.238	-2.07045	0.000218966	0.00060824	yes	down	1.19	1.79	2.64	7.64	5.74	6.85	1.87333	6.74333
TGGT1_204050		subtilisin SUB1	0.435	-1.19946	1.17e-150	3.07e-148	yes	down	444.35	498.53	447.87	1006.15	996.33	924.26	463.583	975.58
TGGT1_204060		SNARE domain-containing protein	0.487	-1.03681	4.1e-82	3.83e-80	yes	down	166.13	186.29	158.32	333.21	340.92	301.23	170.247	325.12
TGGT1_204120		hypothetical protein	2.036	1.02563	5.43e-11	3.17e-10	yes	up	33.2	30.73	27.95	11.85	15.41	13.73	30.6267	13.6633
TGGT1_205210		hypothetical protein	0.172	-2.54006	0.0256168	0.0477876	yes	down	0	4.14	0	5.82	7.61	8.64	1.38	7.35667
TGGT1_205250		rhoptry protein ROP18	0.397	-1.33106	5.24e-166	1.62e-163	yes	down	265.36	287.39	275.81	615.07	633.37	640.63	276.187	629.69
TGGT1_205280		hypothetical protein	0.477	-1.06928	2.72e-52	9.74e-51	yes	down	73.21	74.82	71.54	138.7	139.54	136.74	73.19	138.327
TGGT1_205370		hypothetical protein	0.301	-1.73048	2.24e-47	7.15e-46	yes	down	16.15	15.59	13.15	46.1	48.76	41.54	14.9633	45.4667
TGGT1_205658		F5/8 type C domain-containing protein	0.214	-2.22641	0.0220854	0.0419269	yes	down	0.11	0.02	0.08	0.3	0.25	0.39	0.07	0.313333
TGGT1_205690		hypothetical protein	0.262	-1.93393	4.36e-08	1.95e-07	yes	down	3.46	12.14	7.55	25.8	23.65	29.65	7.71667	26.3667
TGGT1_207110		hypothetical protein	0.477	-1.06937	0.0024495	0.00567792	yes	down	4.81	7.42	6.64	11.53	13.36	9.68	6.29	11.5233
TGGT1_207130	SAG2Y	SAG-related sequence SRS49A	4.296	2.10284	1.91e-127	3.76e-125	yes	up	79.57	95.32	81.36	18.18	16.94	19.71	85.4167	18.2767
TGGT1_207140	SAG2X	SAG-related sequence SRS49B	2.806	1.48849	1.17e-28	1.86e-27	yes	up	126.87	150.35	113.45	37.74	43.9	42.03	130.223	41.2233
TGGT1_207150	SAG2D	SAG-related sequence SRS49C	3.233	1.69305	2.45e-69	1.63e-67	yes	up	77.76	85.88	77.7	22.52	23.02	21.34	80.4467	22.2933
TGGT1_207160	SAG2C	SAG-related sequence SRS49D	3.876	1.95461	1.49e-39	3.67e-38	yes	up	98.61	112.91	91.48	20.57	26.99	21.89	101	23.15
TGGT1_207210		hypothetical protein	3.761	1.91112	0.00196652	0.00464017	yes	up	87.84	96.2	67.21	10.92	15.32	11.53	83.75	12.59
TGGT1_207350		hypothetical protein	3.264	1.70676	3.13e-13	2.15e-12	yes	up	54.16	44.07	46.36	11.31	13.29	12.34	48.1967	12.3133
TGGT1_207480		GCC2 and GCC3 domain-containing protein	2.568	1.36064	6.75e-100	9.4e-98	yes	up	29.28	28.76	31.84	10.98	10.6	10.76	29.96	10.78
TGGT1_207865		GCC2 and GCC3 domain-containing protein	2.957	1.56426	1.53e-21	1.75e-20	yes	up	8.23	9.35	6.93	2.29	2.97	2.27	8.17	2.51
TGGT1_207875		GCC2 and GCC3 domain-containing protein	13.78	3.78452	0.00841996	0.0175467	yes	up	0.25	0.1	0.85	0	0	0.08	0.4	0.0266667
TGGT1_208020		AP2 domain transcription factor AP2Ib-1	2.646	1.40367	1.9e-08	8.81e-08	yes	up	2.41	1.99	2.32	0.87	0.75	0.74	2.24	0.786667
TGGT1_208310		hypothetical protein	4.13	2.04608	0.000200407	0.000559532	yes	up	13.99	7.43	12.67	0.54	2.09	4.8	11.3633	2.47667
TGGT1_208550		hypothetical protein	0.4	-1.32359	8.79e-11	5.03e-10	yes	down	32.37	57.86	54	113.03	97.23	103.59	48.0767	104.617
TGGT1_208560		carrier superfamily protein	2.327	1.21841	1.65e-34	3.37e-33	yes	up	78.55	71.83	82.47	30.22	29.01	31.92	77.6167	30.3833
TGGT1_208730		putative microneme protein	6.266	2.64765	0	0	yes	up	617.45	692.59	624.56	97.84	92.13	94.09	644.867	94.6867
TGGT1_208740		putative microneme protein	2.198	1.13602	0	0	yes	up	973.36	1061.04	973.47	233.47	234	221.03	1002.62	229.5
TGGT1_209210		hypothetical protein	2.011	1.00794	1.96e-13	1.38e-12	yes	up	36.71	30.05	43.85	16.97	16.03	17.88	36.87	16.96
TGGT1_209755A		hypothetical protein	2.897	1.53461	0.000199413	0.000556974	yes	up	6.91	16.04	22.9	4.02	5.08	5.06	15.2833	4.72
TGGT1_209755B		hypothetical protein	9.181	3.19859	0	0	yes	up	222.33	221.84	218.08	22.01	23.83	20.06	220.75	21.9667
TGGT1_209985		cAMP-dependent protein kinase	2.778	1.47427	1.36e-45	3.98e-44	yes	up	237.66	226.39	242.54	79.47	64.86	73.69	235.53	72.6733
TGGT1_210408		HMG (high mobility group) box domain-containing protein	0.393	-1.34638	0.0101071	0.0208	yes	down	1082.26	1428.07	1138.47	1614.7	1835.46	1485.69	1216.27	1645.28
TGGT1_210482		hypothetical protein	2.774	1.47194	1.57e-36	3.42e-35	yes	up	13.72	13.97	14.04	5.25	4.51	4.95	13.91	4.90333
TGGT1_211015		hypothetical protein	0.372	-1.42835	0.0129873	0.0261145	yes	down	54.31	129.47	47.96	170.14	181.66	133.05	77.2467	161.617
TGGT1_211050		ATPase, AAA family protein	4.732	2.24236	0.0229538	0.0433576	yes	up	0.29	0.77	0.75	0.17	0.05	0.13	0.603333	0.116667
TGGT1_211280		hypothetical protein	0.287	-1.80259	5.58e-16	4.64e-15	yes	down	1.53	2.13	2.12	6.61	7.06	5.79	1.92667	6.48667
TGGT1_211370		tetratricopeptide repeat-containing protein	2.106	1.07464	0.0148659	0.0293678	yes	up	1.48	2.17	1.65	0.59	1.1	0.63	1.76667	0.773333
TGGT1_211650		hypothetical protein	0.155	-2.69021	1.98e-34	4.02e-33	yes	down	2.68	3.53	2.34	14.01	18.24	18.55	2.85	16.9333
TGGT1_212220		hypothetical protein	4.004	2.00145	4.86e-57	2.05e-55	yes	up	92.83	72.17	95.24	18.37	19.96	21.45	86.7467	19.9267
TGGT1_212970		protein kinase (incomplete catalytic triad)	3.18	1.66911	6.7e-71	4.62e-69	yes	up	31.65	35.06	32.76	9.7	11.02	8.36	33.1567	9.69333
TGGT1_213020		hypothetical protein	12.916	3.69105	5.47e-44	1.52e-42	yes	up	11.68	9.43	14.61	0.57	1.11	0.89	11.9067	0.856667
TGGT1_213370		formin FRM3	1774.48	10.7932	2.11e-11	1.28e-10	yes	up	4.09	1.09	6.61	0	0	0	3.93	0
TGGT1_213620		ABC1 family protein	16.418	4.03721	5.39e-16	4.49e-15	yes	up	4.84	1.58	4.27	0.13	0.18	0.04	3.56333	0.116667
TGGT1_213720		hypothetical protein	3.15	1.65556	5.26e-25	7.08e-24	yes	up	14.65	18.59	16.1	5.33	5.25	4.27	16.4467	4.95
TGGT1_214170		hypothetical protein	89.156	6.47827	0.000237611	0.000656435	yes	up	12.26	10.21	9.86	0.33	0	0	10.7767	0.11
TGGT1_214380		hypothetical protein	0.268	-1.90172	0.000367142	0.000982921	yes	down	15.62	22.39	19.18	64.73	61.22	19.82	19.0633	48.59
TGGT1_214740		hypothetical protein	2.998	1.58398	2.49e-13	1.72e-12	yes	up	14.51	6.35	11.78	2.92	5.15	3.25	10.88	3.77333
TGGT1_215360		hypothetical protein	0.468	-1.09617	6.83e-23	8.36e-22	yes	down	53	61.51	48.61	105.94	103.34	101.94	54.3733	103.74
TGGT1_215560		histone arginine methyltransferase PRMT5	558.81	9.12622	2.25e-13	1.57e-12	yes	up	2.88	3.41	5.44	0	0	0	3.91	0
TGGT1_216140		tetratricopeptide repeat-containing protein	2.669	1.41621	6.72e-200	2.81e-197	yes	up	621.91	700.59	600.79	228.52	229.2	217.02	641.097	224.913
TGGT1_216150		peptidase family M3 protein	2.923	1.54737	3.73e-97	4.9e-95	yes	up	46.89	46.08	44.48	15.25	13.88	14.47	45.8167	14.5333
TGGT1_216190		hypothetical protein	4.697	2.23159	7.8e-06	2.68e-05	yes	up	10.12	6.98	10.16	1.71	0.85	2.76	9.08667	1.77333
TGGT1_216200		hypothetical protein	6.651	2.73361	0.00272738	0.0062668	yes	up	5.65	2.73	3.49	0.4	0.45	0.7	3.95667	0.516667
TGGT1_216780		hypothetical protein	7.842	2.97125	1.27e-05	4.27e-05	yes	up	20.92	9.82	21.82	0.85	1.64	3.63	17.52	2.04
TGGT1_217182		RNA-dependent RNA polymerase RDP	0.491	-1.0271	7.81e-77	6.53e-75	yes	down	20.33	22.34	20.64	50.94	49.36	42.59	21.1033	47.63
TGGT1_217420		hypothetical protein	0.484	-1.04554	8.23e-28	1.26e-26	yes	down	6.32	6.79	6.52	18.58	16.24	16.75	6.54333	17.19
TGGT1_217450		general transcription factor IIH polypeptide 5 GTF2H5	40.363	5.33497	4.43e-07	1.77e-06	yes	up	20.99	5.53	17.82	0.26	0.48	0	14.78	0.246667
TGGT1_217520		hypothetical protein	0.351	-1.5109	0.00425393	0.009409	yes	down	19.1	22.87	9.13	36.63	36.35	25.84	17.0333	32.94
TGGT1_217555		hypothetical protein	0.371	-1.43185	0.000521738	0.0013574	yes	down	82.22	60.84	90.15	129.74	101.89	102.83	77.7367	111.487
TGGT1_217610		hypothetical protein	0.281	-1.83254	4.44e-48	1.44e-46	yes	down	5.5	6.73	6.93	20.9	21.11	20.96	6.38667	20.99
TGGT1_217728		hypothetical protein	0.428	-1.22527	0.000183845	0.000517564	yes	down	1.09	1.17	0.69	2.66	9.93	1.79	0.983333	4.79333
TGGT1_217800		hypothetical protein	3.846	1.94337	0.0205541	0.0393671	yes	up	0.19	0.2	0.33	0.06	0.07	0.05	0.24	0.06
TGGT1_217810		hypothetical protein	0.493	-1.02122	1.92e-05	6.28e-05	yes	down	110.05	170.1	94.16	239.49	217.9	164.46	124.77	207.283
TGGT1_217920		hypothetical protein	2.467	1.30261	1.05e-06	4.01e-06	yes	up	2.43	3.57	2.78	1.11	1.44	0.9	2.92667	1.15
TGGT1_218230		putative histone lysine methyltransferase, SET	1450.28	10.5021	2.54e-18	2.44e-17	yes	up	15.25	20.76	14.5	0	0	0	16.8367	0
TGGT1_218390		hypothetical protein	6.242	2.6419	3.93e-46	1.18e-44	yes	up	33.21	21.61	29.03	4.01	3.85	3.4	27.95	3.75333
TGGT1_218400		NEK kinase	4.015	2.0054	7.23e-65	3.98e-63	yes	up	9.65	9.53	8.94	2.09	2.47	1.96	9.37333	2.17333
TGGT1_218910		hypothetical protein	0.445	-1.1671	1.14e-06	4.33e-06	yes	down	3.47	3.49	2.98	7.38	6.96	6.11	3.31333	6.81667
TGGT1_219222		hypothetical protein	0.319	-1.64941	1.47e-15	1.2e-14	yes	down	0.96	1.33	0.81	3.23	3.95	2.79	1.03333	3.32333
TGGT1_219660		hypothetical protein	2.083	1.05855	3.96e-05	0.00012398	yes	up	0.86	0.81	0.8	0.38	0.33	0.4	0.823333	0.37
TGGT1_219780		hypothetical protein	0.287	-1.80047	0.015797	0.0309573	yes	down	26.72	29.98	12.98	37.35	46.21	44.87	23.2267	42.81
TGGT1_220420		3'5'-cyclic nucleotide phosphodiesterase domain-containing protein	0.488	-1.03631	1.48e-06	5.55e-06	yes	down	2.49	3.5	2.41	5.16	5.34	5.12	2.8	5.20667
TGGT1_220650		hypothetical protein	2.777	1.47361	7.37e-13	4.94e-12	yes	up	24.07	24.94	30.82	6.4	7.05	10.19	26.61	7.88
TGGT1_221310		aminopeptidase N protein	5.148	2.36411	4.21e-45	1.23e-43	yes	up	18.23	21.42	21.62	3.68	4.43	2.9	20.4233	3.67
TGGT1_221360		hypothetical protein	2.12	1.08433	9e-15	6.85e-14	yes	up	46.65	34.61	44.61	14.34	14.92	18.56	41.9567	15.94
TGGT1_221400		hypothetical protein	2.7	1.43281	2.61e-28	4.11e-27	yes	up	64.41	55.32	74.04	27.26	19.53	19.98	64.59	22.2567
TGGT1_221480		hypothetical protein	0.483	-1.05075	1.73e-17	1.58e-16	yes	down	101.57	109.77	88.31	190.98	192.24	156.78	99.8833	180
TGGT1_221550		CMGC kinase, MAPK family, MEK kinase-related (incomplete catalytic triad)	3.544	1.82524	5.88e-06	2.06e-05	yes	up	3.13	2.47	2.54	0.65	0.51	0.87	2.71333	0.676667
TGGT1_221830		subtilisin SUB12	2.61	1.3842	1.06e-06	4.03e-06	yes	up	3.39	2.77	3.61	1.19	1.15	1.18	3.25667	1.17333
TGGT1_221840		hypothetical protein	3.285	1.71604	1.85e-07	7.7e-07	yes	up	9.34	8.95	9.46	1.76	3.12	2.73	9.25	2.53667
TGGT1_221880		hypothetical protein	3.081	1.62327	2.08e-07	8.58e-07	yes	up	5.41	4.9	4.34	1.18	1.68	1.5	4.88333	1.45333
TGGT1_222010		HAD hydrolase, family IIID protein	444.634	8.79647	1.08e-12	7.13e-12	yes	up	4.45	4.93	5.24	0	0	0	4.87333	0
TGGT1_222090		hypothetical protein	0.486	-1.04071	0.00356264	0.00799454	yes	down	27.13	31.9	22.42	41.84	40.74	40.85	27.15	41.1433
TGGT1_222100		hypothetical protein	0.302	-1.72524	7.52e-64	3.87e-62	yes	down	12.47	16.06	14.96	42.8	46.99	42.99	14.4967	44.26
TGGT1_222370		SAG-related sequence SRS13	4.176	2.06228	1.49e-155	4.23e-153	yes	up	131.08	142.49	140.05	28.93	29.59	32.57	137.873	30.3633
TGGT1_222850		stress responsive a/b barrel domain-containing protein	0.274	-1.8674	0.0221658	0.0420458	yes	down	0	102.92	65.49	121.71	160.48	109.95	56.1367	130.713
TGGT1_222940		hypothetical protein	2.636	1.39818	0.000131273	0.000380734	yes	up	7.05	5.38	5.39	1.73	2.36	2.01	5.94	2.03333
TGGT1_223258		hypothetical protein	2.626	1.39276	7.72e-05	0.000232332	yes	up	3.45	2.42	1.95	0.91	0.84	1	2.60667	0.916667
TGGT1_223480		sushi domain (scr repeat) domain-containing protein	2.257	1.17447	6.24e-14	4.53e-13	yes	up	4.47	5.63	6.14	3.16	1.83	4.62	5.41333	3.20333
TGGT1_223485		hypothetical protein	0.266	-1.91141	0.00428195	0.00946213	yes	down	43.93	212.17	93.85	302.79	280.77	197.07	116.65	260.21
TGGT1_224170		SAG-related sequence SRS60A	3.639	1.86336	3.11e-16	2.62e-15	yes	up	33.42	37.74	30.15	7.42	8.49	8.53	33.77	8.14667
TGGT1_224620		hypothetical protein	0.386	-1.37164	0.0015325	0.00368838	yes	down	5.51	15.83	5.8	24.3	22.95	14.53	9.04667	20.5933
TGGT1_224940		hypothetical protein	2.074	1.05237	1.95e-20	2.12e-19	yes	up	28.88	28.36	26.96	11.45	12	13.24	28.0667	12.23
TGGT1_225230		hypothetical protein	2.576	1.36529	0.000204076	0.000569104	yes	up	125.22	81	126.22	43.45	24.9	49.52	110.813	39.29
TGGT1_225290		GDA1/CD39 (nucleoside phosphatase) family protein	1202.62	10.232	2.21e-17	2e-16	yes	up	11.85	16.77	12.23	0	0	0	13.6167	0
TGGT1_225840		hypothetical protein	380.285	8.57094	1.11e-10	6.27e-10	yes	up	1.57	3.42	7.01	0	0	0	4	0
TGGT1_226310		zinc finger (CCCH type) motif-containing protein	0.397	-1.33278	1.17e-108	1.94e-106	yes	down	27.38	29.02	27.19	64.11	66.07	62.09	27.8633	64.09
TGGT1_226450		hypothetical protein	0.335	-1.57895	0.00023423	0.000648102	yes	down	1.9	1.08	1.34	3.46	4.28	3.86	1.44	3.86667
TGGT1_226540		protein kinase	0.392	-1.35096	1.54e-44	4.42e-43	yes	down	32.43	34.9	30.33	73.2	78.97	72.17	32.5533	74.78
TGGT1_226670		hypothetical protein	3.823	1.93467	0.00240461	0.00558298	yes	up	1.66	1.89	5.78	0.21	0.42	0.57	3.11	0.4
TGGT1_226755		3'5'-cyclic nucleotide phosphodiesterase domain-containing protein	4.555	2.18752	7.4e-93	9.39e-91	yes	up	7.65	8.61	11.49	1.11	1.18	1.09	9.25	1.12667
TGGT1_227010		rhoptry kinase family protein ROP30	9.033	3.17524	2e-11	1.21e-10	yes	up	12.81	6.19	14.56	1.37	0.47	1.46	11.1867	1.1
TGGT1_227040		hypothetical protein	0.497	-1.008	3.7e-05	0.000116025	yes	down	16.4	24.86	20.08	36.05	34.8	34.55	20.4467	35.1333
TGGT1_227370		hydrolase CocE/NonD family protein	2.196	1.13513	1.71e-15	1.38e-14	yes	up	2.23	2.43	2.47	1.09	1.07	0.97	2.37667	1.04333
TGGT1_227410		hypothetical protein	0.003	-8.26133	1.17e-10	6.56e-10	yes	down	0	0	0	1.33	2.18	1.32	0	1.61
TGGT1_227430		transmembrane amino acid transporter protein	3.918	1.96996	4.81e-128	9.76e-126	yes	up	96.13	111.05	99.52	26.64	26.63	25.16	102.233	26.1433
TGGT1_227810		rhoptry kinase family protein ROP11 (incomplete catalytic triad)	0.489	-1.03076	5.82e-82	5.37e-80	yes	down	302.61	324.67	289.14	565.6	550.5	541.93	305.473	552.677
TGGT1_227890		hypothetical protein	2.313	1.20992	0.00894109	0.0185456	yes	up	11.24	6.93	14.42	5.14	2.79	4.11	10.8633	4.01333
TGGT1_227952		14-3-3 superfamily protein	0.001	-10.1316	1.02e-16	8.92e-16	yes	down	0	0	0	12.4	19.32	22.52	0	18.08
TGGT1_228030		hypothetical protein	0.027	-5.21533	0.00473663	0.0103668	yes	down	0	0	0	0.04	0.13	0.13	0	0.1
TGGT1_228710		hypothetical protein	552.588	9.11006	4.65e-13	3.16e-12	yes	up	3.79	1.62	3.09	0	0	0	2.83333	0
TGGT1_229140		MaoC family domain-containing protein	0.32	-1.64401	6.43e-96	8.3e-94	yes	down	46.82	50.68	50.83	123.86	131.01	129.64	49.4433	128.17
TGGT1_229220		hypothetical protein	0.308	-1.69768	4.15e-07	1.67e-06	yes	down	16.4	24.18	18.9	46.1	56.53	45.23	19.8267	49.2867
TGGT1_229660		hypothetical protein	5.635	2.49452	0.0136925	0.027385	yes	up	5.82	3.92	5.08	0.63	1.04	0.36	4.94	0.676667
TGGT1_230380		protein translocation complex, SEC61 gamma subunit	0.32	-1.64259	0.0107726	0.0219975	yes	down	33.66	86.19	68.19	204.53	143.85	82.71	62.68	143.697
TGGT1_230510		hypothetical protein	2.391	1.25783	0.0059593	0.0127635	yes	up	15.31	9.37	16.38	5.79	1.89	7.46	13.6867	5.04667
TGGT1_230580		hypothetical protein	986.292	9.94587	5.67e-16	4.71e-15	yes	up	5.36	4	8.22	0	0	0	5.86	0
TGGT1_230860		hypothetical protein	2305.84	11.1711	1.17e-14	8.77e-14	yes	up	16.93	7.26	28.61	0	0	0	17.6	0
TGGT1_230870		hypothetical protein	5.884	2.55683	0.000323466	0.000874567	yes	up	34.47	18.78	29.28	0.06	5.63	5.89	27.51	3.86
TGGT1_230905		hydrolase, alpha/beta fold family protein	4.118	2.04204	2.23e-26	3.23e-25	yes	up	9.39	9.15	10.31	2.02	2.38	2.03	9.61667	2.14333
TGGT1_231030		hypothetical protein	2.293	1.19739	1.59e-10	8.83e-10	yes	up	19.42	15.95	23.58	7.15	7.85	8.54	19.65	7.84667
TGGT1_231215		hypothetical protein	0.448	-1.15894	0.0118957	0.0241519	yes	down	8.55	27.68	13.91	33	33.75	25.27	16.7133	30.6733
TGGT1_231470		hypothetical protein	0.449	-1.15655	6.37e-07	2.49e-06	yes	down	4.15	3.41	3.03	8.52	6.78	7.16	3.53	7.48667
TGGT1_231880		hypothetical protein	4.888	2.28919	0.0176329	0.0341592	yes	up	2.13	1.17	0.96	0.37	0.3	0.1	1.42	0.256667
TGGT1_231992		hypothetical protein	0.278	-1.84444	2.89e-05	9.2e-05	yes	down	0.51	0.37	0.39	1.25	1.03	3.34	0.423333	1.87333
TGGT1_232260		hypothetical protein	0.025	-5.30028	0.0168324	0.0327694	yes	down	0	0	0	0	0.94	1.98	0	0.973333
TGGT1_232270		histidine acid phosphatase superfamily protein	1289.7	10.3328	3.43e-13	2.36e-12	yes	up	14.29	4.16	12.25	0	0	0	10.2333	0
TGGT1_232800		hypothetical protein	1440.28	10.4921	9.8e-08	4.22e-07	yes	up	7.43	0.68	10.63	0	0	0	6.24667	0
TGGT1_232970		hypothetical protein	2.156	1.10805	5.81e-14	4.22e-13	yes	up	7.95	6.57	7.17	3.59	3.03	2.76	7.23	3.12667
TGGT1_233120		AP2 domain transcription factor AP2VIII-2	1105.8	10.1109	0.00965995	0.0199493	yes	up	4.62	0	3.71	0	0	0	2.77667	0
TGGT1_233153		hypothetical protein	4.104	2.03705	4.33e-18	4.07e-17	yes	up	8.69	9.56	10.65	1.64	2.36	2.55	9.63333	2.18333
TGGT1_233180		hypothetical protein	3.845	1.94299	0.0152672	0.0300685	yes	up	1.38	0.59	1.44	0.31	0.39	0.11	1.13667	0.27
TGGT1_233450	SRS1	SAG-related sequence SRS29A	0.004	-7.95812	2.23e-05	7.21e-05	yes	down	0	1.52	0	116.01	113.71	102.47	0.506667	110.73
TGGT1_233950		hypothetical protein	2.532	1.34032	0.01184	0.0240523	yes	up	1.3	2.24	2.04	0.82	0.67	0.53	1.86	0.673333
TGGT1_234200		hypothetical protein	2.52	1.33318	1.45e-17	1.33e-16	yes	up	13.53	14.02	13.71	5.22	5.29	4.55	13.7533	5.02
TGGT1_235130		transmembrane protein	0.493	-1.02128	2.35e-78	2.04e-76	yes	down	96.84	102.48	95.66	170.26	165.76	158.03	98.3267	164.683
TGGT1_235187A		hypothetical protein	2.486	1.31393	0.0131032	0.0262952	yes	up	0.7	0.59	0.87	0.32	0.17	0.32	0.72	0.27
TGGT1_235860		subtilisin SUB11	3.79	1.92223	9e-10	4.73e-09	yes	up	4.55	3.62	3.18	0.89	0.78	1.09	3.78333	0.92
TGGT1_236010		prenylcysteine oxidase	2.006	1.00467	8.06e-72	5.78e-70	yes	up	494.74	528.58	486.7	221.42	225.27	237.38	503.34	228.023
TGGT1_236140		hypothetical protein	9.227	3.20587	1.17e-16	1.02e-15	yes	up	11.2	4.86	8.86	0.93	0.46	1.06	8.30667	0.816667
TGGT1_236530		DUF298 domain-containing protein	294.143	8.20037	5.79e-09	2.82e-08	yes	up	8.97	1.63	14.56	0	0	0	8.38667	0
TGGT1_236670A		hypothetical protein	0.251	-1.99453	2.17e-06	7.94e-06	yes	down	1.68	1.06	0.8	3.02	4.53	5.23	1.18	4.26
TGGT1_236960		transporter, major facilitator family protein	0.491	-1.02679	2.42e-30	4.21e-29	yes	down	64.86	63.17	57.79	115.31	117.33	106.49	61.94	113.043
TGGT1_237070		hypothetical protein	3.615	1.85414	0.000286867	0.000784272	yes	up	7.45	8.17	7.72	1.36	2.21	2	7.78	1.85667
TGGT1_237100		RAP domain-containing protein	2.288	1.19409	4.58e-07	1.82e-06	yes	up	3.67	3.48	3.27	1.41	1.19	1.59	3.47333	1.39667
TGGT1_237230		hypothetical protein	0.4	-1.32161	3.83e-05	0.000120035	yes	down	156.26	266.86	167.32	445.94	426.41	359.73	196.813	410.693
TGGT1_237540		hypothetical protein	0.376	-1.41178	0.021255	0.0405239	yes	down	5.89	7.79	10.32	19.66	18.63	8.4	8	15.5633
TGGT1_237800		dense granule protein GRA11	0.281	-1.83064	6.25e-15	4.84e-14	yes	down	4.53	4.51	5.39	14.38	17.26	14.54	4.81	15.3933
TGGT1_237860		protein kinase domain-containing protein	2.187	1.12888	7.4e-23	9.04e-22	yes	up	9.48	9.49	10.05	4.52	4.26	3.6	9.67333	4.12667
TGGT1_238390		hypothetical protein	4407	12.1056	8.65e-12	5.39e-11	yes	up	16.65	2.37	20.71	0	0	0	13.2433	0
TGGT1_238440		SAG-related sequence SRS22A	2.141	1.09857	3.55e-05	0.000111976	yes	up	10.84	12.63	9.69	4.72	5.62	4.34	11.0533	4.89333
TGGT1_239020		ABC transporter transmembrane region domain-containing protein	2.607	1.38231	2.64e-84	2.57e-82	yes	up	48.64	49.83	47.91	17.53	16.23	17.19	48.7933	16.9833
TGGT1_239090		SAG-related sequence SRS23	0.001	-10.5284	2.07e-18	2.01e-17	yes	down	0	0	0	44.54	40.42	31.36	0	38.7733
TGGT1_239610		hypothetical protein	2.15	1.10467	2.45e-16	2.09e-15	yes	up	32.72	30.44	35.28	14.72	13.81	13.1	32.8133	13.8767
TGGT1_239780		hypothetical protein	0.001	-10.8405	2.44e-19	2.48e-18	yes	down	0	0	0	35.82	34.66	21.6	0	30.6933
TGGT1_239795		hypothetical protein	0.379	-1.39998	0.00870908	0.0181014	yes	down	1.58	3.1	1.25	4.47	4.95	4.54	1.97667	4.65333
TGGT1_239880		hypothetical protein	2.575	1.36481	5.23e-05	0.000160782	yes	up	2.4	2.38	2.27	0.82	1.08	0.63	2.35	0.843333
TGGT1_240220		hypothetical protein	0.485	-1.04417	1.47e-72	1.1e-70	yes	down	33.05	37.52	34.87	75.25	73.7	66.45	35.1467	71.8
TGGT1_240247		hypothetical protein	0.016	-5.93753	0.00295424	0.00674874	yes	down	0	0	0	7.1	6.98	0	0	4.69333
TGGT1_240290		hypothetical protein	4.953	2.30833	7.1e-29	1.14e-27	yes	up	6.67	5.6	4.45	1.94	1.17	1.9	5.57333	1.67
TGGT1_240450		Maf family protein	198.967	7.63638	1.54e-08	7.2e-08	yes	up	11.77	6.51	4.28	0	0	0	7.52	0
TGGT1_240810		hypothetical protein	0.442	-1.1792	3.1e-16	2.62e-15	yes	down	24.44	31.04	22.47	59.85	53.3	47.16	25.9833	53.4367
TGGT1_241000		hypothetical protein	0.466	-1.1026	1.54e-11	9.36e-11	yes	down	45.13	52.27	49.11	95.34	92.03	78.36	48.8367	88.5767
TGGT1_242580		iron only hydrogenase large subunit, c-terminal domain-containing protein	3.064	1.61542	1.7e-09	8.73e-09	yes	up	12.86	14.46	8.25	4.27	4.01	2.45	11.8567	3.57667
TGGT1_242760		hypothetical protein	0.459	-1.12226	2.37e-05	7.62e-05	yes	down	3.67	5.77	4.71	11.75	10.37	11.03	4.71667	11.05
TGGT1_243378		hypothetical protein	3.067	1.61669	6.24e-09	3.03e-08	yes	up	5.04	4.76	4.57	1.38	1.77	1.2	4.79	1.45
TGGT1_243465		hypothetical protein	0.226	-2.14609	0.00604679	0.0129314	yes	down	0	83.65	44.32	99.74	128.04	165.31	42.6567	131.03
TGGT1_244260		hypothetical protein	0.222	-2.17201	6.07e-07	2.38e-06	yes	down	10.35	7.01	6.22	26.37	32.68	20.26	7.86	26.4367
TGGT1_244280		hypothetical protein	0.485	-1.04478	0.000132113	0.000382858	yes	down	1366.41	1488.92	1306.1	1778.45	1873.71	1874.07	1387.14	1842.08
TGGT1_244335		hypothetical protein	2.4	1.2633	4.52e-07	1.8e-06	yes	up	8.48	8.33	8.16	3.18	3.55	2.88	8.32333	3.20333
TGGT1_244440		nucleoside transporter protein	0.499	-1.00181	3.03e-53	1.14e-51	yes	down	150.96	166.82	147.11	284.25	285.63	268.06	154.963	279.313
TGGT1_244645		hypothetical protein	0.084	-3.57798	0.012224	0.0247406	yes	down	1.5	7.25	0	45.01	23.86	20.91	2.91667	29.9267
TGGT1_244660		hypothetical protein	0.261	-1.93632	0.000450573	0.00118748	yes	down	0.08	0.19	0.12	0.57	0.68	0.19	0.13	0.48
TGGT1_244870A		putative quinone oxidoreductase	0.108	-3.21343	0.0149482	0.0295028	yes	down	1.53	0	0	6.45	1.18	2.72	0.51	3.45
TGGT1_245550		hypothetical protein	0.312	-1.67828	1.55e-51	5.46e-50	yes	down	43.65	48.23	30.2	91.37	91.35	95.78	40.6933	92.8333
TGGT1_245746B		hypothetical protein	2.27	1.18277	0.0122991	0.0248785	yes	up	3.54	2.92	2.92	0.84	1.99	1.06	3.12667	1.29667
TGGT1_245752		WD domain, G-beta repeat-containing protein	9.136	3.19151	0.00164819	0.00394144	yes	up	0.29	0.5	0.21	0.04	0.02	0.04	0.333333	0.0333333
TGGT1_245770A		hypothetical protein	4.123	2.04376	4.89e-144	1.16e-141	yes	up	157.18	163.11	154.35	36.68	28.81	34.86	158.213	33.45
TGGT1_245770B		hypothetical protein	3.401	1.76586	1.76e-66	1.06e-64	yes	up	127.13	134.95	133.27	33.99	32.66	33.7	131.783	33.45
TGGT1_245980		hypothetical protein	2.587	1.37136	9.62e-65	5.21e-63	yes	up	104.52	102.63	103.65	32.67	36.65	33.18	103.6	34.1667
TGGT1_246140		hypothetical protein	3.112	1.63787	4.96e-06	1.75e-05	yes	up	7.9	4.52	7.24	1.95	1.65	2.82	6.55333	2.14
TGGT1_246490		hypothetical protein	0.335	-1.57913	5.25e-246	2.87e-243	yes	down	86.69	88.67	85.38	259.16	261.84	248.68	86.9133	256.56
TGGT1_246710		hypothetical protein	0.419	-1.254	6.22e-66	3.62e-64	yes	down	22.45	26.18	21.99	56.99	55.28	51.62	23.54	54.63
TGGT1_246763		hypothetical protein	2.608	1.38298	9.27e-06	3.16e-05	yes	up	2.84	1.45	2.32	0.68	0.92	1.08	2.20333	0.893333
TGGT1_247030		hypothetical protein	0.232	-2.10824	0.00979704	0.020203	yes	down	82.45	421.88	167.04	785.72	780.62	580.21	223.79	715.517
TGGT1_247250		RbAp46	2.041	1.02921	2e-49	6.83e-48	yes	up	107.32	97.01	115.41	53.41	54.5	52.5	106.58	53.47
TGGT1_247320		hypothetical protein	2.758	1.46348	1.75e-19	1.81e-18	yes	up	24.79	29.89	27.72	8.74	10.06	10.74	27.4667	9.84667
TGGT1_247450		hypothetical protein	3.994	1.99768	1.85e-08	8.57e-08	yes	up	1.61	1.3	2.55	0.45	0.37	0.45	1.82	0.423333
TGGT1_248190		hypothetical protein	2.044	1.03172	2.67e-81	2.43e-79	yes	up	208.1	194.51	220.83	98.98	93.14	88.73	207.813	93.6167
TGGT1_248610		hypothetical protein	1031.53	10.0106	5.01e-06	1.76e-05	yes	up	10.36	0.39	10.52	0	0	0	7.09	0
TGGT1_248690		hypothetical protein	0.002	-8.8667	1.22e-12	8.04e-12	yes	down	0	0	0	9.22	12.85	7.92	0	9.99667
TGGT1_248820		hypothetical protein	3.342	1.74085	0.00653143	0.0138842	yes	up	3.58	2.94	3.09	0.97	0.66	0.89	3.20333	0.84
TGGT1_249290		hypothetical protein	2.243	1.16561	2.6e-06	9.44e-06	yes	up	4.91	7.11	4.75	2.7	2.09	2.16	5.59	2.31667
TGGT1_249690		hypothetical protein	3.435	1.78024	2.05e-07	8.47e-07	yes	up	11.41	7.81	14.95	2.08	3.96	3.04	11.39	3.02667
TGGT1_249770		Nmda1 protein	2.412	1.27025	4.56e-46	1.35e-44	yes	up	97.86	107.08	94.21	43.31	44.47	45.25	99.7167	44.3433
TGGT1_250060		DNA-directed RNA polymerase I RPA12	37.89	5.24373	1.64e-06	6.08e-06	yes	up	4.51	2.46	8.7	0	0	0.36	5.22333	0.12
TGGT1_250760		pentatricopeptide repeat domain-containing protein	2.15	1.10442	3.06e-46	9.29e-45	yes	up	52.75	46.73	52.66	22.57	21.88	21.3	50.7133	21.9167
TGGT1_251800		hypothetical protein	0.028	-5.16263	0.0260171	0.0484579	yes	down	0	0	0	0	2.14	0.48	0	0.873333
TGGT1_252070		KRUF family protein	0.451	-1.14981	6.9e-145	1.69e-142	yes	down	80.25	80.68	82.38	180.33	172.21	170	81.1033	174.18
TGGT1_252490		putative vacuolar protein sorting 29	22.465	4.48959	0.0224165	0.0424646	yes	up	0.05	3.78	3.87	0.21	0	0	2.56667	0.07
TGGT1_252870		hypothetical protein	11.031	3.46352	1.57e-10	8.73e-10	yes	up	5.13	4.55	5.39	0.18	0.36	0.68	5.02333	0.406667
TGGT1_253330		Rhoptry kinase family protein	8.894	3.1529	0	0	yes	up	628.89	646.67	586.99	68.13	59.91	58.02	620.85	62.02
TGGT1_253340		hypothetical protein	6.259	2.64582	0.0046553	0.0102109	yes	up	5.94	4.99	5.98	1.04	0	1.15	5.63667	0.73
TGGT1_253710		hypothetical protein	0.405	-1.30531	3.98e-65	2.26e-63	yes	down	30.67	34.51	29.61	71.18	75.72	72.29	31.5967	73.0633
TGGT1_253790		zinc finger (CCCH type) motif-containing protein	4.28	2.09747	0	0	yes	up	81.83	88.11	81.53	18.45	18.27	16.99	83.8233	17.9033
TGGT1_253850		hypothetical protein	3.801	1.92626	1.76e-07	7.34e-07	yes	up	15.47	11.14	12.74	1.88	2.24	5.23	13.1167	3.11667
TGGT1_253910		hypothetical protein	0.173	-2.52802	0.0205837	0.0394026	yes	down	0.03	0.03	0.03	0.07	0.3	0.2	0.03	0.19
TGGT1_254850		putative myosin heavy chain	0.344	-1.54147	0.000234407	0.00064834	yes	down	1.52	1.52	1.79	3.27	4.61	4.79	1.61	4.22333
TGGT1_255860		hypothetical protein	4.267	2.09306	0.00242642	0.00563176	yes	up	10.48	9.58	8.75	2.61	1.77	1.17	9.60333	1.85
TGGT1_256220		hypothetical protein	0.353	-1.50213	1.05e-12	6.93e-12	yes	down	23.12	31.5	36.42	72.31	82.77	65.43	30.3467	73.5033
TGGT1_256650		hypothetical protein	0.421	-1.24755	2.75e-58	1.2e-56	yes	down	24.27	23.06	26.85	52.68	48.55	52.04	24.7267	51.09
TGGT1_257360		hypothetical protein	354.321	8.46891	3.18e-11	1.9e-10	yes	up	1.66	0.99	0.85	0	0	0	1.16667	0
TGGT1_257720		putative proton ATPase	3.751	1.90716	2.83e-12	1.83e-11	yes	up	2.1	2.05	2.55	0.58	0.5	0.58	2.23333	0.553333
TGGT1_257780		hypothetical protein	2.014	1.00994	7.94e-28	1.22e-26	yes	up	12.79	14.05	13.07	6.12	6.11	6.17	13.3033	6.13333
TGGT1_257945		3'5'-cyclic nucleotide phosphodiesterase domain-containing protein	2.084	1.05936	1.23e-16	1.07e-15	yes	up	8.04	7.66	7.69	3.53	3.78	3.07	7.79667	3.46
TGGT1_258910		hypothetical protein	0.363	-1.46148	0.00153179	0.00368794	yes	down	0.53	0.71	0.51	1.54	1.58	1.31	0.583333	1.47667
TGGT1_258930		peptidylprolyl isomerase	0.449	-1.15669	0.024617	0.0461284	yes	down	36.73	41.94	41.74	69.87	40.33	45.95	40.1367	52.05
TGGT1_259020		bradyzoite antigen BAG1	4.934	2.30279	0.0183191	0.0353536	yes	up	0.52	0.66	0.61	0.16	0.05	0.16	0.596667	0.123333
TGGT1_259630		hypothetical protein	0.458	-1.12687	4.4e-15	3.43e-14	yes	down	513.34	621.03	504.24	907.6	907.02	883.45	546.203	899.357
TGGT1_259700		hypothetical protein	0.316	-1.66309	7.42e-09	3.59e-08	yes	down	24.61	10.02	21.17	47.89	47.39	49.73	18.6	48.3367
TGGT1_260150		tetratricopeptide repeat-containing protein	2.392	1.25797	1.5e-19	1.55e-18	yes	up	5.39	5.01	5.58	2	2.04	2.18	5.32667	2.07333
TGGT1_260300		metal cation transporter, ZIP family protein	2.242	1.16459	2.27e-21	2.57e-20	yes	up	15.46	14.59	18.57	7.09	5.99	5.89	16.2067	6.32333
TGGT1_260530		Sel1 repeat-containing protein	24.239	4.59924	8.29e-17	7.25e-16	yes	up	2.14	2.93	2.08	0.74	0.1	0.67	2.38333	0.503333
TGGT1_260620		hypothetical protein	0.444	-1.17073	7.83e-06	2.69e-05	yes	down	217.25	210.66	218.44	296.23	252.45	296.27	215.45	281.65
TGGT1_261430		hypothetical protein	2.097	1.06853	1.41e-09	7.34e-09	yes	up	14.87	11.37	11.86	5.3	5.79	5.63	12.7	5.57333
TGGT1_261510		hypothetical protein	244.379	7.93298	6.41e-10	3.4e-09	yes	up	3.59	2.74	3.37	0	0	0	3.23333	0
TGGT1_261590		putative ankyrin	0.469	-1.09241	0.000632279	0.00162064	yes	down	17.87	13.17	15.61	29.03	13.11	24.76	15.55	22.3
TGGT1_261650		hypothetical protein	3.422	1.77486	0	0	yes	up	316.77	329.45	326.64	72.51	73.82	73.83	324.287	73.3867
TGGT1_261740		hypothetical protein	0.347	-1.52691	4.54e-10	2.45e-09	yes	down	2618.17	2670.83	2627.46	5166.52	4808.4	4752.25	2638.82	4909.06
TGGT1_261970		hypothetical protein	2.535	1.34177	1.89e-136	4.2e-134	yes	up	339.31	345.47	370.77	124.95	129.48	125.44	351.85	126.623
TGGT1_262760		poly(ADP-ribose) glycohydrolase	4.022	2.00808	7.71e-22	9e-21	yes	up	15.68	14.56	14.98	2.63	4.67	3.1	15.0733	3.46667
TGGT1_262933		hypothetical protein	0.389	-1.36075	1.21e-17	1.12e-16	yes	down	12.35	10.12	14.33	29.14	27.33	29.59	12.2667	28.6867
TGGT1_262970		hypothetical protein	2.204	1.14013	8.92e-102	1.35e-99	yes	up	128.49	139.46	128.29	61.52	60.28	51.85	132.08	57.8833
TGGT1_263490		putative ubiquitin conjugating enzyme E2	52.739	5.72079	0.00406038	0.00901743	yes	up	1.2	0.42	14.68	0	0	0	5.43333	0
TGGT1_263690		hypothetical protein	0.107	-3.22802	9.42e-05	0.000278993	yes	down	0.78	0.11	0	1.68	3.37	2.51	0.296667	2.52
TGGT1_264660		SAG-related sequence SRS44	3.586	1.84221	0	0	yes	up	544.29	612.32	553.45	152.24	150.14	140.67	570.02	147.683
TGGT1_264730		hypothetical protein	0.488	-1.03435	0.00432653	0.00955173	yes	down	27.45	33.82	26.5	44.78	47.94	36.08	29.2567	42.9333
TGGT1_265255		hypothetical protein	2.029	1.0206	1.12e-10	6.3e-10	yes	up	9.71	10.66	9.8	4.76	4.53	4.41	10.0567	4.56667
TGGT1_265360		hypothetical protein	0.293	-1.76919	9.95e-12	6.17e-11	yes	down	9.58	18.79	6.22	35.17	35.37	32.46	11.53	34.3333
TGGT1_265370		hypothetical protein	0.444	-1.16982	0.000552297	0.00143061	yes	down	63.55	137.1	107.91	173.87	178.53	147.29	102.853	166.563
TGGT1_265870B		pantoate-beta-alanine ligase	0.432	-1.2119	0.00785542	0.0164572	yes	down	15.76	19.92	6.38	14.61	27.09	41.87	14.02	27.8567
TGGT1_266270		short-chain-acyl-CoA dehydrogenase	5.162	2.36792	5.89e-08	2.6e-07	yes	up	5.31	4.16	4.09	0.69	0.96	0.69	4.52	0.78
TGGT1_266630		hypothetical protein	0	-11.5068	3.47e-22	4.09e-21	yes	down	0	0	0	32.69	30.4	32.05	0	31.7133
TGGT1_266860		BTB/POZ domain-containing protein	0.075	-3.73049	1.45e-41	3.72e-40	yes	down	1.08	2.35	1.07	16.39	20.59	18.44	1.5	18.4733
TGGT1_267050		hydrolase, alpha/beta fold family protein	52.586	5.71661	0.0242146	0.0454491	yes	up	0	4.7	0	0	0	0	1.56667	0
TGGT1_267070		aquaporin 2	0.001	-9.70089	3.09e-15	2.45e-14	yes	down	0	0	0	9.82	12.08	17.79	0	13.23
TGGT1_267130		SAG-related sequence SRS38A	336.605	8.39491	2.1e-10	1.15e-09	yes	up	11.06	7.73	2.97	0	0	0	7.25333	0
TGGT1_267140		SAG-related sequence SRS38B	0.475	-1.0751	2.09e-28	3.3e-27	yes	down	34.69	40.54	37.99	72.39	72.16	79.53	37.74	74.6933
TGGT1_267360		histone deacetylase	8.513	3.08961	8.2e-08	3.56e-07	yes	up	3.92	3.45	3.74	0.78	0.42	0.05	3.70333	0.416667
TGGT1_267380		UDP-galactose transporter subfamily protein	0.367	-1.44796	0.000143119	0.000412061	yes	down	2.31	6.45	4.43	10.79	11.63	8.92	4.39667	10.4467
TGGT1_267460		AP2 domain transcription factor AP2IX-1	2.825	1.49829	6.99e-07	2.72e-06	yes	up	5.36	5.38	4.44	1.57	2.27	1.13	5.06	1.65667
TGGT1_268170		hypothetical protein	0.403	-1.3108	0.00114973	0.00282167	yes	down	13.06	26.24	14.77	63.96	51.86	47.41	18.0233	54.41
TGGT1_268220		hypothetical protein	0.316	-1.65977	9.77e-09	4.67e-08	yes	down	0.88	0.84	0.82	2.37	3.17	1.91	0.846667	2.48333
TGGT1_268310		oocyst wall protein OWP3	5.636	2.49466	0.00168683	0.00402572	yes	up	1.38	1.14	0.97	0.22	0.24	0.11	1.16333	0.19
TGGT1_268340		glycosyltransferase family 28 C-terminal domain-containing protein	184.195	7.52509	4.18e-08	1.87e-07	yes	up	3.22	1.07	2.88	0	0	0	2.39	0
TGGT1_268580		hypothetical protein	4.922	2.29916	3.9e-30	6.68e-29	yes	up	37.17	28.22	31.11	5.47	6.62	5.55	32.1667	5.88
TGGT1_269310		hypothetical protein	3.409	1.76923	2.14e-22	2.57e-21	yes	up	12.04	11.71	11.39	3.08	3.55	2.86	11.7133	3.16333
TGGT1_269350		hypothetical protein	5.052	2.33695	0.000876336	0.00219548	yes	up	0.36	0.35	0.45	0.13	0.04	0.04	0.386667	0.07
TGGT1_269442		putative calmodulin	0.221	-2.17861	0.0123058	0.0248849	yes	down	213.43	172.66	0	368.91	273.33	156.08	128.697	266.107
TGGT1_269450		hypothetical protein	341.962	8.41769	4.18e-11	2.46e-10	yes	up	11.02	9.03	5.46	0	0	0	8.50333	0
TGGT1_269750		CrcB family protein	2.294	1.19797	6.55e-11	3.8e-10	yes	up	21.62	22.21	22.35	8.56	7.03	10.66	22.06	8.75
TGGT1_269760		'chromo' (CHRromatin Organization MOdifier) domain-containing protein	3.66	1.87191	3.92e-06	1.4e-05	yes	up	1.86	1.5	2.69	0.28	0.57	0.63	2.01667	0.493333
TGGT1_269885A		rhoptry metalloprotease toxolysin TLN1	0.472	-1.08282	4.6e-49	1.53e-47	yes	down	111.21	133.19	103.51	231.02	234.55	215.28	115.97	226.95
TGGT1_270040		hypothetical protein	0.363	-1.46391	0.0216632	0.0412024	yes	down	0.68	1.34	4.83	4.59	1.68	7.16	2.28333	4.47667
TGGT1_270060		hypothetical protein	5.288	2.40261	0.00339022	0.00764874	yes	up	17.64	12.79	18.87	1.12	1.13	6.14	16.4333	2.79667
TGGT1_270240	MAG1	MAG1 protein	4.975	2.31464	3.33e-166	1.08e-163	yes	up	2158.08	2641.8	1999.38	401.3	407.81	418.24	2266.42	409.117
TGGT1_270580		HECT-domain (ubiquitin-transferase) domain-containing protein	0.311	-1.68587	0.00421458	0.00932488	yes	down	0.16	0.16	0.1	0.45	0.4	0.44	0.14	0.43
TGGT1_271025		hypothetical protein	0.259	-1.94926	9.03e-11	5.16e-10	yes	down	0.48	0.64	0.45	1.37	1.9	1.63	0.523333	1.63333
TGGT1_271250		hypothetical protein	706.545	9.46464	6.49e-15	5e-14	yes	up	14.57	13	13.72	0	0	0	13.7633	0
TGGT1_271320		hypothetical protein	3.594	1.84565	8.35e-68	5.25e-66	yes	up	46.3	53.38	53.41	13.97	13.2	12.45	51.03	13.2067
TGGT1_272200		AGC kinase	21.549	4.42955	0.0068682	0.0145478	yes	up	0.4	0.46	0.29	0	0	0.04	0.383333	0.0133333
TGGT1_272590		hypothetical protein	4.16	2.05661	0.00216677	0.00506722	yes	up	0.75	0.75	1.12	0.23	0.14	0.2	0.873333	0.19
TGGT1_273110		SAG-related sequence SRS30D	2.823	1.49725	3.31e-25	4.49e-24	yes	up	57.43	70.2	61.02	21.6	20.23	18.99	62.8833	20.2733
TGGT1_273120		SAG-related sequence SRS30C	0.38	-1.39528	6.91e-16	5.73e-15	yes	down	13.95	16.29	13.58	32.95	36.07	33.65	14.6067	34.2233
TGGT1_273130		SAG-related sequence SRS30A	0.304	-1.71601	6.47e-23	7.96e-22	yes	down	28.72	46.34	30.84	101.45	111.34	96.65	35.3	103.147
TGGT1_273670		hypothetical protein	10.452	3.38564	0.0191909	0.0369056	yes	up	9.66	9.35	9.57	0.25	0	1.91	9.52667	0.72
TGGT1_274100		hypothetical protein	0.456	-1.13345	0.00189873	0.00449515	yes	down	4.56	6.79	2.92	13.04	7.35	8.13	4.75667	9.50667
TGGT1_274170		protein kinase (incomplete catalytic triad)	2.512	1.32889	9.2e-07	3.53e-06	yes	up	21.22	17.22	16.58	6.13	7.94	5.21	18.34	6.42667
TGGT1_274180		hypothetical protein	8.325	3.05748	0.0245194	0.0459578	yes	up	4.44	3.43	4.2	0	0.51	0.81	4.02333	0.44
TGGT1_275470		dense granule protein GRA15	0	-12.6891	1.7e-26	2.47e-25	yes	down	0	0	0	66.36	80.52	48.63	0	65.17
TGGT1_275680		hypothetical protein	2079	11.0217	2.14e-19	2.19e-18	yes	up	29.09	11.94	27.16	0	0	0	22.73	0
TGGT1_277720		GDA1/CD39 (nucleoside phosphatase) family protein	1680.91	10.715	1.72e-18	1.67e-17	yes	up	15.18	7.97	17.71	0	0	0	13.62	0
TGGT1_278930		Tubulin-tyrosine ligase family protein	0.282	-1.82414	2.37e-76	1.94e-74	yes	down	10.73	12.59	9.94	38.82	37.6	34.04	11.0867	36.82
TGGT1_279355		hypothetical protein	0.426	-1.23076	6.78e-34	1.35e-32	yes	down	17.76	24.55	18.87	47.42	48.05	39.27	20.3933	44.9133
TGGT1_279420		hypothetical protein	0.475	-1.0742	6.73e-36	1.45e-34	yes	down	57.24	77.08	64.4	128.51	136.66	121.31	66.24	128.827
TGGT1_280480		EF hand domain-containing protein	0.482	-1.05319	2.19e-42	5.79e-41	yes	down	80.82	81.53	75.02	146.24	151.36	157.1	79.1233	151.567
TGGT1_280490		U-box domain-containing protein	2.356	1.23626	2.48e-204	1.1e-201	yes	up	188.3	204.66	186.83	90.68	89.76	88.93	193.263	89.79
TGGT1_280570		SAG-related sequence SRS35A	2.949	1.56029	3.84e-21	4.33e-20	yes	up	242.71	232.35	245.13	70.69	51.13	66.83	240.063	62.8833
TGGT1_280580		SAG-related sequence SRS35B	3.066	1.61655	1.51e-11	9.23e-11	yes	up	114.62	171.04	147.98	33.31	41.81	37.87	144.547	37.6633
TGGT1_280670		hypothetical protein	0.424	-1.23739	2.96e-33	5.72e-32	yes	down	70.38	85.6	73.97	169.51	164.59	148	76.65	160.7
TGGT1_281420		histone deacetylase HDAC1	2.292	1.19648	9.33e-14	6.7e-13	yes	up	8.42	6.92	8.25	2.94	3.03	3.58	7.86333	3.18333
TGGT1_281440		hypothetical protein	2.171	1.11804	0.000548574	0.00142253	yes	up	29.99	17.75	31.96	9.57	10.54	14.08	26.5667	11.3967
TGGT1_283820		glycine cleavage T-protein (aminomethyl transferase) domain-containing protein	0.016	-5.95493	5.84e-10	3.11e-09	yes	down	0	9.31	9.9	3.76	8.54	0.39	6.40333	4.23
TGGT1_283840		GATA zinc finger domain-containing protein	2.629	1.39433	6.15e-05	0.000187393	yes	up	1.12	1.17	1.34	0.41	0.46	0.41	1.21	0.426667
TGGT1_283882		hypothetical protein	6.993	2.80589	0.0205686	0.0393843	yes	up	0.55	0.72	0.56	0.13	0	0.11	0.61	0.08
TGGT1_284598		haloacid dehalogenase family hydrolase domain-containing protein	3.027	1.59802	0.000865437	0.00217124	yes	up	2.32	3.81	3.87	0.6	1.53	0.85	3.33333	0.993333
TGGT1_285290		hypothetical protein	0.458	-1.12801	1.27e-19	1.32e-18	yes	down	46.87	53.19	43.78	88.46	96.18	92	47.9467	92.2133
TGGT1_285300		hypothetical protein	0.396	-1.33623	3.18e-05	0.000100682	yes	down	5.79	7.01	5.41	11.22	14.85	14.18	6.07	13.4167
TGGT1_285730		TBC domain containing protein	2.344	1.22921	2.99e-72	2.17e-70	yes	up	213.97	242.59	206.3	37.73	40.59	32.19	220.953	36.8367
TGGT1_285820		hypothetical protein	0.408	-1.29356	0.00564395	0.0121394	yes	down	13.98	8.27	6.95	14.45	18.9	18.95	9.73333	17.4333
TGGT1_285870		SAG-related sequence SRS20A	0.486	-1.04243	2e-34	4.05e-33	yes	down	252.44	296.16	247.02	458.06	479.93	504.73	265.207	480.907
TGGT1_286150		PAN/Apple domain-containing protein	0.435	-1.20093	2.57e-05	8.24e-05	yes	down	3.83	5.01	5.13	9.3	8.77	9.78	4.65667	9.28333
TGGT1_286770		hypothetical protein	0.046	-4.44687	0.0131433	0.0263683	yes	down	0	6.7	0	38.1	48.46	38.83	2.23333	41.7967
TGGT1_286928		hypothetical protein	0.271	-1.8856	5.61e-17	4.94e-16	yes	down	1.48	1.86	1.76	6.01	6.03	7.22	1.7	6.42
TGGT1_287430		hypothetical protein	6.023	2.5904	1.96e-92	2.39e-90	yes	up	51.73	50.43	51.62	8.78	10.67	8.01	51.26	9.15333
TGGT1_287460		hypothetical protein	10.632	3.41029	2.45e-112	4.36e-110	yes	up	45.56	45	45.01	3.26	3.22	3.49	45.19	3.32333
TGGT1_287990		hypothetical protein	46.063	5.52555	0.000647231	0.00165657	yes	up	7.3	0.47	6.07	0	0	0.31	4.61333	0.103333
TGGT1_288010		hypothetical protein	0.225	-2.15104	0.0220425	0.0418566	yes	down	2.18	4.15	0.89	6.73	9.03	8.2	2.40667	7.98667
TGGT1_288020		hypothetical protein	188.955	7.5619	8.24e-09	3.96e-08	yes	up	14.34	10.92	15.64	0	0	0	13.6333	0
TGGT1_288520		ATPase, AAA family protein	2.044	1.03124	0.000144669	0.000416186	yes	up	10.5	11.74	9.47	3.45	5.38	5.15	10.57	4.66
TGGT1_288640		radical SAM domain-containing protein	4.694	2.23095	3.73e-07	1.51e-06	yes	up	6.97	3.94	4.39	1.93	1.29	2.11	5.1	1.77667
TGGT1_288740		putative L-asparaginase	2.557	1.35463	5.85e-21	6.57e-20	yes	up	41.47	33.16	34.31	13.92	12.85	12.06	36.3133	12.9433
TGGT1_288960		hypothetical protein	0.254	-1.97501	0.00559588	0.0120506	yes	down	0.01	0.25	0.11	0.51	0.34	0.5	0.123333	0.45
TGGT1_289370		hypothetical protein	0.421	-1.24965	2.71e-50	9.39e-49	yes	down	72.58	65.84	83.96	227.75	158.07	164.92	74.1267	183.58
TGGT1_289600		heat shock protein HSP29	0.499	-1.00316	1.66e-13	1.17e-12	yes	down	120.35	163.3	121.49	239.51	246.46	216.64	135.047	234.203
TGGT1_289800		hypothetical protein	0	-11.6621	1.07e-22	1.3e-21	yes	down	0	0	0	117.83	107.12	136.92	0	120.623
TGGT1_289980		HAD hydrolase, family IIA protein	695.522	9.44195	1.42e-13	1.01e-12	yes	up	6.73	4.33	14.76	0	0	0	8.60667	0
TGGT1_290000		hypothetical protein	0.275	-1.86325	0.011424	0.0232674	yes	down	0.87	2.69	3.07	8.77	5.13	5.92	2.21	6.60667
TGGT1_290970		8-amino-7-oxononanoate synthase	3.007	1.58812	1.9e-243	9.63e-241	yes	up	580.7	646.87	571.62	149.43	156.21	146.97	599.73	150.87
TGGT1_290980		putative glycine C-acetyltransferase	0	-11.2066	6.32e-21	7.06e-20	yes	down	0	0	0	31.32	23.72	24.02	0	26.3533
TGGT1_291040		lactate dehydrogenase LDH2	4.254	2.08869	5.26e-10	2.81e-09	yes	up	22.11	18.87	16.22	4.73	4.69	2.42	19.0667	3.94667
TGGT1_292100		putative 2-oxoisovalerate dehydrogenase subunit alpha	0.469	-1.09337	1.93e-07	7.99e-07	yes	down	13.87	22.9	17.15	32.99	35.05	38.06	17.9733	35.3667
TGGT1_292170		putative histone lysine methyltransferase, SET	889.533	9.7969	4.3e-15	3.37e-14	yes	up	5.59	2.18	3.07	0	0	0	3.61333	0
TGGT1_292275	SAG5C	SAG-related sequence SRS36E	0.007	-7.16571	1.48e-05	4.93e-05	yes	down	0	0	0	18.62	35.01	1.07	0	18.2333
TGGT1_293030		hypothetical protein	0.462	-1.11481	6.18e-05	0.000188158	yes	down	0.66	0.7	0.66	1.33	1.46	1.27	0.673333	1.35333
TGGT1_293300		Yip1 domain-containing protein	471.049	8.87973	0.0230653	0.0435426	yes	up	6.66	0	11.21	0	0	0	5.95667	0
TGGT1_293430		hypothetical protein	0.481	-1.05457	1.19e-31	2.16e-30	yes	down	239.55	290.36	220.2	466.72	467.88	458.74	250.037	464.447
TGGT1_293490		hypothetical protein	2.112	1.07838	3.41e-05	0.000107619	yes	up	12.74	10.34	13.22	6.05	5.64	3.87	12.1	5.18667
TGGT1_293500		hypothetical protein	0.365	-1.45332	2.08e-25	2.86e-24	yes	down	4.47	3.63	3.86	9.3	9.68	10.6	3.98667	9.86
TGGT1_293740		hypothetical protein	0.487	-1.03796	0.00384073	0.00857252	yes	down	358.7	324.79	484.64	412.5	428.02	388.47	389.377	409.663
TGGT1_293780		hypothetical protein	3.192	1.67445	1.59e-82	1.5e-80	yes	up	381.87	409.04	379.09	98.03	106.63	115.77	390	106.81
TGGT1_293790		hypothetical protein	319.606	8.32015	4.08e-11	2.4e-10	yes	up	11.49	8.28	10.55	0	0	0	10.1067	0
TGGT1_293840		hypothetical protein	0.476	-1.07075	4.17e-193	1.56e-190	yes	down	71.99	75.42	76.1	142.46	146.4	135.54	74.5033	141.467
TGGT1_294240		hypothetical protein	4.155	2.05476	5.06e-05	0.000155739	yes	up	1.08	1.47	1.03	0.42	0.23	0.15	1.19333	0.266667
TGGT1_294390		putative myosin light chain MLC4	0.167	-2.58191	6.21e-07	2.43e-06	yes	down	1.61	5.28	6.74	20.25	23.29	22.79	4.54333	22.11
TGGT1_294400		hypothetical protein	4.415	2.14241	0	0	yes	up	50.05	52.4	50.42	9.51	9.74	8.3	50.9567	9.18333
TGGT1_294585		hypothetical protein	4.491	2.16719	0.00460772	0.0101253	yes	up	0.69	0.82	1.33	0.26	0.19	0.13	0.946667	0.193333
TGGT1_294680		hypothetical protein	0.437	-1.19466	4.14e-14	3.03e-13	yes	down	52.2	61.31	56.8	103	106.8	112.2	56.77	107.333
TGGT1_294710		RNA recognition motif-containing protein	2.233	1.1587	0.00185641	0.00439937	yes	up	35.07	22.08	37.19	12.47	8.93	17.49	31.4467	12.9633
TGGT1_294760		hypothetical protein	2.136	1.09504	0.00110689	0.00272123	yes	up	80.03	35.68	71.19	15.64	24.07	27.13	62.3	22.28
TGGT1_294790		hypothetical protein	0.478	-1.06425	1.47e-46	4.57e-45	yes	down	282.08	285.85	264.27	472.13	513.96	551.93	277.4	512.673
TGGT1_295015		patched family protein	4.16	2.05646	6.86e-08	3e-07	yes	up	7.18	5.11	7.69	1.52	2.09	1.69	6.66	1.76667
TGGT1_295020		Sterol-sensing domain of SREBP cleavage-activation domain-containing protein	2.562	1.35741	0.000461452	0.00121345	yes	up	2.43	9.12	5.91	0.96	3.44	3.03	5.82	2.47667
TGGT1_295390		hypothetical protein	3.006	1.58786	0.00085906	0.00215753	yes	up	1.77	1.58	2.86	0.82	1.02	0.43	2.07	0.756667
TGGT1_295420		hypothetical protein	0.493	-1.02005	9.32e-83	8.94e-81	yes	down	82.6	91.58	86.73	159.24	164.62	156.42	86.97	160.093
TGGT1_295720		putative sulfite oxidase	2.59	1.37313	2.3e-08	1.06e-07	yes	up	5.75	8.4	6.01	2.24	2.76	1.74	6.72	2.24667
TGGT1_295740		hypothetical protein	2.805	1.48792	0.00105693	0.00260563	yes	up	3.38	2.9	3.98	0.23	1.75	0.27	3.42	0.75
TGGT1_295950		KRUF family protein	3.713	1.89259	0	0	yes	up	303.37	311.47	330.24	90.94	87.91	85.38	315.027	88.0767
TGGT1_295960		hypothetical protein	4.646	2.21587	4.32e-136	9.3e-134	yes	up	227.2	234.59	238.01	41.46	44.22	47.89	233.267	44.5233
TGGT1_296000		hypothetical protein	2.181	1.1248	0.00593884	0.0127274	yes	up	16.15	16.54	18.72	5.68	6.12	7.41	17.1367	6.40333
TGGT1_296340		hypothetical protein	3.054	1.6107	1.79e-27	2.69e-26	yes	up	31.57	26.48	27.59	6.2	6.59	6.21	28.5467	6.33333
TGGT1_297760		hypothetical protein	131.372	7.03752	5.46e-07	2.15e-06	yes	up	5.2	2.99	8.12	0	0	0	5.43667	0
TGGT1_297940		single-strand binding protein	1822.46	10.8317	2.49e-19	2.53e-18	yes	up	19.73	32.62	21.88	0	0	0	24.7433	0
TGGT1_297960A		rhoptry neck protein RON6	0.31	-1.69009	5.82e-90	6.78e-88	yes	down	28.38	35.76	29.09	99.74	94.37	84.55	31.0767	92.8867
TGGT1_298010		hypothetical protein	0.494	-1.01887	1.05e-55	4.24e-54	yes	down	26.1	29.83	24.79	48.51	49.72	44.99	26.9067	47.74
TGGT1_298090		Toxoplasma gondii family B protein	26.203	4.71166	0.0178459	0.0345247	yes	up	3.27	5.34	3.41	0	0	0	4.00667	0
TGGT1_298600		leucine zipper-like transcriptional regulator	1243.83	10.2806	2.14e-17	1.93e-16	yes	up	12.41	7.63	10.3	0	0	0	10.1133	0
TGGT1_298610		GYF domain-containing protein	2.075	1.05283	0.000618383	0.00158904	yes	up	44.81	27.01	50.68	18.11	15.33	21.47	40.8333	18.3033
TGGT1_299120		hypothetical protein	0.411	-1.28225	1.55e-06	5.77e-06	yes	down	27.94	41.12	25.69	65.61	79.03	49.53	31.5833	64.7233
TGGT1_299270		hypothetical protein	1033.04	10.0127	1.07e-16	9.31e-16	yes	up	5.15	7.03	6.62	0	0	0	6.26667	0
TGGT1_299820		hypothetical protein	2.355	1.23572	3.08e-22	3.64e-21	yes	up	19.97	19.29	20.81	7.25	8.08	8.17	20.0233	7.83333
TGGT1_300040		ubiquitin-conjugating enzyme subfamily protein	0.437	-1.19409	2.95e-19	2.98e-18	yes	down	215.09	298.41	222.3	498.36	486.48	447.7	245.267	477.513
TGGT1_300090		hypothetical protein	0.412	-1.27963	1.56e-21	1.79e-20	yes	down	48.08	41.52	50.19	90.4	104.13	96.43	46.5967	96.9867
TGGT1_300150		hypothetical protein	3.382	1.7577	0.000290703	0.000793538	yes	up	12.25	11.94	12.91	4.71	4.29	0.76	12.3667	3.25333
TGGT1_300990		Toxoplasma gondii family C protein	0.317	-1.65676	8.93e-49	2.94e-47	yes	down	11.88	17.64	12.16	36.71	37.78	27.69	13.8933	34.06
TGGT1_301150	SRS8	SAG-related sequence SRS19B	2.595	1.37599	3.26e-09	1.63e-08	yes	up	19.82	17.49	19.4	5.8	7.46	6.3	18.9033	6.52
TGGT1_301240		hypothetical protein	2.196	1.1347	0.0173859	0.0337176	yes	up	1.65	1.93	1.97	0.79	0.81	0.71	1.85	0.77
TGGT1_301330		hypothetical protein	0.027	-5.23655	0.019288	0.0370722	yes	down	0	0	0	0	2.82	1.24	0	1.35333
TGGT1_305050		putative calmodulin	0.448	-1.15687	3.35e-09	1.67e-08	yes	down	242.77	216.47	183.08	305.75	324.99	299.84	214.107	310.193
TGGT1_305130		hypothetical protein	0.409	-1.29132	0.000398435	0.00105872	yes	down	20.37	18.21	14.51	37.15	30.38	28.16	17.6967	31.8967
TGGT1_305560		Vps51/Vps67 protein	2.221	1.15117	1.95e-21	2.22e-20	yes	up	25.06	22.23	25.18	9.06	8.09	10.99	24.1567	9.38
TGGT1_305600		hypothetical protein	82.976	6.37461	2.18e-08	1.01e-07	yes	up	17.8	12.42	8.77	0	0	0.51	12.9967	0.17
TGGT1_305790		hypothetical protein	2.037	1.02644	9.27e-11	5.28e-10	yes	up	8.43	6.93	8.02	3.35	3.53	3.76	7.79333	3.54667
TGGT1_305890		hypothetical protein	0.037	-4.75899	0.0176129	0.034139	yes	down	0	0	0	0.13	0.11	0.23	0	0.156667
TGGT1_306070		hypothetical protein	0.452	-1.14514	1.43e-05	4.76e-05	yes	down	1.96	4.55	4.49	8.03	7.07	8.87	3.66667	7.99
TGGT1_306200		hypothetical protein	0.027	-5.22711	0.00485883	0.0105984	yes	down	0	0	1.15	10.39	0.26	27.78	0.383333	12.81
TGGT1_306250		hypothetical protein	11.461	3.51863	7.22e-14	5.22e-13	yes	up	8.39	11.73	11.83	1.8	0.32	0.48	10.65	0.866667
TGGT1_306270		hypothetical protein	0.407	-1.29852	0.00572504	0.0123063	yes	down	12.41	34.64	21.6	39.01	48.33	41.17	22.8833	42.8367
TGGT1_306300		hypothetical protein	2.711	1.43899	0.000591607	0.00152354	yes	up	10.5	5.65	11.58	4.43	2.27	2.88	9.24333	3.19333
TGGT1_306338A		putative dynein gamma chain, flagellar outer arm	2.979	1.57476	4.19e-05	0.000130538	yes	up	1.12	1.35	1.21	0.48	0.34	0.32	1.22667	0.38
TGGT1_306390		hypothetical protein	0.35	-1.51441	0.0100705	0.0207308	yes	down	3.82	7.72	5.55	17.45	14.86	6.65	5.69667	12.9867
TGGT1_306400		hypothetical protein	4.503	2.17082	0.00598465	0.0128101	yes	up	32.77	13.84	36.91	3.51	2.33	11.12	27.84	5.65333
TGGT1_306450		putative short chain dehydrogenase family protein	3.129	1.64554	1.48e-66	8.96e-65	yes	up	69.89	75.37	66.89	16.11	20.08	23.15	70.7167	19.78
TGGT1_306620		AP2 domain transcription factor AP2IX-9	2.497	1.31991	1.39e-25	1.94e-24	yes	up	27.69	24.35	31.75	10.93	10.6	9.54	27.93	10.3567
TGGT1_307030		Purine nucleoside phosphorylase	139.87	7.12794	2.27e-08	1.04e-07	yes	up	7.71	5.7	8.8	0.14	0	0	7.40333	0.0466667
TGGT1_307605		hypothetical protein	2.383	1.25287	0.0145226	0.0287456	yes	up	14.82	22.51	17.79	5.94	10.2	2.85	18.3733	6.33
TGGT1_308840	SRS3	SAG-related sequence SRS51	0.482	-1.0543	5.26e-61	2.49e-59	yes	down	802.36	924.73	784.39	1547.68	1555.95	1519.5	837.16	1541.04
TGGT1_308965		hypothetical protein	0.244	-2.0322	7.66e-15	5.88e-14	yes	down	0.65	0.89	0.79	2.82	3.6	2.46	0.776667	2.96
TGGT1_308970		hypothetical protein	0.356	-1.48975	1.96e-128	4.09e-126	yes	down	142.57	161.48	124.66	335.06	331.7	331.52	142.903	332.76
TGGT1_308980		hypothetical protein	2987.08	11.5445	3.05e-22	3.61e-21	yes	up	17.68	18.18	14.26	0	0	0	16.7067	0
TGGT1_309000		hypothetical protein	2.863	1.51775	0.000100216	0.000295733	yes	up	3.52	4.08	4.89	2.33	0.6	1.12	4.16333	1.35
TGGT1_309860		hypothetical protein	115.622	6.85327	2.11e-06	7.73e-06	yes	up	2.94	1.5	0.97	0	0	0	1.80333	0
TGGT1_309870		hypothetical protein	12.923	3.69189	3.84e-24	5.01e-23	yes	up	10.14	8.83	9.63	0.55	0.32	0.88	9.53333	0.583333
TGGT1_309880		hypothetical protein	0.402	-1.31481	1.1e-72	8.31e-71	yes	down	23.64	22.47	24.34	54.98	55.17	51.63	23.4833	53.9267
TGGT1_309960B		hypothetical protein	0.471	-1.08611	1.34e-110	2.27e-108	yes	down	61.41	57.12	65.15	142.21	128.18	142.95	61.2267	137.78
TGGT1_309980		dynein heavy chain family protein	4.106	2.03782	0	0	yes	up	287.05	313.64	302.16	55.9	56.68	51.13	300.95	54.57
TGGT1_310030		putative cyclase-associated protein	0.485	-1.04498	1.78e-21	2.03e-20	yes	down	457.44	535.44	427.69	796.97	838.41	771.4	473.523	802.26
TGGT1_310060		small nuclease	2.591	1.3737	1.32e-33	2.57e-32	yes	up	109.02	100.29	119.29	36.18	37.74	38.47	109.533	37.4633
TGGT1_310580		1,3(4)-beta-glucanase	3.057	1.61193	0.0039625	0.00881935	yes	up	1.17	1.99	1.48	0.4	0.58	0.41	1.54667	0.463333
TGGT1_311155		hypothetical protein	0.274	-1.8671	0.00743967	0.0156462	yes	down	18.41	20.65	2.86	32.87	29.37	34.55	13.9733	32.2633
TGGT1_311220		hypothetical protein	2.843	1.50716	2.74e-22	3.26e-21	yes	up	18.88	16.43	19.64	4.81	6.52	6.58	18.3167	5.97
TGGT1_311260		putative myosin light chain MLC1	0.491	-1.02515	0.000371384	0.000993154	yes	down	64.15	67.14	50.4	75.25	88.23	88.37	60.5633	83.95
TGGT1_311370		putative methylmalonate-semialdehyde dehydrogenase [acylating]	2.975	1.57309	0.0154508	0.0303795	yes	up	1.82	2.7	1.35	1.03	0.39	0.37	1.95667	0.596667
TGGT1_311390		tRNA (guanine(9)-N(1))-methyltransferase	3.914	1.96856	0.00222022	0.00518709	yes	up	2.04	1.41	2.06	0.27	0.32	0.63	1.83667	0.406667
TGGT1_311700		hypothetical protein	6.363	2.66964	0.0117701	0.0239174	yes	up	0.28	0.31	0.3	0.05	0.03	0.05	0.296667	0.0433333
TGGT1_311860		hypothetical protein	8.772	3.13295	1.19e-12	7.86e-12	yes	up	20.06	12.14	24.38	1.26	2.07	2.65	18.86	1.99333
TGGT1_312140		hypothetical protein	7.06	2.81969	3.33e-11	1.98e-10	yes	up	4.92	5.16	2.47	0.62	0.49	0.51	4.18333	0.54
TGGT1_312270		rhoptry protein ROP13	0.475	-1.07516	2.86e-56	1.17e-54	yes	down	176.87	190.16	180.34	345.94	366.51	317.51	182.457	343.32
TGGT1_312330		hypothetical protein	4.389	2.13381	0	0	yes	up	125.36	123.76	121.25	26.32	25.16	25.09	123.457	25.5233
TGGT1_312905		hypothetical protein	0.067	-3.89978	0	0	yes	down	14.95	15.43	15.61	241.41	242.73	231.95	15.33	238.697
TGGT1_312950		hypothetical protein	0.467	-1.09776	4.11e-30	7.02e-29	yes	down	50.46	54.15	46.34	93.15	100.87	97	50.3167	97.0067
TGGT1_313220		hypothetical protein	3.822	1.93416	0.000908861	0.00227182	yes	up	0.88	0.74	0.68	0.16	0.27	0.14	0.766667	0.19
TGGT1_313430		hypothetical protein	2.06	1.04272	0.0268199	0.0497833	yes	up	0.24	0.21	0.3	0.1	0.16	0.07	0.25	0.11
TGGT1_313590B		hypothetical protein	2.906	1.53918	2.05e-07	8.47e-07	yes	up	9.92	9.99	15.72	3	4.26	3.85	11.8767	3.70333
TGGT1_313710		hypothetical protein	13.985	3.8058	0.00266251	0.00613561	yes	up	9.98	12.78	11.79	0.68	0	1.53	11.5167	0.736667
TGGT1_313810		transcription initiation factor TFIID complex subunit TAF8	2.455	1.29573	3.56e-07	1.44e-06	yes	up	30.12	21.16	34.4	9.64	7.63	14.4	28.56	10.5567
TGGT1_314110		hypothetical protein	0.009	-6.81105	3.39e-06	1.22e-05	yes	down	0.27	0	0	8.45	7.09	11.94	0.09	9.16
TGGT1_314260		hypothetical protein	0.484	-1.0468	9.64e-19	9.48e-18	yes	down	227.33	279.44	222.76	414.32	416.31	422.75	243.177	417.793
TGGT1_315100		hypothetical protein	3.251	1.70104	0.00289262	0.0066165	yes	up	0.59	0.8	0.84	0.27	0.17	0.19	0.743333	0.21
TGGT1_315470		hypothetical protein	0.383	-1.38357	8.06e-74	6.22e-72	yes	down	32.87	39.38	33.56	73.08	74.86	66.23	35.27	71.39
TGGT1_315500		hypothetical protein	0.443	-1.17366	2.65e-60	1.23e-58	yes	down	93.59	90.15	93.14	138.1	131.96	135.69	92.2933	135.25
TGGT1_315885		putative glycosyltransferase	805.666	9.65404	1.16e-14	8.74e-14	yes	up	3.7	1.86	4.92	0	0	0	3.49333	0
TGGT1_316270		putative Rab geranylgeranyl transferase type II beta subunit	228.581	7.83656	8.95e-08	3.88e-07	yes	up	8.9	12.73	1.15	0	0	0	7.59333	0
TGGT1_316280		transporter, major facilitator family protein	0.35	-1.51655	6.67e-28	1.03e-26	yes	down	44.07	66.9	45.44	140.55	137.34	127.47	52.1367	135.12
TGGT1_316710		hypothetical protein	0.295	-1.76301	0.000151044	0.000432773	yes	down	84.31	134.44	105.33	220.7	185	214.76	108.027	206.82
TGGT1_317705		enoyl-CoA hydratase/isomerase family protein	0.229	-2.12383	0.00247932	0.00573954	yes	down	0.26	0.96	0.87	2.51	2.22	3.2	0.696667	2.64333
TGGT1_318120		hypothetical protein	2.523	1.33504	0.000347519	0.000933554	yes	up	7.19	5.36	6.09	2.87	2.09	1.68	6.21333	2.21333
TGGT1_318130A		Toxoplasma gondii family E protein	2.223	1.1526	0.00634583	0.013518	yes	up	6.56	3.8	5.05	2.19	2.15	1.82	5.13667	2.05333
TGGT1_318130B		Toxoplasma gondii family E protein	2.644	1.40267	0.00150739	0.00363659	yes	up	4.36	2.26	3.42	1.33	0.92	1.2	3.34667	1.15
TGGT1_318720		pyridoxal phosphate enzyme, YggS family protein	2.197	1.13527	0.00105161	0.00259522	yes	up	9.27	8.36	10.69	6.1	2.81	2.74	9.44	3.88333
TGGT1_318750		deoxyribose-phosphate aldolase	2.736	1.45207	1.65e-13	1.16e-12	yes	up	56.61	58.9	51.75	15.25	21.67	16.21	55.7533	17.71
TGGT1_318880		hypothetical protein	0.49	-1.02963	6.5e-15	5e-14	yes	down	13.03	12.43	11.89	22.8	21.91	22.97	12.45	22.56
TGGT1_319350		SAG-related sequence SRS17B	0	-11.455	5.43e-22	6.38e-21	yes	down	0	0	0	53.07	54.24	48.95	0	52.0867
TGGT1_319360		SAG-related sequence SRS17A	2.439	1.28625	1.8e-07	7.48e-07	yes	up	24.06	23.75	17.52	7.53	9.56	6.82	21.7767	7.97
TGGT1_319550		putative membrane protein C17G8.08c	3502.09	11.774	6.6e-23	8.09e-22	yes	up	68.34	105.88	94.15	0	0	0	89.4567	0
TGGT1_319658		CBF/Mak21 family protein	438.245	8.77559	7.97e-06	2.74e-05	yes	up	9.17	0.61	4.29	0	0	0	4.69	0
TGGT1_320170		SAG-related sequence SRS16E	0.498	-1.00616	0.000860369	0.00216005	yes	down	5.08	5.02	4.94	7.58	9.07	10.26	5.01333	8.97
TGGT1_320190	SRS9	SAG-related sequence SRS16B	2.073	1.05206	1.49e-52	5.47e-51	yes	up	129.73	145.22	124.6	63.75	67.24	62.13	133.183	64.3733
TGGT1_320750		hypothetical protein	2.253	1.17191	0.000302455	0.000823718	yes	up	9.64	10.67	8.8	6.16	4.16	1.74	9.70333	4.02
TGGT1_321800		EGF family domain-containing protein	2.17	1.11773	0.00395925	0.00881489	yes	up	1.83	1.34	1.49	0.67	0.81	0.51	1.55333	0.663333
TGGT1_322000		myosin-light-chain kinase	0.402	-1.31409	8.2e-19	8.09e-18	yes	down	80.55	102.93	95.06	192.36	195.75	182.74	92.8467	190.283
TGGT1_323200		OTU family cysteine protease	2.492	1.31708	0.0208925	0.0398754	yes	up	1.34	2.3	2.34	0.7	0.62	0.83	1.99333	0.716667
TGGT1_329600		hypothetical protein	17.586	4.13639	1.8e-18	1.75e-17	yes	up	2.93	3.54	3.2	0.27	0.15	0.08	3.22333	0.166667
TGGT1_356400		cAMP-dependent protein kinase	2.93	1.55112	8.51e-90	9.75e-88	yes	up	387.64	374.53	394.67	111.58	108.31	124.5	385.613	114.797
TGGT1_357490		hypothetical protein	0.031	-4.99068	0.0187079	0.0360353	yes	down	0	0	0	11.88	1.52	1.74	0	5.04667
TGGT1_358440		KRUF family protein	0.397	-1.33148	1.18e-40	2.96e-39	yes	down	98.1	83.08	90.2	189.9	190.15	218.19	90.46	199.413
TGGT1_359190		leucine rich repeat protein	2.015	1.01072	0.000126074	0.000367307	yes	up	27.36	24.28	21.55	8.25	8.72	15.6	24.3967	10.8567
TGGT1_359320		hypothetical protein	0.002	-9.05797	7.43e-13	4.97e-12	yes	down	0	0	0	8.91	17.25	7.75	0	11.3033
TGGT1_360050		hypothetical protein	0.411	-1.28263	0.0129151	0.0260061	yes	down	17.33	22.67	21.4	24.03	38.45	33.48	20.4667	31.9867
TGGT1_360620		hypothetical protein	52.028	5.70122	0.000426391	0.0011271	yes	up	18.8	13.93	16.75	0	0	0.35	16.4933	0.116667
TGGT1_362210		hypothetical protein	0.272	-1.87898	0.0142825	0.0283495	yes	down	44.75	16.43	17.84	40.48	68.23	22.47	26.34	43.7267
TGGT1_362420		hypothetical protein	0.313	-1.6751	2.82e-06	1.02e-05	yes	down	82.17	106.77	108.24	214.05	223.92	140.58	99.06	192.85
TGGT1_362450		hypothetical protein	0.109	-3.20152	0.00690749	0.0146223	yes	down	0	6.78	3.45	18.52	29.01	9.72	3.41	19.0833
TGGT1_363590		hypothetical protein	0.447	-1.16254	0.000108652	0.000318905	yes	down	61.25	64.84	54.53	119.19	94.6	71.4	60.2067	95.0633
TGGT1_364330		hypothetical protein	103.932	6.6995	2.18e-05	7.07e-05	yes	up	7.11	0.64	4.45	0	0	0	4.06667	0
TGGT1_366480		phosphofructokinase	2.062	1.0437	3.33e-25	4.51e-24	yes	up	73.09	69.14	68.21	31.66	28.72	32.28	70.1467	30.8867
TGGT1_367020		hypothetical protein	3.452	1.78754	0.0056089	0.0120713	yes	up	2.13	3.42	3.15	0.99	0.86	0.41	2.9	0.753333
TGGT1_408460		-	0.275	-1.86113	0.0158352	0.0310237	yes	down	0.77	0.27	0.53	1.67	2.11	1.25	0.523333	1.67667
TGGT1_408620		hypothetical protein	0.484	-1.04595	0.00881233	0.0182893	yes	down	6.27	14.1	9.89	17.57	16.4	18.81	10.0867	17.5933
TGGT1_408800		NTPase	0.485	-1.04494	1.56e-07	6.57e-07	yes	down	790.66	1005.07	844.7	1489.71	1573.07	1309.09	880.143	1457.29
TGGT1_408820		NTPase	0.493	-1.02145	3.02e-16	2.56e-15	yes	down	1855.09	1634.09	1756.94	2245.49	2179.07	2307.62	1748.71	2244.06
TGGT1_408840		toxoplasma gondii family C protein	0.128	-2.97073	3.54e-09	1.76e-08	yes	down	7.9	4.92	1.25	25.63	43.9	33.14	4.69	34.2233
TGGT1_409140		hypothetical protein	0.409	-1.28861	0.0204076	0.0390971	yes	down	0.66	1.09	1.65	3.21	2.6	1.66	1.13333	2.49
TGGT1_409540		protamine protein P1	0.027	-5.19807	0.0198083	0.038031	yes	down	0	0	0	0.25	0.41	0	0	0.22
TGGT1_409600		rhoptry kinase family protein	0.485	-1.04539	1.01e-14	7.67e-14	yes	down	82.36	92.84	84.54	151.63	160	137.5	86.58	149.71
TGGT1_409850		SAG-related sequence protein SRS47A	2.31	1.208	2.11e-11	1.28e-10	yes	up	12.55	14.51	10.9	4.67	5.04	5.4	12.6533	5.03667
TGGT1_410210		putative transmembrane protein	0.289	-1.79257	0.00426789	0.00943625	yes	down	1.68	1.39	2.72	7.83	6.9	2.25	1.93	5.66
TGGT1_410590		cAMP-dependent protein kinase	3.209	1.68222	2.42e-08	1.11e-07	yes	up	15.36	14.91	16.71	3.33	4.28	5.32	15.66	4.31
TGGT1_410600		putative cAMP-dependent protein kinase	3.786	1.92065	1.16e-09	6.03e-09	yes	up	29.91	22.88	31.28	4.22	6.41	8.63	28.0233	6.42
TGGT1_410760		hypothetical protein	2.247	1.16778	0.0266403	0.0494758	yes	up	10.71	9.3	10.3	1.28	4.27	5.95	10.1033	3.83333
TGGT1_410790		hypothetical protein	2.468	1.30356	0.00019749	0.000552038	yes	up	4.92	5.05	5.31	2.02	2.08	1.41	5.09333	1.83667
TGGT1_410860		hypothetical protein	0.481	-1.05699	3.07e-05	9.74e-05	yes	down	14.05	23.59	20.14	32.11	33.7	38.12	19.26	34.6433
TGGT1_410940		hypothetical protein	5.117	2.35528	0.00612908	0.0130877	yes	up	7.04	5.9	7.41	0.3	0.41	2.41	6.78333	1.04
TGGT1_410960		hypothetical protein	7.638	2.93321	2.86e-06	1.04e-05	yes	up	17.1	12.01	15.17	2.49	1.86	0.41	14.76	1.58667
TGGT1_410970		hypothetical protein	7.593	2.92469	1.69e-67	1.05e-65	yes	up	44.35	37.54	36.41	4.04	4.64	5	39.4333	4.56
TGGT1_411050		KRUF family protein	0.28	-1.8349	3.74e-205	1.77e-202	yes	down	50.85	54.19	52.76	178.84	178.29	186.28	52.6	181.137
TGGT1_411080		hypothetical protein	3.834	1.9388	7.6e-141	1.74e-138	yes	up	130.46	130.1	119.62	33.13	27.85	23.33	126.727	28.1033
TGGT1_411100		phenylalanine hydroxylase	3.172	1.66551	0.011664	0.0237222	yes	up	3.42	3.89	1.97	0.51	0.88	1.17	3.09333	0.853333
TGGT1_411150		hypothetical protein	14.402	3.84822	4.22e-32	7.78e-31	yes	up	22.73	32.57	28.93	1.9	1.64	2.29	28.0767	1.94333
TGGT1_411190		hypothetical protein	2.59	1.37276	1.2e-43	3.32e-42	yes	up	55.37	52.13	52.28	19.51	18.27	19.62	53.26	19.1333
TGGT1_411220		hypothetical protein	2.192	1.13223	0.0088864	0.0184376	yes	up	14.32	20.62	19.16	7.31	6.41	6.25	18.0333	6.65667
TGGT1_411320		KRUF family protein	2.177	1.12226	4.75e-05	0.000146819	yes	up	11.51	12.63	16.57	4.72	5.89	6.11	13.57	5.57333
TGGT1_411410		putative transmembrane protein	3.725	1.89727	3.66e-05	0.000114936	yes	up	13.32	7.7	11.44	1.81	2.15	3.34	10.82	2.43333
TGGT1_411760		actin	3.376	1.75523	0.00835582	0.0174233	yes	up	3.61	3.67	3.73	1.05	0.82	0.96	3.67	0.943333
TGGT1_411820		toxoplasma gondii family C protein	0.054	-4.21083	1.8e-05	5.92e-05	yes	down	0	1.49	0	9.72	7.67	9.48	0.496667	8.95667
TGGT1_462961		hypothetical protein	0.193	-2.37454	1.95e-11	1.19e-10	yes	down	0.11	0.13	0.11	0.72	0.53	0.5	0.116667	0.583333
