# Supplementary material for: Role of Toxoplasma gondii p24δ in Regulating the Transition from Tachyzoite to Bradyzoite Development
Source: Int J Mol Sci. 2025 Apr 3;26(7):3331. doi: 10.3390/ijms26073331 (PMC11989233; doi:10.3390/ijms26073331)
Supplement: Supplementary file 1 [file ijms-26-03331-s001.zip › sup-tables5.xlsx]

## Sheet: sup-table5
accession_id	control	p24	pvalue	fc	log2fc	padjust	regulate	significant	log10pvalue	log10padjust	compare
TGME49_286420-t26_1-p1	1.41631e+06	1.4399e+06	0.4663	1.017	0.02432	0.5599	no change	no	-0.331325	-0.251882	p24|control
TGME49_233460.P1508	1.05859e+06	1.05471e+06	0.9126	0.9963	-0.005348	0.936	no change	no	-0.0397148	-0.0287195	p24|control
TGME49_239260-t26_1-p1	802041	791460	0.5853	0.9868	-0.01917	0.6684	no change	no	-0.232614	-0.174957	p24|control
TGME49_271050-t26_1-p1	682243	859331	0.0263	1.26	0.3334	0.05737	no change	no	-1.57988	-1.24124	p24|control
TGME49_308090-t26_1-p1	507894	622608	9.551e-06	1.226	0.294	0.0004361	no change	no	-4.70883	-3.35057	p24|control
TGME49_211680.P747	462766	595083	0.0004561	1.286	0.3629	0.003458	no change	no	-3.33152	-2.45992	p24|control
TGME49_261250.P2358	491246	545031	0.03184	1.109	0.1493	0.06613	no change	no	-1.49689	-1.17954	p24|control
TGME49_209030.P664	475275	517155	0.01359	1.088	0.1217	0.03515	no change	no	-1.86646	-1.45395	p24|control
TGME49_270250-t26_1-p1	457841	533101	0.01648	1.164	0.2191	0.04029	no change	no	-1.78278	-1.39469	p24|control
TGME49_311720-t26_1-p1	308622	425199	2.047e-05	1.378	0.4626	0.0006267	no change	no	-4.51613	-3.19607	p24|control
TGME49_305160.P3498	306351	359046	0.004266	1.172	0.229	0.01512	no change	no	-2.36896	-1.82016	p24|control
TGME49_289690.P3209	323496	307377	0.04486	0.9502	-0.0737	0.08643	no change	no	-1.34804	-1.06329	p24|control
TGME49_273760-t26_1-p1	306792	305650	0.7731	0.9963	-0.005348	0.8281	no change	no	-0.111759	-0.081912	p24|control
TGME49_214080-t26_1-p1	250981	356860	1.387e-05	1.422	0.5079	0.000512	no change	no	-4.62215	-3.28233	p24|control
TGME49_231630-t26_1-p1	275663	315520	0.0001237	1.145	0.1953	0.001654	no change	no	-3.87387	-2.77885	p24|control
TGME49_221620-t26_1-p1	262771	314642	0.0001037	1.197	0.2594	0.001509	no change	no	-3.94424	-2.81844	p24|control
TGME49_203310.P517	266077	305995	0.001362	1.15	0.2016	0.007003	no change	no	-2.86265	-2.1541	p24|control
TGME49_288650-t26_1-p1	263059	304254	6.038e-05	1.157	0.2104	0.001125	no change	no	-4.15255	-2.945	p24|control
TGME49_219820-t26_1-p1	256421	309302	0.0121	1.206	0.2702	0.03237	no change	no	-1.91686	-1.48972	p24|control
TGME49_225080.P1147	293694	269634	0.00627	0.9181	-0.1233	0.01983	no change	no	-2.20204	-1.70246	p24|control
TGME49_295110-t26_1-p1	250714	311232	1.093e-05	1.241	0.3115	0.0004557	no change	no	-4.67923	-3.33189	p24|control
TGME49_262670.P2419	291955	264950	0.0003571	0.9075	-0.14	0.00301	no change	no	-3.43522	-2.51999	p24|control
TGME49_248480-t26_1-p1	287913	264587	0.03631	0.919	-0.1219	0.07336	no change	no	-1.43985	-1.13448	p24|control
TGME49_261240-t26_1-p1	249369	292156	0.03998	1.172	0.229	0.07882	no change	no	-1.39805	-1.10331	p24|control
TGME49_205700.P580	262995	264204	0.8418	1.005	0.007196	0.881	no change	no	-0.0747859	-0.0550192	p24|control
TGME49_316400-t26_1-p1	227950	289656	3.336e-07	1.271	0.346	0.0001206	no change	no	-4.98575	-3.88406	p24|control
TGME49_250770.P1963	261730	252139	0.1041	0.9634	-0.05379	0.1682	no change	no	-0.982508	-0.774148	p24|control
TGME49_220400.P997	266038	246071	0.09591	0.9249	-0.1126	0.1573	no change	no	-1.01809	-0.803244	p24|control
TGME49_232940-t26_1-p1	239065	270630	0.0001613	1.132	0.1789	0.001905	no change	no	-3.76624	-2.71783	p24|control
TGME49_267060.P2595	270458	235407	0.002215	0.8704	-0.2002	0.009598	no change	no	-2.65267	-2.01737	p24|control
TGME49_231640-t26_1-p1	223320	259527	1.342e-05	1.162	0.2166	0.0005017	no change	no	-4.63041	-3.29098	p24|control
TGME49_288360-t26_1-p1	209905	270187	2.642e-05	1.287	0.364	0.0007011	no change	no	-4.43866	-3.14807	p24|control
TGME49_232350-t26_1-p1	243230	210724	0.0001008	0.8664	-0.2069	0.001498	no change	no	-3.95546	-2.8216	p24|control
TGME49_263090.P2444	208902	237319	0.001537	1.136	0.184	0.007512	no change	no	-2.81051	-2.12367	p24|control
TGME49_227620-t26_1-p1	206766	239421	0.001743	1.158	0.2116	0.008186	no change	no	-2.75622	-2.0864	p24|control
TGME49_216880.P895	239285	205532	0.0009686	0.8589	-0.2194	0.005568	no change	no	-3.00939	-2.25352	p24|control
TGME49_251810-t26_1-p1	224648	212102	0.002414	0.9442	-0.08284	0.01017	no change	no	-2.61547	-1.99225	p24|control
TGME49_209910-t26_1-p1	210814	220099	0.2483	1.044	0.06212	0.3384	no change	no	-0.605006	-0.470557	p24|control
TGME49_259240-t26_1-p1	227678	196342	0.0002039	0.8624	-0.2136	0.002193	no change	no	-3.66979	-2.65699	p24|control
TGME49_249900.P1950	188670	234894	0.0002374	1.245	0.3161	0.00237	no change	no	-3.6066	-2.62342	p24|control
TGME49_223050.P1071	211597	206012	0.214	0.9736	-0.0386	0.3004	no change	no	-0.669566	-0.522286	p24|control
TGME49_236040.P1585	202025	209217	0.01767	1.036	0.05102	0.04234	no change	no	-1.75252	-1.37315	p24|control
TGME49_218820-t26_1-p1	210853	197366	0.009236	0.936	-0.09542	0.02635	no change	no	-2.03405	-1.57905	p24|control
TGME49_239100-t26_1-p1	213054	193946	0.01833	0.9103	-0.1356	0.04343	no change	no	-1.7366	-1.36211	p24|control
TGME49_226970.P1232	208689	192289	0.002773	0.9214	-0.1181	0.01122	no change	no	-2.55549	-1.94962	p24|control
TGME49_230410-t26_1-p1	186462	214429	0.004524	1.15	0.2016	0.01576	no change	no	-2.34352	-1.80217	p24|control
TGME49_242330.P1735	211436	184512	0.002782	0.8727	-0.1964	0.01125	no change	no	-2.55408	-1.94846	p24|control
TGME49_238010.P1638	208291	185924	0.002363	0.8926	-0.1639	0.01002	no change	no	-2.6247	-1.9987	p24|control
TGME49_263040.P2439	202509	188668	0.009787	0.9317	-0.1021	0.02756	no change	no	-2.00891	-1.55956	p24|control
TGME49_204020-t26_1-p1	201605	188408	0.0158	0.9345	-0.09773	0.03908	no change	no	-1.80107	-1.40793	p24|control
TGME49_253430.P2022	210013	179955	0.002853	0.8569	-0.2228	0.01143	no change	no	-2.54318	-1.94157	p24|control
TGME49_229670.P1332	204264	183913	0.01826	0.9004	-0.1514	0.04333	no change	no	-1.73826	-1.36311	p24|control
TGME49_309120.P3560	199364	184891	0.0005498	0.9274	-0.1087	0.003841	no change	no	-3.25197	-2.41443	p24|control
TGME49_268850.P2653	189938	191944	0.4278	1.011	0.01578	0.5228	no change	no	-0.368749	-0.281656	p24|control
TGME49_263050.P2440	197253	184303	0.006788	0.9343	-0.09804	0.02097	no change	no	-2.16762	-1.67819	p24|control
TGME49_273090-t26_1-p1	181696	188565	0.007974	1.038	0.05381	0.02359	no change	no	-2.09778	-1.62709	p24|control
TGME49_295350-t26_1-p1	187941	181701	0.04417	0.9668	-0.04871	0.08546	no change	no	-1.35477	-1.06819	p24|control
TGME49_305050.P3495	172492	194218	0.03146	1.126	0.1712	0.06564	no change	no	-1.5021	-1.18277	p24|control
TGME49_245460-t26_1-p1	187726	170832	0.0007641	0.91	-0.1361	0.004772	no change	no	-3.1112	-2.32039	p24|control
TGME49_205340-t26_1-p1	185836	169179	0.02173	0.9104	-0.1354	0.04953	no change	no	-1.66274	-1.30504	p24|control
TGME49_226410.P1206	182320	171915	0.008231	0.9429	-0.08482	0.02417	no change	no	-2.08402	-1.61654	p24|control
TGME49_288380.P3182	190068	163755	0.0002298	0.8616	-0.2149	0.002329	no change	no	-3.62015	-2.63097	p24|control
TGME49_245680-t26_1-p1	182079	169762	0.0007415	0.9324	-0.101	0.004669	no change	no	-3.12407	-2.32985	p24|control
TGME49_232710-t26_1-p1	179588	162210	0.0006959	0.9032	-0.1469	0.004489	no change	no	-3.15126	-2.34688	p24|control
TGME49_300000.P3449	176992	164166	0.01398	0.9275	-0.1086	0.03588	no change	no	-1.85418	-1.44503	p24|control
TGME49_226960-t26_1-p1	157035	183509	6.507e-06	1.169	0.2253	0.0003969	no change	no	-4.78233	-3.39051	p24|control
TGME49_266060-t26_1-p1	180358	157971	0.0003136	0.8759	-0.1912	0.002773	no change	no	-3.48999	-2.55549	p24|control
TGME49_261950-t26_1-p1	143549	192419	2.045e-05	1.34	0.4222	0.0006267	no change	no	-4.51641	-3.19607	p24|control
TGME49_293690.P3318	166639	167767	0.6758	1.007	0.01006	0.7484	no change	no	-0.170175	-0.12586	p24|control
TGME49_321500.P3895	172879	161189	0.04778	0.9324	-0.101	0.09069	no change	no	-1.32066	-1.04239	p24|control
TGME49_204400.P551	142539	191214	2.859e-06	1.341	0.4233	0.0002873	no change	no	-4.89079	-3.52681	p24|control
TGME49_263530.P2474	151598	180248	0.0004428	1.189	0.2497	0.003405	no change	no	-3.34409	-2.46661	p24|control
TGME49_297060.P3398	167809	162594	0.05157	0.9689	-0.04558	0.09593	no change	no	-1.28752	-1.018	p24|control
TGME49_215470-t26_1-p1	173129	156478	0.0002535	0.9038	-0.1459	0.002424	no change	no	-3.57922	-2.61368	p24|control
TGME49_249850-t26_1-p1	166082	162069	0.6492	0.9758	-0.03534	0.7239	no change	no	-0.187615	-0.140315	p24|control
TGME49_270510-t26_1-p1	178914	146372	0.0001983	0.8181	-0.2897	0.002166	no change	no	-3.68131	-2.66234	p24|control
TGME49_292130.P3261	169965	153417	0.001168	0.9026	-0.1478	0.006255	no change	no	-2.92885	-2.20308	p24|control
TGME49_219320-t26_1-p1	143677	179466	0.0002405	1.249	0.3208	0.00238	no change	no	-3.60119	-2.6216	p24|control
TGME49_263700-t26_1-p1	169241	153479	0.003829	0.9069	-0.141	0.01407	no change	no	-2.41578	-1.8514	p24|control
TGME49_244560.P1794	147385	175196	5.784e-06	1.189	0.2497	0.0003919	no change	no	-4.80178	-3.39588	p24|control
TGME49_305520-t26_1-p1	164760	154564	0.004914	0.9381	-0.09219	0.01666	no change	no	-2.30768	-1.77806	p24|control
TGME49_235470.P1562	150918	168315	0.0002007	1.115	0.157	0.002177	no change	no	-3.67634	-2.66015	p24|control
TGME49_295125-t26_1-p1	145403	172010	0.0001088	1.183	0.2425	0.001553	no change	no	-3.92518	-2.80604	p24|control
TGME49_205470.P571	161727	155498	0.01892	0.9615	-0.05664	0.04441	no change	no	-1.72285	-1.35242	p24|control
TGME49_309590.P3572	148448	168076	0.01547	1.132	0.1789	0.0386	no change	no	-1.81023	-1.4133	p24|control
TGME49_270380-t26_1-p1	168393	146699	0.01101	0.8712	-0.1989	0.03028	no change	no	-1.95782	-1.5187	p24|control
TGME49_209290.P676	164255	146508	0.06389	0.892	-0.1649	0.1138	no change	no	-1.1945	-0.94382	p24|control
TGME49_308840.P3544	154726	155537	0.8183	1.005	0.007196	0.8623	no change	no	-0.0870821	-0.0643366	p24|control
TGME49_319560.P3851	154478	154580	0.9708	1.001	0.001442	0.9773	no change	no	-0.0128658	-0.00996766	p24|control
TGME49_207440.P617	161063	146589	0.01604	0.9101	-0.1359	0.03944	no change	no	-1.79452	-1.40395	p24|control
TGME49_291890.P3254	152289	154599	0.5001	1.015	0.02148	0.5887	no change	no	-0.300934	-0.230099	p24|control
TGME49_312090-t26_1-p1	157433	148574	0.0158	0.9437	-0.0836	0.03908	no change	no	-1.80107	-1.40793	p24|control
TGME49_320050.P3869	160029	144389	0.001299	0.9023	-0.1483	0.006762	no change	no	-2.88306	-2.16928	p24|control
TGME49_309210.P3565	135100	168694	0.0003132	1.249	0.3208	0.002773	no change	no	-3.49053	-2.55549	p24|control
TGME49_217890.P928	135699	167112	0.0009731	1.231	0.2998	0.005588	no change	no	-3.0074	-2.25197	p24|control
TGME49_279390.P3031	150277	151690	0.6176	1.009	0.01293	0.6966	no change	no	-0.209286	-0.15701	p24|control
TGME49_211040-t26_1-p1	154365	145943	0.3392	0.9454	-0.081	0.4344	no change	no	-0.469531	-0.3621	p24|control
TGME49_310640.P3618	146218	150630	0.03229	1.03	0.04264	0.06681	no change	no	-1.4908	-1.17509	p24|control
TGME49_248340.P1883	147480	149040	0.6459	1.011	0.01578	0.7209	no change	no	-0.189828	-0.142119	p24|control
TGME49_232250-t26_1-p1	146438	149737	0.09525	1.023	0.03281	0.1564	no change	no	-1.02109	-0.805735	p24|control
TGME49_232410.P1465	138726	156610	0.003423	1.129	0.175	0.01304	no change	no	-2.46433	-1.88439	p24|control
TGME49_316310.P3805	135873	158839	0.00132	1.169	0.2253	0.006842	no change	no	-2.87615	-2.16418	p24|control
TGME49_218410-t26_1-p1	152482	141909	0.008879	0.9307	-0.1036	0.02564	no change	no	-2.05115	-1.59091	p24|control
TGME49_299050-t26_1-p1	154142	139837	0.001522	0.9072	-0.1405	0.007459	no change	no	-2.81474	-2.12674	p24|control
TGME49_309820-t26_1-p1	152976	139419	0.0004484	0.9114	-0.1338	0.003426	no change	no	-3.33876	-2.46395	p24|control
TGME49_269442.P2683	139490	151513	0.009874	1.086	0.119	0.02776	no change	no	-2.00507	-1.55642	p24|control
TGME49_210690.P712	149888	140038	0.001283	0.9343	-0.09804	0.006705	no change	no	-2.8884	-2.17295	p24|control
TGME49_300200.P3460	151195	137294	0.396	0.9081	-0.1391	0.4933	no change	no	-0.402294	-0.30688	p24|control
TGME49_215785-t26_1-p1	136642	151074	0.0149	1.106	0.1454	0.03761	no change	no	-1.82652	-1.42458	p24|control
TGME49_289530-t26_1-p1	155078	131940	0.01271	0.8508	-0.2331	0.03356	no change	no	-1.89551	-1.47405	p24|control
TGME49_227360-t26_1-p1	146850	136325	0.0002148	0.9283	-0.1073	0.002252	no change	no	-3.6482	-2.64551	p24|control
TGME49_267400-t26_1-p1	149467	133621	0.03789	0.894	-0.1617	0.07554	no change	no	-1.42136	-1.12177	p24|control
TGME49_243570-t26_1-p1	151774	129427	0.03145	0.8528	-0.2297	0.06564	no change	no	-1.50224	-1.18277	p24|control
TGME49_264080-t26_1-p1	140899	140267	0.8832	0.9955	-0.006507	0.9141	no change	no	-0.053936	-0.0390015	p24|control
TGME49_290670.P3229	130953	149434	0.0003177	1.141	0.1903	0.002805	no change	no	-3.48452	-2.55052	p24|control
TGME49_262620-t26_1-p1	136446	141593	0.008052	1.038	0.05381	0.02376	no change	no	-2.09356	-1.62397	p24|control
TGME49_234450.P1535	148315	129266	0.00333	0.8716	-0.1983	0.01282	no change	no	-2.47625	-1.89177	p24|control
TGME49_228470-t26_1-p1	147878	129568	0.01042	0.8762	-0.1907	0.02897	no change	no	-1.98172	-1.5379	p24|control
TGME49_211030-t26_1-p1	126332	150618	0.00105	1.192	0.2534	0.005878	no change	no	-2.97469	-2.23003	p24|control
TGME49_269190.P2670	113326	158819	2.398e-05	1.401	0.4865	0.0006664	no change	no	-4.46878	-3.1698	p24|control
TGME49_219750-t26_1-p1	139399	132434	0.04605	0.95	-0.074	0.08808	no change	no	-1.33668	-1.05507	p24|control
TGME49_255260-t26_1-p1	131128	140540	0.003045	1.072	0.1003	0.01199	no change	no	-2.51499	-1.92082	p24|control
TGME49_291960.P3255	136273	132582	0.2195	0.9729	-0.03964	0.3067	no change	no	-0.658546	-0.513272	p24|control
TGME49_238250.P1646	136234	129190	0.1218	0.9483	-0.07658	0.1912	no change	no	-0.914317	-0.718489	p24|control
TGME49_247350.P1849	116347	148833	0.0002468	1.279	0.355	0.002393	no change	no	-3.5904	-2.61925	p24|control
TGME49_263300.P2459	116506	148516	2.152e-05	1.275	0.3505	0.0006267	no change	no	-4.50141	-3.19607	p24|control
TGME49_204530.P557	118858	144949	0.007903	1.22	0.2869	0.02349	no change	no	-2.10166	-1.62893	p24|control
TGME49_293870.P3337	142006	119648	0.005903	0.8426	-0.2471	0.01895	no change	no	-2.22819	-1.72216	p24|control
TGME49_261570-t26_1-p1	134772	124888	0.003262	0.9267	-0.1098	0.01266	no change	no	-2.48519	-1.89722	p24|control
TGME49_232300.P1456	136976	122624	0.001109	0.8952	-0.1597	0.006076	no change	no	-2.95117	-2.21567	p24|control
TGME49_257680.P2182	123259	135689	0.002218	1.101	0.1388	0.0096	no change	no	-2.65208	-2.01728	p24|control
TGME49_209950.P701	119336	136714	0.0001164	1.146	0.1966	0.00161	no change	no	-3.89825	-2.79048	p24|control
TGME49_248880.P1910	118272	135559	0.0008407	1.146	0.1966	0.005092	no change	no	-3.07022	-2.29226	p24|control
TGME49_275810-t26_1-p1	135827	115998	0.06138	0.854	-0.2277	0.1102	no change	no	-1.2119	-0.957779	p24|control
TGME49_227280-t26_1-p1	103889	144562	0.001915	1.392	0.4772	0.008718	no change	no	-2.71557	-2.05909	p24|control
TGME49_314810.P3749	127687	120479	0.04747	0.9435	-0.08391	0.09022	no change	no	-1.32349	-1.04465	p24|control
TGME49_266960.P2590	112276	135845	0.0009654	1.21	0.275	0.005561	no change	no	-3.01082	-2.25407	p24|control
TGME49_313390.P3703	130146	117186	0.0144	0.9004	-0.1514	0.03668	no change	no	-1.84134	-1.43545	p24|control
TGME49_214770-t26_1-p1	121267	124968	0.2001	1.031	0.04404	0.2839	no change	no	-0.698731	-0.546819	p24|control
TGME49_266070.P2556	129987	115214	0.00284	0.8863	-0.1741	0.01141	no change	no	-2.54516	-1.94233	p24|control
TGME49_308020-t26_1-p1	126612	117642	0.01248	0.9292	-0.1059	0.03313	no change	no	-1.90344	-1.47965	p24|control
TGME49_239760.P1684	130195	113115	0.003995	0.8688	-0.2029	0.01445	no change	no	-2.3974	-1.83983	p24|control
TGME49_256760-t26_1-p1	124823	117220	0.001853	0.9391	-0.09065	0.008525	no change	no	-2.72979	-2.0688	p24|control
TGME49_318230-t26_1-p1	120359	120029	0.8627	0.9973	-0.003901	0.898	no change	no	-0.0641352	-0.0467188	p24|control
TGME49_260440-t26_1-p1	116140	122650	0.05374	1.056	0.07861	0.09915	no change	no	-1.26962	-1.00366	p24|control
TGME49_247550.P1859	101528	136585	0.0001131	1.345	0.4276	0.001584	no change	no	-3.90974	-2.79751	p24|control
TGME49_216860-t26_1-p1	119558	118418	0.06891	0.9905	-0.01377	0.121	no change	no	-1.16165	-0.917179	p24|control
TGME49_225050.P1144	111366	123563	0.001642	1.11	0.1506	0.007839	no change	no	-2.78199	-2.10519	p24|control
TGME49_320600.P3884	114618	119593	0.1252	1.043	0.06074	0.1953	no change	no	-0.902361	-0.709276	p24|control
TGME49_243730.P1772	121681	111919	0.002029	0.9198	-0.1206	0.009067	no change	no	-2.69058	-2.04206	p24|control
TGME49_309810-t26_1-p1	126727	106553	0.002671	0.8408	-0.2502	0.01091	no change	no	-2.5717	-1.96178	p24|control
TGME49_310490.P3611	116036	117039	0.635	1.009	0.01293	0.7123	no change	no	-0.197219	-0.147331	p24|control
TGME49_254440-t26_1-p1	131368	100403	0.003437	0.7643	-0.3878	0.01307	no change	no	-2.46256	-1.88339	p24|control
TGME49_278990.P3027	105017	126192	0.0002012	1.202	0.2654	0.002177	no change	no	-3.67531	-2.66015	p24|control
TGME49_215980-t26_1-p1	106612	124431	0.1375	1.167	0.2228	0.2106	no change	no	-0.861666	-0.676521	p24|control
TGME49_251780-t26_1-p1	99888.7	128165	0.0001651	1.283	0.3595	0.001929	no change	no	-3.75671	-2.71242	p24|control
TGME49_215460.P857	116336	111381	0.0722	0.9574	-0.06281	0.1256	no change	no	-1.1414	-0.900976	p24|control
TGME49_232230-t26_1-p1	119412	104721	0.01624	0.877	-0.1894	0.03984	no change	no	-1.78915	-1.39957	p24|control
TGME49_321680-t26_1-p1	118240	102219	0.0002928	0.8645	-0.2101	0.002659	no change	no	-3.51884	-2.57365	p24|control
TGME49_244320.P1786	120018	99580.9	0.004205	0.8297	-0.2693	0.01498	no change	no	-2.3752	-1.8242	p24|control
TGME49_290660.P3228	116447	102671	0.08743	0.8817	-0.1816	0.1463	no change	no	-1.05829	-0.834726	p24|control
TGME49_215775-t26_1-p1	65316.4	150307	7.781e-05	2.301	1.202	0.001298	up	yes	-4.05646	-2.88339	p24|control
TGME49_201780.P473	107790	107398	0.7718	0.9964	-0.005203	0.8276	no change	no	-0.11249	-0.0821743	p24|control
TGME49_290040-t26_1-p1	103152	110278	0.0386	1.069	0.09626	0.07664	no change	no	-1.4133	-1.11549	p24|control
TGME49_294620-t26_1-p1	113360	99963.2	0.0001468	0.8818	-0.1815	0.001825	no change	no	-3.80465	-2.73636	p24|control
TGME49_313140.P3691	93248.3	119694	2.27e-06	1.284	0.3606	0.0002675	no change	no	-4.91116	-3.55674	p24|control
TGME49_248700.P1902	98186.8	113119	8.61e-05	1.152	0.2041	0.00137	no change	no	-4.01728	-2.86012	p24|control
TGME49_229480-t26_1-p1	103168	108004	0.07566	1.047	0.06626	0.1307	no change	no	-1.12108	-0.883691	p24|control
TGME49_249250-t26_1-p1	109366	101639	0.03029	0.9293	-0.1058	0.06386	no change	no	-1.51856	-1.1947	p24|control
TGME49_269980-t26_1-p1	93482.5	116588	0.0008947	1.247	0.3185	0.005284	no change	no	-3.0435	-2.27622	p24|control
TGME49_217460-t26_1-p1	116778	92479.2	4.085e-06	0.7919	-0.3366	0.0003164	no change	no	-4.85124	-3.48625	p24|control
TGME49_215590-t26_1-p1	89265.6	114984	0.000515	1.288	0.3651	0.003688	no change	no	-3.27984	-2.43203	p24|control
TGME49_214220.P819	98226.7	105616	0.1293	1.075	0.1043	0.2006	no change	no	-0.888368	-0.697647	p24|control
TGME49_231850-t26_1-p1	98398.2	104915	0.03159	1.066	0.09221	0.06579	no change	no	-1.50031	-1.18177	p24|control
TGME49_224850.P1133	107107	94155.4	0.0002077	0.8791	-0.1859	0.002216	no change	no	-3.66214	-2.65247	p24|control
TGME49_231080-t26_1-p1	108730	92408.8	0.02018	0.8499	-0.2346	0.04669	no change	no	-1.69486	-1.33068	p24|control
TGME49_310780-t26_1-p1	91353.9	109636	0.003387	1.2	0.263	0.01297	no change	no	-2.4689	-1.88673	p24|control
TGME49_236540.P1594	101670	96473	0.04629	0.9489	-0.07567	0.08843	no change	no	-1.33442	-1.05335	p24|control
TGME49_226830.P1225	91522.9	104974	1.39e-05	1.147	0.1979	0.000512	no change	no	-4.6216	-3.28233	p24|control
TGME49_313230-t26_1-p1	99666.1	96136.6	0.1383	0.9646	-0.052	0.2113	no change	no	-0.859146	-0.67508	p24|control
TGME49_257090.P2155	103099	92197.9	0.001249	0.8943	-0.1612	0.006597	no change	no	-2.89997	-2.18	p24|control
TGME49_207840.P628	103032	91598.4	0.0009632	0.889	-0.1697	0.005559	no change	no	-3.0118	-2.25422	p24|control
TGME49_310420.P3608	100201	94157.9	0.1552	0.9397	-0.08973	0.2315	no change	no	-0.80908	-0.63543	p24|control
TGME49_226250.P1198	107099	86792.2	2.409e-05	0.8104	-0.3033	0.0006664	no change	no	-4.46737	-3.1698	p24|control
TGME49_262690.P2421	101969	89882.1	0.001412	0.8815	-0.182	0.007149	no change	no	-2.8471	-2.14515	p24|control
TGME49_247510.P1856	84000.1	107100	5.972e-05	1.275	0.3505	0.00112	no change	no	-4.15664	-2.94692	p24|control
TGME49_293180.P3275	102421	88117.7	0.000313	0.8603	-0.2171	0.002773	no change	no	-3.4908	-2.55549	p24|control
TGME49_208030-t26_1-p1	99550.1	90351.9	6.457e-05	0.9076	-0.1399	0.001171	no change	no	-4.12744	-2.92775	p24|control
TGME49_288630.P3185	94600.2	94974.6	0.9006	1.004	0.005759	0.9278	no change	no	-0.0454632	-0.032541	p24|control
TGME49_212290.P763	99845.5	89131.4	0.001643	0.8927	-0.1638	0.007839	no change	no	-2.78173	-2.10519	p24|control
TGME49_284560-t26_1-p1	98946.7	89686.6	0.0236	0.9064	-0.1418	0.05294	no change	no	-1.6269	-1.27613	p24|control
TGME49_217570.P911	97572.2	90555.6	0.05524	0.9281	-0.1076	0.1013	no change	no	-1.25767	-0.994348	p24|control
TGME49_276140.P2966	91054.3	96588.4	0.0363	1.061	0.08542	0.07336	no change	no	-1.43997	-1.13448	p24|control
TGME49_249780.P1945	91794	95247.9	0.141	1.038	0.05381	0.2147	no change	no	-0.85075	-0.668148	p24|control
TGME49_233100-t26_1-p1	79712.1	106468	1.426e-06	1.336	0.4179	0.0002163	no change	no	-4.94211	-3.64532	p24|control
TGME49_235970-t26_1-p1	92684.2	89856.1	0.026	0.9695	-0.04469	0.05686	no change	no	-1.58486	-1.24512	p24|control
TGME49_236580.P1597	85842	96065.1	0.04019	1.119	0.1622	0.07908	no change	no	-1.39577	-1.10188	p24|control
TGME49_229010-t26_1-p1	90413.6	91357.1	0.3686	1.01	0.01436	0.4658	no change	no	-0.433433	-0.331791	p24|control
TGME49_288720.P3187	96018.6	85300.3	0.002121	0.8884	-0.1707	0.009344	no change	no	-2.67142	-2.029	p24|control
TGME49_244110.P1782	93009.5	88134.6	0.0269	0.9476	-0.07765	0.05829	no change	no	-1.57009	-1.23433	p24|control
TGME49_313380.P3702	84751.4	96290.7	0.0002309	1.136	0.184	0.002331	no change	no	-3.61816	-2.6306	p24|control
TGME49_250710.P1961	89250.6	89371.2	0.9581	1.001	0.001442	0.9679	no change	no	-0.0185846	-0.014165	p24|control
TGME49_227600.P1253	95094.2	83107.9	0.03065	0.874	-0.1943	0.06441	no change	no	-1.51343	-1.19098	p24|control
TGME49_205558-t26_1-p1	93046.1	84533.8	0.01862	0.9085	-0.1384	0.04394	no change	no	-1.72979	-1.35704	p24|control
TGME49_223940.P1099	80254.4	96460.9	0.01998	1.202	0.2654	0.04631	no change	no	-1.69919	-1.33423	p24|control
TGME49_215220.P849	86992.5	89027	0.3858	1.023	0.03281	0.4834	no change	no	-0.413627	-0.315684	p24|control
TGME49_249240.P1922	80959.8	94176.1	0.02962	1.163	0.2179	0.06283	no change	no	-1.52827	-1.20176	p24|control
TGME49_236650.P1601	88198.9	86509	0.08723	0.9808	-0.02797	0.1461	no change	no	-1.05928	-0.83532	p24|control
TGME49_300140.P3457	87807.8	85668.3	0.3012	0.9756	-0.03564	0.3953	no change	no	-0.521131	-0.403062	p24|control
TGME49_230380.P1366	102488	70778.9	0.04419	0.6906	-0.5341	0.08546	no change	no	-1.35458	-1.06819	p24|control
TGME49_214940.P838	86334.5	86790.7	0.818	1.005	0.007196	0.8622	no change	no	-0.0872414	-0.0643869	p24|control
TGME49_251690-t26_1-p1	86911.1	86081.8	0.5995	0.9905	-0.01377	0.6808	no change	no	-0.222204	-0.166974	p24|control
TGME49_216450-t26_1-p1	87137.3	84357.2	0.163	0.9681	-0.04677	0.2407	no change	no	-0.787786	-0.618506	p24|control
TGME49_235930.P1579	87342.8	83897.4	0.06618	0.9606	-0.05799	0.1171	no change	no	-1.17921	-0.931406	p24|control
TGME49_240600-t26_1-p1	83472.5	86907.3	0.005227	1.041	0.05797	0.01742	no change	no	-2.28092	-1.7587	p24|control
TGME49_225930-t26_1-p1	79622.1	90644.8	0.002856	1.138	0.1865	0.01143	no change	no	-2.54272	-1.94157	p24|control
TGME49_214790.P832	74013.1	95898.9	4.749e-05	1.296	0.3741	0.0009897	no change	no	-4.24041	-3.00013	p24|control
TGME49_244280-t26_1-p1	109983	59620.5	2.095e-05	0.5421	-0.8834	0.0006267	down	yes	-4.50934	-3.19607	p24|control
TGME49_231140.P1405	86426.6	82287.6	0.09886	0.9521	-0.07081	0.1612	no change	no	-1.00494	-0.792608	p24|control
TGME49_249270.P1924	73020.1	94986.2	7.44e-05	1.301	0.3796	0.00128	no change	no	-4.07366	-2.88941	p24|control
TGME49_202680.P499	77858.5	89514.3	0.001466	1.15	0.2016	0.007329	no change	no	-2.83091	-2.13436	p24|control
TGME49_226030.P1193	83747.7	83063.1	0.8299	0.9918	-0.01188	0.8719	no change	no	-0.080969	-0.0595283	p24|control
TGME49_233140-t26_1-p1	90668.4	75523	0.003548	0.833	-0.2636	0.01338	no change	no	-2.44879	-1.87322	p24|control
TGME49_243950-t26_1-p1	69440.9	95353.3	4.201e-06	1.373	0.4573	0.0003208	no change	no	-4.84768	-3.48043	p24|control
TGME49_263850.P2497	89842.2	74937.8	7.763e-05	0.8341	-0.2617	0.001298	no change	no	-4.05735	-2.88339	p24|control
TGME49_268200.P2625	81200.4	82727.4	0.04623	1.019	0.02715	0.08836	no change	no	-1.33498	-1.0537	p24|control
TGME49_309752.P3574	73230.8	90170.5	3.113e-05	1.231	0.2998	0.0007751	no change	no	-4.38584	-3.10508	p24|control
TGME49_313080-t26_1-p1	70264.6	92297.5	2.624e-05	1.314	0.394	0.0007011	no change	no	-4.44081	-3.14807	p24|control
TGME49_219540.P975	79818.6	81767	0.231	1.024	0.03422	0.3194	no change	no	-0.636369	-0.495651	p24|control
TGME49_289650.P3206	80535.6	80307.8	0.7721	0.9972	-0.004045	0.8276	no change	no	-0.112321	-0.0821743	p24|control
TGME49_320220-t26_1-p1	71712.2	88584	0.0001886	1.235	0.3045	0.0021	no change	no	-3.70202	-2.67572	p24|control
TGME49_258410-t26_1-p1	75185.4	84572.4	0.00433	1.125	0.1699	0.01525	no change	no	-2.36251	-1.81645	p24|control
TGME49_234380.P1533	89961.1	69561.6	4.056e-05	0.7732	-0.3711	0.0009081	no change	no	-4.29619	-3.03711	p24|control
TGME49_219690.P981	80628.5	78357.9	0.6797	0.9718	-0.04127	0.7515	no change	no	-0.167676	-0.124065	p24|control
TGME49_275650-t26_1-p1	93571.9	64969.7	7.758e-07	0.6943	-0.5264	0.0001682	no change	no	-4.96755	-3.74909	p24|control
TGME49_300260.P3462	78555.2	79172.4	0.5365	1.008	0.0115	0.6233	no change	no	-0.270422	-0.205296	p24|control
TGME49_247520.P1857	87258.2	68752.2	0.01194	0.7879	-0.3439	0.03205	no change	no	-1.92263	-1.49404	p24|control
TGME49_287210.P3170	76443.7	78231.6	0.3551	1.023	0.03281	0.4512	no change	no	-0.449637	-0.345621	p24|control
TGME49_242070.P1730	80501.8	73894.7	0.009529	0.9179	-0.1236	0.02699	no change	no	-2.0205	-1.56864	p24|control
TGME49_206470-t26_1-p1	71651.3	82612.1	0.004126	1.153	0.2054	0.01479	no change	no	-2.38342	-1.82974	p24|control
TGME49_211420.P738	78543.6	75452.2	0.1535	0.9606	-0.05799	0.2296	no change	no	-0.813863	-0.639009	p24|control
TGME49_305850-t26_1-p1	78811.1	75094.7	0.004572	0.9528	-0.06975	0.01587	no change	no	-2.33894	-1.79915	p24|control
TGME49_250810.P1964	77808.7	75535.5	0.4814	0.9708	-0.04275	0.5738	no change	no	-0.317485	-0.241232	p24|control
TGME49_229360.P1319	74729.5	78331.3	0.04469	1.048	0.06764	0.08627	no change	no	-1.34969	-1.06409	p24|control
TGME49_219310-t26_1-p1	78611.8	74257.7	0.00337	0.9446	-0.08222	0.01293	no change	no	-2.47108	-1.88807	p24|control
TGME49_209985-t26_1-p1	38224.9	114526	1.66e-06	2.996	1.583	0.0002307	up	yes	-4.9333	-3.61852	p24|control
TGME49_252290.P1990	75671.7	76904.8	0.4826	1.016	0.0229	0.5748	no change	no	-0.316404	-0.240476	p24|control
TGME49_289830-t26_1-p1	79206.2	70376.8	0.001352	0.8885	-0.1706	0.006969	no change	no	-2.86582	-2.15621	p24|control
TGME49_215430.P855	69745.4	77470.5	0.001656	1.111	0.1519	0.007888	no change	no	-2.77833	-2.10248	p24|control
TGME49_248390.P1886	78223	68689.1	0.004307	0.8781	-0.1875	0.01523	no change	no	-2.36482	-1.81702	p24|control
TGME49_319870.P3859	73231.3	73646.6	0.9089	1.006	0.00863	0.9336	no change	no	-0.0414791	-0.0298345	p24|control
TGME49_299210.P3438	76329.8	69728.9	0.005087	0.9135	-0.1305	0.01707	no change	no	-2.29269	-1.76751	p24|control
TGME49_285980.P3143	66399.4	79516.3	0.0003981	1.198	0.2606	0.003192	no change	no	-3.38923	-2.49458	p24|control
TGME49_273520.P2907	76639.5	69095.5	0.0003919	0.9016	-0.1494	0.003166	no change	no	-3.39588	-2.49812	p24|control
TGME49_277240-t26_1-p1	76099.5	69418.7	0.002496	0.9122	-0.1326	0.01041	no change	no	-2.60102	-1.98213	p24|control
TGME49_254900.P2079	73576.1	71915.8	0.2226	0.9774	-0.03298	0.31	no change	no	-0.652455	-0.508624	p24|control
TGME49_221380.P1019	72458.9	72958.1	0.3868	1.007	0.01006	0.4845	no change	no	-0.412502	-0.314697	p24|control
TGME49_230940-t26_1-p1	81727.9	62400.7	2.553e-05	0.7635	-0.3893	0.0006953	no change	no	-4.4494	-3.15163	p24|control
TGME49_229250-t26_1-p1	75296	68402.6	0.05096	0.9084	-0.1386	0.09509	no change	no	-1.29269	-1.02182	p24|control
TGME49_214350-t26_1-p1	72655.5	70828.5	0.02503	0.9749	-0.03667	0.05524	no change	no	-1.60137	-1.25767	p24|control
TGME49_308860.P3545	69288.6	73990.5	0.05915	1.068	0.09491	0.1069	no change	no	-1.22797	-0.970982	p24|control
TGME49_272910-t26_1-p1	69540.3	73502.7	0.001092	1.057	0.07998	0.00601	no change	no	-2.95782	-2.2204	p24|control
TGME49_310790.P3623	67779.2	74971.2	0.01419	1.106	0.1454	0.03622	no change	no	-1.84771	-1.44093	p24|control
TGME49_261580-t26_1-p1	80292	61882.5	0.07673	0.7707	-0.3758	0.1321	no change	no	-1.11498	-0.879064	p24|control
TGME49_203630.P529	72825	69229.1	0.0374	0.9506	-0.07309	0.07484	no change	no	-1.42701	-1.12581	p24|control
TGME49_207170.P609	60051.8	81982.4	0.001007	1.365	0.4489	0.005705	no change	no	-2.99268	-2.24298	p24|control
TGME49_230520.P1375	61563.2	79215.9	0.0006735	1.287	0.364	0.00438	no change	no	-3.16526	-2.35754	p24|control
TGME49_295920.P3393	68345.8	72321.1	0.01761	1.058	0.08134	0.04225	no change	no	-1.75399	-1.37407	p24|control
TGME49_256970-t26_1-p1	68161.9	72301.9	0.0014	1.061	0.08542	0.007112	no change	no	-2.85078	-2.1474	p24|control
TGME49_309730-t26_1-p1	70167.6	69829.3	0.77	0.9952	-0.006942	0.8269	no change	no	-0.113504	-0.0825418	p24|control
TGME49_288500-t26_1-p1	63364	76477.1	1.308e-05	1.207	0.2714	0.000497	no change	no	-4.63676	-3.29499	p24|control
TGME49_203170.P513	77398.6	62307.6	0.001116	0.805	-0.3129	0.006089	no change	no	-2.94846	-2.21474	p24|control
TGME49_280600-t26_1-p1	70216.4	69359.2	0.2308	0.9878	-0.01771	0.3193	no change	no	-0.636745	-0.495787	p24|control
TGME49_233480-t26_1-p1	62236.4	75820.4	2.173e-05	1.218	0.2845	0.0006267	no change	no	-4.49853	-3.19607	p24|control
TGME49_238050.P1641	75326.9	61930.3	2.793e-05	0.8222	-0.2824	0.0007183	no change	no	-4.42102	-3.13769	p24|control
TGME49_315320.P3763	68356.3	67353.9	0.5705	0.9853	-0.02137	0.655	no change	no	-0.243737	-0.183752	p24|control
TGME49_221210.P1012	120596	14973.8	2.573e-07	0.1242	-3.009	0.0001122	down	yes	-4.98897	-3.91293	p24|control
TGME49_223920-t26_1-p1	65089.9	70223	0.02097	1.079	0.1097	0.04819	no change	no	-1.67819	-1.31695	p24|control
TGME49_287500-t26_1-p1	67665	67638	0.9476	0.9996	-0.0005772	0.9603	no change	no	-0.0233704	-0.0175885	p24|control
TGME49_205380.P567	61506.2	73647.3	6.701e-05	1.197	0.2594	0.001203	no change	no	-4.11345	-2.91614	p24|control
TGME49_224900-t26_1-p1	61280.9	73469.1	9.987e-05	1.199	0.2618	0.001491	no change	no	-3.95912	-2.82362	p24|control
TGME49_323110-t26_1-p1	64955	69189.4	0.05907	1.065	0.09085	0.1068	no change	no	-1.22856	-0.971388	p24|control
TGME49_207640-t26_1-p1	70323.9	63448.7	0.0119	0.9022	-0.1485	0.03201	no change	no	-1.92409	-1.49458	p24|control
TGME49_312630.P3676	66393.8	67377.1	0.1253	1.015	0.02148	0.1953	no change	no	-0.902014	-0.709276	p24|control
TGME49_205440-t26_1-p1	64730.4	68520.9	0.0001964	1.059	0.0827	0.00216	no change	no	-3.68529	-2.66354	p24|control
TGME49_315770.P3788	61778.8	71227.5	5.983e-05	1.153	0.2054	0.00112	no change	no	-4.15596	-2.94692	p24|control
TGME49_214290-t26_1-p1	66834.3	65851.2	0.2063	0.9853	-0.02137	0.2913	no change	no	-0.68548	-0.535645	p24|control
TGME49_214320.P822	54318.6	77812	1.472e-05	1.433	0.519	0.0005249	no change	no	-4.60695	-3.27173	p24|control
TGME49_239490.P1676	59355.4	72503.8	0.0002645	1.222	0.2892	0.002485	no change	no	-3.56146	-2.60293	p24|control
TGME49_249180.P1919	65911.5	65840.8	0.9019	0.9989	-0.001588	0.9287	no change	no	-0.0448368	-0.0321199	p24|control
TGME49_280570-t26_1-p1	37003.2	94688.6	5.235e-05	2.559	1.356	0.00104	up	yes	-4.20516	-2.97881	p24|control
TGME49_318410-t26_1-p1	65286.4	66094	0.5572	1.012	0.01721	0.6424	no change	no	-0.253981	-0.192188	p24|control
TGME49_286580.P3157	59455.2	71163.1	1.476e-06	1.197	0.2594	0.0002163	no change	no	-4.94021	-3.64532	p24|control
TGME49_262720-t26_1-p1	66317.5	63967.3	0.2348	0.9646	-0.052	0.3234	no change	no	-0.629283	-0.490247	p24|control
TGME49_273960.P2928	68033.7	62133	3.137e-05	0.9133	-0.1308	0.0007764	no change	no	-4.38331	-3.10436	p24|control
TGME49_251680.P1981	69010.7	60054.8	0.01021	0.8702	-0.2006	0.02851	no change	no	-1.99055	-1.54485	p24|control
TGME49_291930-t26_1-p1	66658.3	61366.2	0.005597	0.9206	-0.1194	0.01828	no change	no	-2.25127	-1.73779	p24|control
TGME49_217740.P923	60029.1	67946.2	0.0001451	1.132	0.1789	0.001816	no change	no	-3.80939	-2.7385	p24|control
TGME49_311240-t26_1-p1	65514.5	61143.6	0.002359	0.9333	-0.09959	0.01002	no change	no	-2.62543	-1.9987	p24|control
TGME49_263320-t26_1-p1	64924.1	60729.4	0.09973	0.9354	-0.09634	0.1623	no change	no	-1.00113	-0.789655	p24|control
TGME49_290600-t26_1-p1	55813	69713.7	8.065e-06	1.249	0.3208	0.0004295	no change	no	-4.74316	-3.35704	p24|control
TGME49_318160.P3822	57318.1	67859.6	9.883e-05	1.184	0.2437	0.001489	no change	no	-3.96325	-2.8242	p24|control
TGME49_230210-t26_1-p1	57468.5	67511.7	0.001052	1.175	0.2327	0.005878	no change	no	-2.97388	-2.23003	p24|control
TGME49_209600.P684	61456.9	63523	0.204	1.034	0.04824	0.2887	no change	no	-0.690349	-0.539538	p24|control
TGME49_275440-t26_1-p1	53582.4	70745.8	2.15e-06	1.32	0.4005	0.000259	no change	no	-4.91542	-3.57025	p24|control
TGME49_265450-t26_1-p1	62288.4	62020.3	0.8044	0.9957	-0.006217	0.8518	no change	no	-0.0945225	-0.0696573	p24|control
TGME49_300190-t26_1-p1	65975.3	58317.2	0.1394	0.8839	-0.178	0.2126	no change	no	-0.855706	-0.672416	p24|control
TGME49_270830.P2785	60736.5	62973.1	0.05531	1.037	0.05242	0.1014	no change	no	-1.25712	-0.993919	p24|control
TGME49_290290-t26_1-p1	63924.2	59625.4	0.003717	0.9328	-0.1004	0.01383	no change	no	-2.42864	-1.85886	p24|control
TGME49_284540-t26_1-p1	54329	68726.1	0.000137	1.265	0.3391	0.001752	no change	no	-3.83268	-2.75399	p24|control
TGME49_319350-t26_1-p1	73005.9	50010	4.121e-05	0.685	-0.5458	0.0009081	no change	no	-4.29065	-3.03711	p24|control
TGME49_306930.P3531	61669.5	61216.3	0.8139	0.9927	-0.01057	0.8587	no change	no	-0.0894236	-0.0661535	p24|control
TGME49_213350.P788	63642.2	59141	0.04897	0.9293	-0.1058	0.09226	no change	no	-1.30998	-1.03494	p24|control
TGME49_270240-t26_1-p1	36236.1	86434.6	4.68e-05	2.385	1.254	0.0009836	up	yes	-4.24565	-3.00279	p24|control
TGME49_279380-t26_1-p1	64142.4	58323.5	0.01548	0.9093	-0.1372	0.0386	no change	no	-1.80995	-1.4133	p24|control
TGME49_232440-t26_1-p1	61618.8	59860.4	0.06195	0.9715	-0.04171	0.1109	no change	no	-1.20789	-0.955029	p24|control
TGME49_273490.P2905	64872.3	56501.1	0.0009354	0.871	-0.1993	0.005429	no change	no	-3.02438	-2.26448	p24|control
TGME49_254620.P2062	68249.8	53010.4	0.0189	0.7767	-0.3646	0.04438	no change	no	-1.72331	-1.35271	p24|control
TGME49_277270-t26_1-p1	68925.7	51245.1	0.003299	0.7435	-0.4276	0.01275	no change	no	-2.4803	-1.89415	p24|control
TGME49_213410-t26_1-p1	62696.8	57295.5	0.006969	0.9139	-0.1299	0.02139	no change	no	-2.15621	-1.66959	p24|control
TGME49_301440.P3480	64151.5	55545.8	0.000229	0.8659	-0.2077	0.002329	no change	no	-3.6216	-2.63097	p24|control
TGME49_216650.P891	58285.2	61163.8	0.01716	1.049	0.06901	0.04144	no change	no	-1.76523	-1.38248	p24|control
TGME49_249590-t26_1-p1	59478	59812.4	0.3988	1.006	0.00863	0.4964	no change	no	-0.399234	-0.304159	p24|control
TGME49_248240-t26_1-p1	11410.4	107714	2.64e-06	9.44	3.239	0.0002862	up	yes	-4.89825	-3.52841	p24|control
TGME49_243710-t26_1-p1	58690.2	60206.3	0.1776	1.026	0.03703	0.2581	no change	no	-0.750533	-0.588195	p24|control
TGME49_310030.P3590	57732.3	60702.3	0.08417	1.051	0.07176	0.1422	no change	no	-1.07479	-0.84707	p24|control
TGME49_294670.P3364	62889.1	54559	0.003053	0.8675	-0.2051	0.01201	no change	no	-2.51385	-1.9201	p24|control
TGME49_225730.P1177	52884	64479	0.001239	1.219	0.2857	0.006554	no change	no	-2.90344	-2.18283	p24|control
TGME49_230450-t26_1-p1	60599	56188.4	0.003115	0.9272	-0.109	0.01223	no change	no	-2.50515	-1.91222	p24|control
TGME49_313640-t26_1-p1	50305.6	65690.7	2.733e-05	1.306	0.3852	0.0007122	no change	no	-4.42794	-3.14134	p24|control
TGME49_242290-t26_1-p1	58511.8	57079.8	0.2528	0.9755	-0.03579	0.3437	no change	no	-0.597206	-0.463808	p24|control
TGME49_202200-t26_1-p1	52852	62498.1	0.0004435	1.183	0.2425	0.003405	no change	no	-3.34342	-2.46661	p24|control
TGME49_209000.P661	64015.7	51280.1	7.077e-05	0.8011	-0.3199	0.001242	no change	no	-4.09275	-2.9024	p24|control
TGME49_236570.P1596	54838.8	59756.6	0.002765	1.09	0.1243	0.0112	no change	no	-2.55674	-1.95039	p24|control
TGME49_232500.P1468	59389.5	55044.9	0.4546	0.9268	-0.1097	0.5482	no change	no	-0.342361	-0.261053	p24|control
TGME49_315490.P3773	54344.5	59770.1	0.005065	1.1	0.1375	0.01706	no change	no	-2.29456	-1.76777	p24|control
TGME49_209150-t26_1-p1	55177.5	58675.4	0.001436	1.063	0.08814	0.007234	no change	no	-2.83983	-2.14002	p24|control
TGME49_205250-t26_1-p1	64684	48904.4	0.0004244	0.7561	-0.4034	0.003334	no change	no	-3.36211	-2.47573	p24|control
TGME49_233500-t26_1-p1	55341.7	57946.9	0.01199	1.047	0.06626	0.03215	no change	no	-1.92082	-1.49268	p24|control
TGME49_215060-t26_1-p1	56617.3	56309.6	0.9477	0.9946	-0.007812	0.9603	no change	no	-0.0233245	-0.0175885	p24|control
TGME49_227810-t26_1-p1	58278.4	54403.2	0.01184	0.9335	-0.09928	0.03188	no change	no	-1.92628	-1.49635	p24|control
TGME49_269885.P2707	55160.2	57229.1	0.05861	1.038	0.05381	0.1062	no change	no	-1.23195	-0.973835	p24|control
TGME49_304770.P3492	53191	58734.8	0.006403	1.104	0.1427	0.02011	no change	no	-2.19294	-1.69637	p24|control
TGME49_230160-t26_1-p1	47811.6	63824	3.617e-05	1.335	0.4168	0.0008415	no change	no	-4.33564	-3.06982	p24|control
TGME49_258150-t26_1-p1	54998.5	56524.8	0.08195	1.028	0.03984	0.1392	no change	no	-1.0864	-0.85633	p24|control
TGME49_219550-t26_1-p1	46792.1	64206.8	6.338e-06	1.372	0.4563	0.0003969	no change	no	-4.7868	-3.39051	p24|control
TGME49_297430.P3406	56750.9	54122.3	0.03224	0.9537	-0.06839	0.06677	no change	no	-1.49147	-1.17535	p24|control
TGME49_291980.P3256	52925.7	57850.4	0.01674	1.093	0.1283	0.0407	no change	no	-1.77599	-1.3903	p24|control
TGME49_319920.P3862	51572	58638.2	0.002191	1.137	0.1852	0.009533	no change	no	-2.65738	-2.02032	p24|control
TGME49_278710.P3010	10972.4	99203.2	8.545e-06	9.041	3.176	0.0004295	up	yes	-4.73177	-3.35704	p24|control
TGME49_222860.P1065	58209	51790.6	0.009334	0.8897	-0.1686	0.02653	no change	no	-2.02947	-1.5761	p24|control
TGME49_243800-t26_1-p1	56639.9	52871.7	0.02497	0.9335	-0.09928	0.05515	no change	no	-1.60241	-1.25838	p24|control
TGME49_318310-t26_1-p1	53304.9	56048.2	0.001088	1.051	0.07176	0.005999	no change	no	-2.9594	-2.2212	p24|control
TGME49_239330-t26_1-p1	59579.2	49749.8	0.01803	0.835	-0.2602	0.04299	no change	no	-1.74376	-1.36653	p24|control
TGME49_240060.P1692	54642	54580.9	0.95	0.9989	-0.001588	0.9615	no change	no	-0.0222718	-0.0170462	p24|control
TGME49_258470.P2222	52487	56733.6	0.05622	1.081	0.1124	0.1027	no change	no	-1.25003	-0.988387	p24|control
TGME49_318430.P3830	54833.6	54256.7	0.6115	0.9895	-0.01523	0.6909	no change	no	-0.213596	-0.160579	p24|control
TGME49_219850-t26_1-p1	53374	55119.5	0.01586	1.033	0.04684	0.03909	no change	no	-1.79942	-1.40782	p24|control
TGME49_247470-t26_1-p1	52960.8	55341.8	0.3246	1.045	0.0635	0.419	no change	no	-0.488638	-0.377776	p24|control
TGME49_277080-t26_1-p1	50467.3	57616.4	0.001881	1.142	0.1916	0.008619	no change	no	-2.72331	-2.06404	p24|control
TGME49_290160.P3223	51507.9	56212.8	0.002589	1.091	0.1257	0.01072	no change	no	-2.58519	-1.9694	p24|control
TGME49_220270.P992	50171.5	57463.7	0.0007572	1.145	0.1953	0.00474	no change	no	-3.11509	-2.32331	p24|control
TGME49_223040-t26_1-p1	47198.5	59099.6	0.0001058	1.252	0.3242	0.001525	no change	no	-3.93629	-2.81389	p24|control
TGME49_218780-t26_1-p1	49588.3	56588.6	0.002654	1.141	0.1903	0.01088	no change	no	-2.57447	-1.96297	p24|control
TGME49_226730-t26_1-p1	49410.5	56515.4	8.972e-06	1.144	0.1941	0.0004304	no change	no	-4.72189	-3.35615	p24|control
TGME49_263060.P2441	52212.1	53562.3	0.1595	1.026	0.03703	0.2363	no change	no	-0.797212	-0.626518	p24|control
TGME49_256770-t26_1-p1	51520.3	54028.5	0.007423	1.049	0.06901	0.02243	no change	no	-2.12884	-1.64898	p24|control
TGME49_203990-t26_1-p1	48319.6	57008.4	0.002826	1.18	0.2388	0.01139	no change	no	-2.54729	-1.9431	p24|control
TGME49_215150-t26_1-p1	50862.7	54075.9	0.08146	1.063	0.08814	0.1386	no change	no	-1.089	-0.858205	p24|control
TGME49_232050.P1442	55446.4	49359.5	0.005762	0.8902	-0.1678	0.01865	no change	no	-2.23867	-1.72909	p24|control
TGME49_317720-t26_1-p1	55213	49569.1	0.003991	0.8978	-0.1555	0.01445	no change	no	-2.39783	-1.83983	p24|control
TGME49_289600-t26_1-p1	53426.1	51109.3	0.1531	0.9566	-0.06401	0.2292	no change	no	-0.814996	-0.639766	p24|control
TGME49_262050-t26_1-p1	50536.1	53460.9	0.04162	1.058	0.08134	0.08137	no change	no	-1.38059	-1.08948	p24|control
TGME49_268890-t26_1-p1	47758.1	55607.1	0.0002743	1.164	0.2191	0.00254	no change	no	-3.54622	-2.59346	p24|control
TGME49_258580-t26_1-p1	50097.5	53098.4	0.2161	1.06	0.08406	0.3027	no change	no	-0.665325	-0.518973	p24|control
TGME49_280710.P3051	51654.4	51538.5	0.945	0.9978	-0.003177	0.9582	no change	no	-0.0245636	-0.0185393	p24|control
TGME49_249390.P1931	51067.5	51942.4	0.1428	1.017	0.02432	0.2168	no change	no	-0.845241	-0.663921	p24|control
TGME49_297500-t26_1-p1	51661.4	51183.3	0.5864	0.9907	-0.01348	0.669	no change	no	-0.231799	-0.174567	p24|control
TGME49_216670-t26_1-p1	52692.5	49945.7	0.006304	0.9479	-0.07719	0.01991	no change	no	-2.1997	-1.70071	p24|control
TGME49_229990-t26_1-p1	49851.9	52591.2	0.008207	1.055	0.07724	0.02413	no change	no	-2.08529	-1.61726	p24|control
TGME49_309560.P3571	48017.9	53890.1	0.03815	1.122	0.1661	0.07596	no change	no	-1.41839	-1.11936	p24|control
TGME49_207620-t26_1-p1	49725	52106.6	0.00947	1.048	0.06764	0.02685	no change	no	-2.02319	-1.57089	p24|control
TGME49_238070.P1642	49156.7	52629.7	0.0241	1.071	0.09896	0.0538	no change	no	-1.6178	-1.26914	p24|control
TGME49_215260-t26_1-p1	51211.6	50508.3	0.04526	0.9863	-0.0199	0.08706	no change	no	-1.34419	-1.06013	p24|control
TGME49_311470.P3650	46139.8	55395.1	5.082e-07	1.201	0.2642	0.0001362	no change	no	-4.97847	-3.83505	p24|control
TGME49_309740-t26_1-p1	53765.1	47415.4	0.154	0.8819	-0.1813	0.2301	no change	no	-0.812451	-0.638065	p24|control
TGME49_257740.P2187	51660.6	49384	0.09352	0.9559	-0.06507	0.1541	no change	no	-1.02905	-0.812169	p24|control
TGME49_271970-t26_1-p1	53362.9	47342.9	0.3324	0.8872	-0.1727	0.4274	no change	no	-0.478326	-0.369155	p24|control
TGME49_293000.P3270	51458.1	49212.9	0.1114	0.9564	-0.06431	0.1776	no change	no	-0.953076	-0.750533	p24|control
TGME49_264040.P2503	40600.3	59669.1	1.109e-05	1.47	0.5558	0.000458	no change	no	-4.67592	-3.32975	p24|control
TGME49_289300-t26_1-p1	50167.2	50051.2	0.7788	0.9977	-0.003322	0.8331	no change	no	-0.108568	-0.0792977	p24|control
TGME49_290950-t26_1-p1	50932.2	49140.1	0.007385	0.9648	-0.0517	0.02239	no change	no	-2.13106	-1.64975	p24|control
TGME49_273460.P2904	53511.2	46517.7	0.001696	0.8693	-0.2021	0.008006	no change	no	-2.76802	-2.09604	p24|control
TGME49_304710.P3487	52108.8	47732.9	0.005549	0.916	-0.1266	0.01817	no change	no	-2.255	-1.74041	p24|control
TGME49_265330-t26_1-p1	53227.7	46607.8	0.001539	0.8756	-0.1917	0.007514	no change	no	-2.80995	-2.12355	p24|control
TGME49_209160-t26_1-p1	53524.7	46235.2	0.001758	0.8638	-0.2112	0.00823	no change	no	-2.75252	-2.08407	p24|control
TGME49_297420-t26_1-p1	52496.6	47084.5	0.007887	0.8969	-0.157	0.02348	no change	no	-2.10254	-1.62912	p24|control
TGME49_300100.P3453	46783.2	52672.7	1.928e-05	1.126	0.1712	0.0006193	no change	no	-4.53343	-3.20114	p24|control
TGME49_201800.P475	44075.3	55350.5	0.0002412	1.256	0.3288	0.00238	no change	no	-3.59998	-2.6216	p24|control
TGME49_295360.P3382	45526.4	53859.5	0.000421	1.183	0.2425	0.003322	no change	no	-3.36552	-2.4773	p24|control
TGME49_279100.P3028	48479.4	50864.5	0.02903	1.049	0.06901	0.06184	no change	no	-1.537	-1.20866	p24|control
TGME49_311430.P3648	46889.7	52217.3	0.0005206	1.114	0.1557	0.003713	no change	no	-3.27523	-2.42911	p24|control
TGME49_228290.P1288	50021	48766.9	0.4194	0.9749	-0.03667	0.5144	no change	no	-0.377361	-0.288691	p24|control
TGME49_283780.P3101	42296.5	56298.5	1.756e-05	1.331	0.4125	0.0005875	no change	no	-4.55972	-3.22366	p24|control
TGME49_248810.P1906	52160.7	46311.6	0.0004487	0.8879	-0.1715	0.003426	no change	no	-3.33847	-2.46395	p24|control
TGME49_216000-t26_1-p1	45924.4	52334.1	0.0004731	1.14	0.189	0.003522	no change	no	-3.31596	-2.45198	p24|control
TGME49_228190.P1281	51708	46200.9	8.993e-05	0.8935	-0.1625	0.001397	no change	no	-4.0003	-2.85171	p24|control
TGME49_271810.P2825	48523	48970.3	0.4864	1.009	0.01293	0.5787	no change	no	-0.312998	-0.237539	p24|control
TGME49_312110.P3663	48430.4	48982.3	0.2876	1.011	0.01578	0.3813	no change	no	-0.541196	-0.418722	p24|control
TGME49_258060.P2202	42602.4	54806.8	5.176e-07	1.286	0.3629	0.0001362	no change	no	-4.97808	-3.83505	p24|control
TGME49_263870.P2498	49817.7	46970.8	0.0172	0.9429	-0.08482	0.04152	no change	no	-1.76422	-1.38164	p24|control
TGME49_232130.P1446	48394.9	48289.4	0.9052	0.9978	-0.003177	0.9308	no change	no	-0.0432507	-0.031139	p24|control
TGME49_260820-t26_1-p1	48526.6	47824	0.5237	0.9855	-0.02107	0.6115	no change	no	-0.280909	-0.213596	p24|control
TGME49_268950-t26_1-p1	46274.9	49983.3	0.005167	1.08	0.111	0.0173	no change	no	-2.28592	-1.7617	p24|control
TGME49_243960.P1776	50956.8	45284.2	2.256e-05	0.8887	-0.1702	0.0006436	no change	no	-4.48732	-3.18469	p24|control
TGME49_205710-t26_1-p1	49169.7	46694.3	0.0038	0.9497	-0.07446	0.01402	no change	no	-2.41908	-1.85294	p24|control
TGME49_277500-t26_1-p1	45512.6	50272.2	0.00128	1.105	0.144	0.006699	no change	no	-2.88941	-2.17334	p24|control
TGME49_292080-t26_1-p1	47847.6	47914.2	0.9032	1.001	0.001442	0.9295	no change	no	-0.0442113	-0.0317459	p24|control
TGME49_229650.P1331	53193.9	42546.1	8.377e-05	0.7998	-0.3223	0.001352	no change	no	-4.02794	-2.86582	p24|control
TGME49_223590.P1085	46780.2	48940.9	0.01077	1.046	0.06488	0.02977	no change	no	-1.96738	-1.52608	p24|control
TGME49_260500-t26_1-p1	44584.2	51042.3	0.002298	1.145	0.1953	0.009833	no change	no	-2.63676	-2.00687	p24|control
TGME49_239500-t26_1-p1	47124.2	48104.3	0.2872	1.021	0.02998	0.3811	no change	no	-0.5418	-0.41895	p24|control
TGME49_251880-t26_1-p1	48161.7	47053.6	0.2011	0.977	-0.03357	0.2851	no change	no	-0.696566	-0.544988	p24|control
TGME49_232280.P1455	48985.2	46219.6	0.001093	0.9435	-0.08391	0.006012	no change	no	-2.95742	-2.22026	p24|control
TGME49_252220-t26_1-p1	47656.5	47463.6	0.8089	0.996	-0.005782	0.855	no change	no	-0.0920998	-0.0680288	p24|control
TGME49_213280.P785	39510.4	55525.2	0.0001055	1.405	0.4906	0.001525	no change	no	-3.93742	-2.81389	p24|control
TGME49_224060-t26_1-p1	35489.3	59452	4.087e-08	1.675	0.7442	7.384e-05	up	yes	-4.99823	-4.07655	p24|control
TGME49_231410.P1417	41211.8	53721.6	1.007e-06	1.304	0.3829	0.0002021	no change	no	-4.95833	-3.67346	p24|control
TGME49_263520-t26_1-p1	41778.4	52690.4	0.0001015	1.261	0.3346	0.001499	no change	no	-3.95273	-2.82131	p24|control
TGME49_227030-t26_1-p1	46484.4	47702.9	0.2942	1.026	0.03703	0.3883	no change	no	-0.531343	-0.410821	p24|control
TGME49_219800-t26_1-p1	44798.4	49360.2	0.00479	1.102	0.1401	0.01633	no change	no	-2.31876	-1.78675	p24|control
TGME49_263070-t26_1-p1	47789	46328.1	0.1709	0.9694	-0.04484	0.25	no change	no	-0.767233	-0.602043	p24|control
TGME49_286630.P3159	56322.6	37516.3	2.81e-05	0.6661	-0.5862	0.0007186	down	yes	-4.41908	-3.13751	p24|control
TGME49_222220.P1054	44300.4	49537.8	1.449e-05	1.118	0.1609	0.0005238	no change	no	-4.61101	-3.27262	p24|control
TGME49_306060-t26_1-p1	46441.9	47208.9	0.03884	1.017	0.02432	0.07705	no change	no	-1.41061	-1.11317	p24|control
TGME49_251540-t26_1-p1	34804.8	58561.1	1.208e-05	1.683	0.751	0.0004851	up	yes	-4.656	-3.30531	p24|control
TGME49_211290-t26_1-p1	46378.7	46907	0.7924	1.011	0.01578	0.8434	no change	no	-0.10105	-0.0739613	p24|control
TGME49_247770.P1866	38590.8	54598.4	0.005872	1.415	0.5008	0.01889	no change	no	-2.23047	-1.72354	p24|control
TGME49_257350-t26_1-p1	52962	40121.5	2.98e-05	0.7576	-0.4005	0.0007549	no change	no	-4.40012	-3.1164	p24|control
TGME49_234505-t26_1-p1	48294.6	44727.2	0.1094	0.9261	-0.1108	0.1754	no change	no	-0.960943	-0.755946	p24|control
TGME49_230420.P1367	41116.3	51806.5	7.591e-05	1.26	0.3334	0.001286	no change	no	-4.06596	-2.88739	p24|control
TGME49_224350.P1116	47029.9	45858.2	0.0327	0.9751	-0.03638	0.06749	no change	no	-1.48532	-1.1707	p24|control
TGME49_221470-t26_1-p1	42833.1	49597.3	0.0003656	1.158	0.2116	0.003047	no change	no	-3.42527	-2.5147	p24|control
TGME49_248740.P1903	42845.1	49381.3	0.000627	1.153	0.2054	0.004176	no change	no	-3.19586	-2.3782	p24|control
TGME49_219520-t26_1-p1	45634.5	46500.6	0.2866	1.019	0.02715	0.3806	no change	no	-0.542709	-0.41952	p24|control
TGME49_253820-t26_1-p1	44716	47199	0.0397	1.056	0.07861	0.07841	no change	no	-1.4011	-1.10557	p24|control
TGME49_226430-t26_1-p1	43160.9	48360.5	0.01315	1.12	0.1635	0.03441	no change	no	-1.88074	-1.46319	p24|control
TGME49_264610.P2517	48736.1	42737.6	0.000875	0.8769	-0.1895	0.005234	no change	no	-3.05306	-2.28034	p24|control
TGME49_321620-t26_1-p1	48714	42437.9	8.255e-05	0.8712	-0.1989	0.00134	no change	no	-4.03362	-2.86967	p24|control
TGME49_234190-t26_1-p1	48961.1	42074.7	6.945e-05	0.8593	-0.2188	0.00123	no change	no	-4.09991	-2.90658	p24|control
TGME49_313010-t26_1-p1	48129.2	42900.4	0.0001555	0.8914	-0.1659	0.001872	no change	no	-3.7812	-2.72538	p24|control
TGME49_206480-t26_1-p1	40854.2	50142.8	0.008967	1.227	0.2951	0.02583	no change	no	-2.04687	-1.58771	p24|control
TGME49_257990.P2196	39606.2	51083.3	4.836e-05	1.29	0.3674	0.0009906	no change	no	-4.23388	-2.99974	p24|control
TGME49_293340.P3290	48680.6	41889.5	0.002473	0.8605	-0.2168	0.01034	no change	no	-2.60502	-1.98506	p24|control
TGME49_312270-t26_1-p1	49063.9	41404.2	0.002661	0.8439	-0.2449	0.01089	no change	no	-2.57333	-1.96257	p24|control
TGME49_236210-t26_1-p1	41030.9	49343.9	1.277e-05	1.203	0.2666	0.000497	no change	no	-4.64264	-3.29499	p24|control
TGME49_212310.P765	41028.1	49326.3	0.004564	1.202	0.2654	0.01585	no change	no	-2.3397	-1.7997	p24|control
TGME49_285870-t26_1-p1	40653.2	49190.7	0.0001088	1.21	0.275	0.001553	no change	no	-3.92518	-2.80604	p24|control
TGME49_288670-t26_1-p1	45468.3	43822.3	0.3976	0.9638	-0.05319	0.4952	no change	no	-0.400543	-0.305211	p24|control
TGME49_288830-t26_1-p1	41618.3	47545.3	0.0003485	1.142	0.1916	0.002981	no change	no	-3.44551	-2.52418	p24|control
TGME49_226860.P1226	41098.5	47751.7	0.005822	1.162	0.2166	0.01878	no change	no	-2.23418	-1.72607	p24|control
TGME49_242340.P1736	45187.9	43588.4	0.37	0.9646	-0.052	0.4671	no change	no	-0.431787	-0.330581	p24|control
TGME49_263720.P2488	42148.5	46167.7	0.09682	1.095	0.1309	0.1584	no change	no	-1.01399	-0.800217	p24|control
TGME49_261210.P2355	44327.7	43879	0.3485	0.9899	-0.01465	0.4444	no change	no	-0.457785	-0.352216	p24|control
TGME49_294898-t26_1-p1	44215.1	43871.8	0.3691	0.9922	-0.0113	0.4664	no change	no	-0.432844	-0.331232	p24|control
TGME49_311310-t26_1-p1	45835.1	41617.6	0.001218	0.908	-0.1392	0.006477	no change	no	-2.9108	-2.18796	p24|control
TGME49_247460-t26_1-p1	45767.6	41647.9	0.04148	0.91	-0.1361	0.08115	no change	no	-1.38206	-1.09066	p24|control
TGME49_239820.P1689	40491.3	46781.3	1.931e-05	1.155	0.2079	0.0006193	no change	no	-4.53298	-3.20114	p24|control
TGME49_289680.P3208	41708.5	45533.7	0.01436	1.092	0.127	0.03661	no change	no	-1.84254	-1.43628	p24|control
TGME49_268830.P2651	38801	48411.9	1.342e-06	1.248	0.3196	0.0002163	no change	no	-4.94531	-3.64532	p24|control
TGME49_213030-t26_1-p1	43836.3	43260.4	0.7166	0.9869	-0.01902	0.7833	no change	no	-0.144717	-0.106066	p24|control
TGME49_305290.P3499	41245.5	45741.8	0.001665	1.109	0.1493	0.007897	no change	no	-2.77599	-2.10199	p24|control
TGME49_239740-t26_1-p1	43517.8	43394.6	0.6589	0.9972	-0.004045	0.733	no change	no	-0.181174	-0.13489	p24|control
TGME49_263080.P2442	37423.3	49414.6	1.167e-05	1.32	0.4005	0.0004755	no change	no	-4.66414	-3.31381	p24|control
TGME49_321520-t26_1-p1	46453.2	40347.7	0.01036	0.8686	-0.2032	0.02884	no change	no	-1.98422	-1.53985	p24|control
TGME49_260260.P2313	44683.3	41764	0.05411	0.9347	-0.09742	0.09971	no change	no	-1.26664	-1.00122	p24|control
TGME49_316340.P3807	39659.2	46408.4	0.005433	1.17	0.2265	0.01792	no change	no	-2.26416	-1.74642	p24|control
TGME49_310040.P3592	41326.2	44511.7	0.0148	1.077	0.107	0.03747	no change	no	-1.82944	-1.4262	p24|control
TGME49_500399.P298	37485.3	48092.1	2.778e-05	1.283	0.3595	0.0007183	no change	no	-4.42274	-3.13769	p24|control
TGME49_320570-t26_1-p1	44199.1	41375.2	0.001074	0.9361	-0.09527	0.005941	no change	no	-2.96497	-2.22541	p24|control
TGME49_239752-t26_1-p1	38081.7	47384.2	3.465e-06	1.244	0.315	0.0003079	no change	no	-4.87079	-3.49771	p24|control
TGME49_320190-t26_1-p1	32353.4	53097.9	1.029e-05	1.641	0.7146	0.000453	up	yes	-4.69272	-3.33442	p24|control
TGME49_254720.P2070	33861.8	51551.3	0.007883	1.522	0.606	0.02348	up	yes	-2.10276	-1.62912	p24|control
TGME49_229950-t26_1-p1	41200.7	44205.3	0.002444	1.073	0.1017	0.01026	no change	no	-2.61013	-1.98843	p24|control
TGME49_201680-t26_1-p1	45350.6	40031.8	7.564e-05	0.8827	-0.18	0.001286	no change	no	-4.06732	-2.88739	p24|control
TGME49_223960-t26_1-p1	41961.2	43131.3	0.1774	1.028	0.03984	0.2579	no change	no	-0.751022	-0.588532	p24|control
TGME49_319530-t26_1-p1	41882.8	43160.9	0.1011	1.031	0.04404	0.1639	no change	no	-0.995206	-0.785395	p24|control
TGME49_297810.P3420	34664.4	50262.4	0.0001465	1.45	0.5361	0.001825	no change	no	-3.80549	-2.73636	p24|control
TGME49_204130.P543	43466.1	41186.5	0.003666	0.9476	-0.07765	0.01371	no change	no	-2.43462	-1.86265	p24|control
TGME49_226590.P1216	35602.3	48886.9	0.009308	1.373	0.4573	0.02649	no change	no	-2.03068	-1.57675	p24|control
TGME49_219270-t26_1-p1	42379.1	42068.1	0.8499	0.9927	-0.01057	0.8886	no change	no	-0.0706271	-0.0512888	p24|control
TGME49_310670.P3619	42034.1	42215.4	0.6742	1.004	0.005759	0.7468	no change	no	-0.171205	-0.12679	p24|control
TGME49_319340.P3846	38516.4	45562.9	0.0007238	1.183	0.2425	0.004578	no change	no	-3.13442	-2.33838	p24|control
TGME49_235540-t26_1-p1	42447.5	41063.8	0.2766	0.9674	-0.04782	0.3695	no change	no	-0.558132	-0.432374	p24|control
TGME49_200250-t26_1-p1	49758.5	33740.3	3.523e-05	0.6781	-0.5604	0.0008249	no change	no	-4.34457	-3.07837	p24|control
TGME49_251500.P1976	44060.3	39389.6	0.003771	0.894	-0.1617	0.01399	no change	no	-2.42239	-1.85387	p24|control
TGME49_210830.P721	42048.8	41252	0.7478	0.9811	-0.02753	0.8093	no change	no	-0.126209	-0.0918851	p24|control
TGME49_266640.P2574	42808.6	40060.5	0.05135	0.9358	-0.09573	0.09567	no change	no	-1.28937	-1.01918	p24|control
TGME49_214210-t26_1-p1	42113.9	40271.4	0.2321	0.9563	-0.06446	0.3205	no change	no	-0.634306	-0.494158	p24|control
TGME49_293630.P3314	41293.4	41078.7	0.7495	0.9948	-0.007522	0.8104	no change	no	-0.125223	-0.0912952	p24|control
TGME49_251930-t26_1-p1	41399.9	40549.4	0.1191	0.9795	-0.02988	0.1878	no change	no	-0.924052	-0.726281	p24|control
TGME49_278870-t26_1-p1	38801.5	43045.7	0.0001061	1.109	0.1493	0.001525	no change	no	-3.93517	-2.81389	p24|control
TGME49_262380-t26_1-p1	33850.2	47724.4	5.581e-06	1.41	0.4957	0.00039	no change	no	-4.8074	-3.39794	p24|control
TGME49_310460-t26_1-p1	40442.7	41046.5	0.4775	1.015	0.02148	0.5703	no change	no	-0.321018	-0.243889	p24|control
TGME49_314090-t26_1-p1	40237.2	41087	0.4093	1.021	0.02998	0.5061	no change	no	-0.387948	-0.295755	p24|control
TGME49_310080-t26_1-p1	41965.2	39299.3	0.008457	0.9365	-0.09465	0.02467	no change	no	-2.07227	-1.60765	p24|control
TGME49_221990-t26_1-p1	49757.3	31191.7	0.01359	0.6269	-0.6737	0.03515	down	yes	-1.86646	-1.45395	p24|control
TGME49_291850.P3252	40915.9	39813.5	0.8625	0.9731	-0.03934	0.8979	no change	no	-0.0642359	-0.0467672	p24|control
TGME49_230480.P1371	34264.6	46440.2	0.01656	1.355	0.4383	0.04047	no change	no	-1.78068	-1.39276	p24|control
TGME49_277000-t26_1-p1	44715	35980.8	0.004735	0.8047	-0.3135	0.01619	no change	no	-2.32376	-1.79048	p24|control
TGME49_257530-t26_1-p1	29011.7	51540.8	0.0005215	1.777	0.8294	0.003715	up	yes	-3.2745	-2.42887	p24|control
TGME49_214950.P839	42559	37722	0.03166	0.8863	-0.1741	0.06588	no change	no	-1.49935	-1.18118	p24|control
TGME49_306650-t26_1-p1	38602.2	41524.9	0.1186	1.076	0.1057	0.1873	no change	no	-0.925879	-0.727439	p24|control
TGME49_278050-t26_1-p1	39679.8	40404.9	0.1828	1.018	0.02574	0.2639	no change	no	-0.738	-0.578544	p24|control
TGME49_288750.P3189	34456.8	45307	1.785e-05	1.315	0.3951	0.0005936	no change	no	-4.55517	-3.21925	p24|control
TGME49_256990-t26_1-p1	40038.4	39647.4	0.4225	0.9902	-0.01421	0.5172	no change	no	-0.374163	-0.286333	p24|control
TGME49_500261.P50	48463.7	31214.8	7.582e-06	0.6441	-0.6346	0.0004194	down	yes	-4.75493	-3.36714	p24|control
TGME49_202530-t26_1-p1	41037.3	38584.7	0.02824	0.9402	-0.08896	0.06061	no change	no	-1.54898	-1.21738	p24|control
TGME49_290890.P3237	36209.6	43369	3.513e-05	1.198	0.2606	0.0008249	no change	no	-4.34553	-3.07837	p24|control
TGME49_223390-t26_1-p1	39108.4	40448.2	0.01945	1.034	0.04824	0.04536	no change	no	-1.71086	-1.34323	p24|control
TGME49_227960-t26_1-p1	39246.9	40206.8	0.01584	1.024	0.03422	0.03908	no change	no	-1.79997	-1.40793	p24|control
TGME49_267080-t26_1-p1	37949.7	41496.9	0.002221	1.093	0.1283	0.0096	no change	no	-2.6515	-2.01728	p24|control
TGME49_285510-t26_1-p1	36424.4	43010.8	0.005295	1.181	0.24	0.01757	no change	no	-2.27531	-1.75498	p24|control
TGME49_202370-t26_1-p1	39156.1	40248	0.06272	1.028	0.03984	0.112	no change	no	-1.20252	-0.950743	p24|control
TGME49_260180-t26_1-p1	35789.7	43559.6	0.0003576	1.217	0.2833	0.00301	no change	no	-3.43462	-2.51999	p24|control
TGME49_229920.P1344	33010.4	46036.7	0.0005063	1.395	0.4803	0.003648	no change	no	-3.2871	-2.43676	p24|control
TGME49_314400-t26_1-p1	35662.8	43197.4	0.0006239	1.211	0.2762	0.004162	no change	no	-3.19798	-2.37966	p24|control
TGME49_292920-t26_1-p1	35460.8	43204.5	1.27e-06	1.218	0.2845	0.0002151	no change	no	-4.94808	-3.64762	p24|control
TGME49_231160-t26_1-p1	39236.5	39255.5	0.9952	1	0	0.9965	no change	no	-0.00208527	-0.00151834	p24|control
TGME49_218920-t26_1-p1	38722.6	39601.2	0.07012	1.023	0.03281	0.1227	no change	no	-1.1541	-0.91112	p24|control
TGME49_286090.P3147	40705.2	37521.2	0.02492	0.9218	-0.1175	0.05511	no change	no	-1.60328	-1.25869	p24|control
TGME49_218520.P943	40379.1	37813.6	0.148	0.9365	-0.09465	0.223	no change	no	-0.829709	-0.651676	p24|control
TGME49_243580.P1766	36010.6	41855.9	0.007545	1.162	0.2166	0.02272	no change	no	-2.12177	-1.6434	p24|control
TGME49_285240.P3125	34289.7	43393.3	0.01134	1.265	0.3391	0.03077	no change	no	-1.945	-1.51173	p24|control
TGME49_311400-t26_1-p1	40503	36761.5	0.004123	0.9076	-0.1399	0.01479	no change	no	-2.38373	-1.82974	p24|control
TGME49_216180-t26_1-p1	36534.1	40697.3	0.09503	1.114	0.1557	0.1561	no change	no	-1.02209	-0.806569	p24|control
TGME49_267810-t26_1-p1	37130.8	39804.8	0.006459	1.072	0.1003	0.02022	no change	no	-2.18916	-1.694	p24|control
TGME49_289330-t26_1-p1	39120	37558.1	0.01034	0.9601	-0.05874	0.02883	no change	no	-1.98506	-1.54	p24|control
TGME49_314970-t26_1-p1	35548.9	41050	7.346e-05	1.155	0.2079	0.001276	no change	no	-4.07852	-2.89076	p24|control
TGME49_283510.P3088	36139.2	40046.4	0.05572	1.108	0.148	0.1019	no change	no	-1.25391	-0.991783	p24|control
TGME49_237120-t26_1-p1	36940	39111.3	0.4471	1.059	0.0827	0.541	no change	no	-0.349586	-0.266795	p24|control
TGME49_259710-t26_1-p1	33889.9	42084.7	1.662e-05	1.242	0.3127	0.000568	no change	no	-4.57479	-3.23807	p24|control
TGME49_263810-t26_1-p1	33909.9	42024.1	0.004477	1.239	0.3092	0.01563	no change	no	-2.34804	-1.80576	p24|control
TGME49_305980-t26_1-p1	34013.3	41415.3	0.000198	1.218	0.2845	0.002166	no change	no	-3.68194	-2.66234	p24|control
TGME49_259550.P2278	38170.8	37182.5	0.1978	0.9741	-0.03786	0.2814	no change	no	-0.703752	-0.55066	p24|control
TGME49_320140.P3871	32883.1	42105.3	0.001279	1.28	0.3561	0.006699	no change	no	-2.88975	-2.17334	p24|control
TGME49_269840-t26_1-p1	37847.5	36786.5	0.1585	0.972	-0.04097	0.2353	no change	no	-0.799943	-0.62836	p24|control
TGME49_290200-t26_1-p1	37014.5	37473.9	0.4458	1.012	0.01721	0.5397	no change	no	-0.35085	-0.26784	p24|control
TGME49_311090-t26_1-p1	39520.9	34965.4	0.0008928	0.8847	-0.1767	0.005283	no change	no	-3.04441	-2.2763	p24|control
TGME49_237820-t26_1-p1	35178.4	39146.5	0.001383	1.113	0.1545	0.007058	no change	no	-2.85605	-2.1507	p24|control
TGME49_297070.P3399	35033.3	39173.2	0.007924	1.118	0.1609	0.02352	no change	no	-2.10051	-1.62838	p24|control
TGME49_289970.P3220	37246.9	36362.4	0.7903	0.9763	-0.0346	0.8421	no change	no	-0.102203	-0.0746312	p24|control
TGME49_211020.P723	37009.3	36566.5	0.1497	0.988	-0.01742	0.2249	no change	no	-0.824749	-0.647991	p24|control
TGME49_227970.P1269	33666.1	39724.7	1.048e-05	1.18	0.2388	0.000453	no change	no	-4.68867	-3.33442	p24|control
TGME49_316540.P3812	34249.7	38752.2	0.0006302	1.131	0.1776	0.004192	no change	no	-3.19368	-2.37654	p24|control
TGME49_222020.P1045	38362.8	34634.7	0.001161	0.9028	-0.1475	0.006247	no change	no	-2.93144	-2.20363	p24|control
TGME49_286720-t26_1-p1	32902.2	40070	6.548e-05	1.218	0.2845	0.001183	no change	no	-4.12217	-2.92336	p24|control
TGME49_278830.P3015	36694.9	36212.3	0.4161	0.9868	-0.01917	0.5117	no change	no	-0.380792	-0.290976	p24|control
TGME49_204480-t26_1-p1	36594.3	36212.7	0.5011	0.9896	-0.01508	0.5897	no change	no	-0.300067	-0.229362	p24|control
TGME49_259660-t26_1-p1	34852.4	37896.9	0.005739	1.087	0.1204	0.01861	no change	no	-2.24041	-1.73002	p24|control
TGME49_269650.P2692	37134.4	35533.2	0.07212	0.9569	-0.06356	0.1256	no change	no	-1.14188	-0.900976	p24|control
TGME49_240810.P1716	41218.1	31329.3	0.002045	0.7601	-0.3957	0.009093	no change	no	-2.68719	-2.04082	p24|control
TGME49_258660-t26_1-p1	34270	38126.3	0.0009094	1.113	0.1545	0.005335	no change	no	-3.0365	-2.27205	p24|control
TGME49_280740.P3053	34071.6	38313.9	0.03168	1.125	0.1699	0.06589	no change	no	-1.49908	-1.18111	p24|control
TGME49_278530-t26_1-p1	38487.6	33613.3	0.008946	0.8734	-0.1953	0.0258	no change	no	-2.04789	-1.58821	p24|control
TGME49_270320.P2732	34349.2	37675.4	0.0007931	1.097	0.1336	0.004897	no change	no	-3.09523	-2.30918	p24|control
TGME49_295710-t26_1-p1	37110.1	34827.7	4.275e-05	0.9385	-0.09157	0.0009282	no change	no	-4.27778	-3.0277	p24|control
TGME49_235020.P1548	37741.8	34094.6	0.005268	0.9034	-0.1466	0.01751	no change	no	-2.27753	-1.75647	p24|control
TGME49_238040.P1640	30060.7	41676.1	1.952e-06	1.386	0.4709	0.000248	no change	no	-4.92256	-3.58838	p24|control
TGME49_209260.P673	29006.9	42642.4	5.652e-05	1.47	0.5558	0.001083	no change	no	-4.17705	-2.96138	p24|control
TGME49_222840.P1063	31881.7	39732.5	0.002466	1.246	0.3173	0.01032	no change	no	-2.60625	-1.9859	p24|control
TGME49_310150.P3598	31612.6	39635.8	1.466e-06	1.254	0.3265	0.0002163	no change	no	-4.94059	-3.64532	p24|control
TGME49_218280.P936	33535.8	37468.3	0.0006642	1.117	0.1596	0.004354	no change	no	-3.17121	-2.36012	p24|control
TGME49_244200-t26_1-p1	30325.6	40345.6	9.921e-06	1.33	0.4114	0.0004408	no change	no	-4.70069	-3.34602	p24|control
TGME49_235160-t26_1-p1	38710.3	31853	0.0002552	0.8229	-0.2812	0.002436	no change	no	-3.57643	-2.61154	p24|control
TGME49_267330.P2598	32364	38170.9	0.0002713	1.179	0.2376	0.002522	no change	no	-3.55083	-2.59654	p24|control
TGME49_217540.P909	33886.6	36644.2	0.02689	1.081	0.1124	0.05828	no change	no	-1.57025	-1.23441	p24|control
TGME49_236910.P1606	37217.5	33174.4	0.01325	0.8914	-0.1659	0.03458	no change	no	-1.87746	-1.46105	p24|control
TGME49_266460.P2569	33810.7	36237.4	0.3229	1.072	0.1003	0.4178	no change	no	-0.490919	-0.379021	p24|control
TGME49_256000-t26_1-p1	34178.9	35867.6	0.1854	1.049	0.06901	0.267	no change	no	-0.731867	-0.573472	p24|control
TGME49_231910.P1430	30558.7	39442.3	6.391e-05	1.291	0.3685	0.001167	no change	no	-4.1313	-2.92922	p24|control
TGME49_271888.P2827	29831.7	39980.6	3.807e-06	1.34	0.4222	0.0003127	no change	no	-4.8599	-3.4912	p24|control
TGME49_256090.P2133	28684.8	40905	3.293e-05	1.426	0.512	0.0008001	no change	no	-4.36724	-3.09146	p24|control
TGME49_252630-t26_1-p1	30491.8	38975.3	4.779e-05	1.278	0.3539	0.0009897	no change	no	-4.23815	-3.00013	p24|control
TGME49_229180-t26_1-p1	35999.9	33465.6	0.001262	0.9296	-0.1053	0.00666	no change	no	-2.89551	-2.17587	p24|control
TGME49_280380-t26_1-p1	34974.4	34476.7	0.6777	0.9858	-0.02063	0.7497	no change	no	-0.168956	-0.125107	p24|control
TGME49_205180-t26_1-p1	36299.6	33137.2	0.002375	0.9129	-0.1315	0.01005	no change	no	-2.62251	-1.9974	p24|control
TGME49_218240-t26_1-p1	36396.9	32641	0.001553	0.8968	-0.1571	0.007576	no change	no	-2.80604	-2.11999	p24|control
TGME49_201700-t26_1-p1	35465.2	33482.8	0.05744	0.9441	-0.08299	0.1045	no change	no	-1.24071	-0.980842	p24|control
TGME49_220100-t26_1-p1	31810.9	36883	3.287e-05	1.159	0.2129	0.0008001	no change	no	-4.36785	-3.09146	p24|control
TGME49_314100-t26_1-p1	37241.7	31448.8	0.0004419	0.8444	-0.244	0.003405	no change	no	-3.34496	-2.46661	p24|control
TGME49_262040.P2391	36317.7	32288.8	0.0002942	0.8891	-0.1696	0.002667	no change	no	-3.51684	-2.57235	p24|control
TGME49_288860.P3194	34787.2	33733.1	0.04167	0.9697	-0.04439	0.08141	no change	no	-1.38007	-1.08927	p24|control
TGME49_201880.P478	29657.4	38862.4	0.0003492	1.31	0.3896	0.002981	no change	no	-3.44466	-2.52418	p24|control
TGME49_264440-t26_1-p1	31700.2	36659.4	0.0004096	1.156	0.2091	0.00326	no change	no	-3.37716	-2.48545	p24|control
TGME49_205240-t26_1-p1	32545.2	35467.8	0.001232	1.09	0.1243	0.006541	no change	no	-2.90588	-2.18369	p24|control
TGME49_223140-t26_1-p1	34209.9	33617.7	0.2282	0.9827	-0.02518	0.3163	no change	no	-0.641665	-0.499887	p24|control
TGME49_223930.P1098	33077.6	34708	0.1227	1.049	0.06901	0.1922	no change	no	-0.91112	-0.716224	p24|control
TGME49_278660.P3007	32879.8	34815.2	0.0001606	1.059	0.0827	0.001901	no change	no	-3.76802	-2.71874	p24|control
TGME49_228170.P1279	32355	35296.7	0.0004752	1.091	0.1257	0.003524	no change	no	-3.31408	-2.45173	p24|control
TGME49_265530.P2542	35014.8	31939.6	0.001468	0.9122	-0.1326	0.007329	no change	no	-2.83033	-2.13436	p24|control
TGME49_214930.P837	29388.3	37439.3	0.0001745	1.274	0.3494	0.001995	no change	no	-3.734	-2.69789	p24|control
TGME49_240280-t26_1-p1	32653.6	34055.6	0.06125	1.043	0.06074	0.1101	no change	no	-1.21282	-0.958173	p24|control
TGME49_222160-t26_1-p1	28929.4	37561.6	0.0001369	1.298	0.3763	0.001752	no change	no	-3.83298	-2.75399	p24|control
TGME49_313410.P3704	33325.8	33115.9	0.6276	0.9937	-0.009118	0.7057	no change	no	-0.20231	-0.151374	p24|control
TGME49_206610.P594	34483.5	31944.8	0.02	0.9264	-0.1103	0.04632	no change	no	-1.69875	-1.33414	p24|control
TGME49_260630.P2334	32612.8	33713.6	0.09694	1.034	0.04824	0.1585	no change	no	-1.01345	-0.799943	p24|control
TGME49_311230.P3639	31220.5	35074.5	3.53e-05	1.123	0.1674	0.0008249	no change	no	-4.3439	-3.07837	p24|control
TGME49_275690.P2959	30277.9	36010.6	2.295e-05	1.189	0.2497	0.0006515	no change	no	-4.48214	-3.17947	p24|control
TGME49_292220-t26_1-p1	32758.3	33485.1	0.2937	1.022	0.0314	0.3879	no change	no	-0.532081	-0.411269	p24|control
TGME49_315930-t26_1-p1	30237.3	35962.9	0.004696	1.189	0.2497	0.01612	no change	no	-2.32735	-1.79237	p24|control
TGME49_210840-t26_1-p1	33944.4	31996.3	0.001491	0.9426	-0.08528	0.007355	no change	no	-2.82362	-2.13283	p24|control
TGME49_215610.P864	30792.3	35021.7	0.2685	1.137	0.1852	0.3606	no change	no	-0.57104	-0.442962	p24|control
TGME49_299810.P3445	33501.1	32204	0.02093	0.9613	-0.05694	0.04813	no change	no	-1.67902	-1.31749	p24|control
TGME49_230850.P1387	30600.6	35060.9	0.004466	1.146	0.1966	0.01562	no change	no	-2.34911	-1.80604	p24|control
TGME49_299110.P3435	28031.6	37550.2	9.317e-06	1.34	0.4222	0.0004354	no change	no	-4.71406	-3.35125	p24|control
TGME49_291680-t26_1-p1	33959.4	31480.2	0.01544	0.927	-0.1094	0.03859	no change	no	-1.81107	-1.41341	p24|control
TGME49_283850-t26_1-p1	36054.6	29317.9	8.46e-05	0.8132	-0.2983	0.001358	no change	no	-4.02411	-2.86391	p24|control
TGME49_202390-t26_1-p1	31352.8	33974.2	0.006856	1.084	0.1164	0.02113	no change	no	-2.1633	-1.6749	p24|control
TGME49_250750-t26_1-p1	33031	32080.7	0.2297	0.9712	-0.04216	0.318	no change	no	-0.63882	-0.497559	p24|control
TGME49_258870.P2246	24568.2	40519.3	3.575e-07	1.649	0.7216	0.0001211	up	yes	-4.98475	-3.8824	p24|control
TGME49_312150-t26_1-p1	29920	34970.3	0.0008926	1.169	0.2253	0.005283	no change	no	-3.0445	-2.2763	p24|control
TGME49_250820.P1965	31676.5	33169.1	0.1357	1.047	0.06626	0.2083	no change	no	-0.867388	-0.68129	p24|control
TGME49_267500.P2603	31214.9	33604.3	0.1054	1.077	0.107	0.1699	no change	no	-0.977118	-0.769781	p24|control
TGME49_221670-t26_1-p1	33334.7	31368.5	7.437e-05	0.941	-0.08773	0.00128	no change	no	-4.07381	-2.88941	p24|control
TGME49_293570.P3309	30347.6	34084	0.0002585	1.123	0.1674	0.002458	no change	no	-3.57106	-2.60765	p24|control
TGME49_261010.P2347	30439.4	33982.6	0.0185	1.116	0.1583	0.04374	no change	no	-1.73259	-1.35902	p24|control
TGME49_207140.P607	19020.2	45356.1	0.0002358	2.385	1.254	0.002358	up	yes	-3.60942	-2.62562	p24|control
TGME49_314820-t26_1-p1	28185.7	35870.7	1.726e-05	1.273	0.3482	0.0005846	no change	no	-4.56447	-3.22578	p24|control
TGME49_245620.P1813	34517.5	29473.2	0.008989	0.8539	-0.2279	0.02588	no change	no	-2.04581	-1.58687	p24|control
TGME49_235700-t26_1-p1	27367.3	36594.8	2.914e-06	1.337	0.419	0.0002873	no change	no	-4.88894	-3.52681	p24|control
TGME49_205510-t26_1-p1	30574.9	33352.3	0.00166	1.091	0.1257	0.007889	no change	no	-2.77728	-2.10243	p24|control
TGME49_244370.P1788	28073.7	35813	0.0004183	1.276	0.3516	0.003311	no change	no	-3.36825	-2.47873	p24|control
TGME49_286120-t26_1-p1	33479.6	30275.9	0.002023	0.9043	-0.1451	0.009046	no change	no	-2.69186	-2.04306	p24|control
TGME49_294790.P3368	29831.5	33859.4	0.001141	1.135	0.1827	0.006192	no change	no	-2.93892	-2.20747	p24|control
TGME49_229000-t26_1-p1	30718.7	32755.3	0.00498	1.066	0.09221	0.01684	no change	no	-2.3019	-1.7734	p24|control
TGME49_209720-t26_1-p1	27407.9	35974	0.0004207	1.313	0.3929	0.003322	no change	no	-3.36583	-2.4773	p24|control
TGME49_258950.P2251	30407.8	32916.6	0.008672	1.083	0.115	0.02517	no change	no	-2.06138	-1.59894	p24|control
TGME49_294050.P3343	28460.9	34737.5	0.01355	1.221	0.2881	0.03513	no change	no	-1.86774	-1.4542	p24|control
TGME49_252360-t26_1-p1	34473.8	28666.1	9.224e-05	0.8315	-0.2662	0.001421	no change	no	-3.99038	-2.84436	p24|control
TGME49_306960-t26_1-p1	31523.7	31470.6	0.8926	0.9983	-0.002455	0.9217	no change	no	-0.0493383	-0.0354057	p24|control
TGME49_233230-t26_1-p1	31210.4	31726.1	0.5247	1.017	0.02432	0.6123	no change	no	-0.280081	-0.213029	p24|control
TGME49_246580-t26_1-p1	29809.7	33111.7	0.008505	1.111	0.1519	0.02479	no change	no	-2.06982	-1.60555	p24|control
TGME49_286080-t26_1-p1	30024.7	32749.6	0.01162	1.091	0.1257	0.03141	no change	no	-1.93442	-1.50279	p24|control
TGME49_201380-t26_1-p1	30927.2	31760.2	0.1689	1.027	0.03844	0.2477	no change	no	-0.772345	-0.606056	p24|control
TGME49_212250.P759	32261.8	30366.5	0.03137	0.9413	-0.08727	0.06553	no change	no	-1.50335	-1.18349	p24|control
TGME49_223410-t26_1-p1	32813.9	29792.6	0.0008892	0.9079	-0.1394	0.005279	no change	no	-3.04614	-2.27663	p24|control
TGME49_246540.P1834	28261.6	34219.2	0.0008739	1.211	0.2762	0.005234	no change	no	-3.0536	-2.28034	p24|control
TGME49_233120.P1494	30964.6	31389.6	0.1627	1.014	0.02006	0.2403	no change	no	-0.788586	-0.619228	p24|control
TGME49_259260-t26_1-p1	28418.7	33671.9	0.0001205	1.185	0.2449	0.00163	no change	no	-3.88439	-2.78516	p24|control
TGME49_293360.P3292	30510.1	31503.8	0.3403	1.033	0.04684	0.4356	no change	no	-0.468125	-0.360902	p24|control
TGME49_202830.P501	31782.1	30181.8	0.03889	0.9496	-0.07461	0.07712	no change	no	-1.41005	-1.11278	p24|control
TGME49_310010.P3589	28161.1	33689.9	0.0003897	1.196	0.2582	0.003156	no change	no	-3.39827	-2.49949	p24|control
TGME49_212270.P761	30548.1	31300.6	0.2529	1.025	0.03562	0.3438	no change	no	-0.597034	-0.463681	p24|control
TGME49_291330-t26_1-p1	30844.3	31004	0.8131	1.005	0.007196	0.8583	no change	no	-0.0898507	-0.0663558	p24|control
TGME49_282180-t26_1-p1	28099.6	33746.1	0.0004376	1.201	0.2642	0.003405	no change	no	-3.34911	-2.46661	p24|control
TGME49_292975-t26_1-p1	28954.9	32827.6	0.003788	1.134	0.1814	0.01402	no change	no	-2.42045	-1.85294	p24|control
TGME49_294200.P3346	30066.4	31705.7	0.001073	1.055	0.07724	0.005941	no change	no	-2.96537	-2.22541	p24|control
TGME49_208790-t26_1-p1	26323	35447	1.079e-05	1.347	0.4297	0.0004536	no change	no	-4.68215	-3.33386	p24|control
TGME49_262920.P2432	27855.3	33821.7	8.926e-05	1.214	0.2798	0.001391	no change	no	-4.00323	-2.85356	p24|control
TGME49_254520-t26_1-p1	30496.1	31107.8	0.3891	1.02	0.02857	0.4868	no change	no	-0.409928	-0.312641	p24|control
TGME49_319850-t26_1-p1	32482.3	28728.1	0.001276	0.8844	-0.1772	0.006699	no change	no	-2.89076	-2.17334	p24|control
TGME49_300310.P3465	28819	32351.8	0.007411	1.123	0.1674	0.02243	no change	no	-2.12954	-1.64898	p24|control
TGME49_250340.P1958	31561.5	29513.1	0.01419	0.9351	-0.09681	0.03622	no change	no	-1.84771	-1.44093	p24|control
TGME49_223485.P1082	26490	34521.4	5.689e-05	1.303	0.3818	0.001086	no change	no	-4.17464	-2.96019	p24|control
TGME49_300280.P3463	31017.6	29940.5	0.3597	0.9653	-0.05095	0.4556	no change	no	-0.444047	-0.341407	p24|control
TGME49_265310-t26_1-p1	27263.2	33618.8	0.0003955	1.233	0.3022	0.003181	no change	no	-3.39201	-2.49607	p24|control
TGME49_242750.P1745	8050.42	52761.3	0.00193	6.554	2.712	0.008757	up	yes	-2.7122	-2.05715	p24|control
TGME49_315110-t26_1-p1	29541.7	31171.4	0.1022	1.055	0.07724	0.1655	no change	no	-0.990507	-0.781176	p24|control
TGME49_239310-t26_1-p1	28793.2	31894	0.006064	1.108	0.148	0.0193	no change	no	-2.21653	-1.71422	p24|control
TGME49_273370.P2899	31557	29063.7	0.001167	0.921	-0.1187	0.006255	no change	no	-2.92922	-2.20308	p24|control
TGME49_232340.P1459	31564.9	28995.3	0.00538	0.9186	-0.1225	0.01778	no change	no	-2.26841	-1.74982	p24|control
TGME49_235340.P1553	28806.6	31724.8	0.006586	1.101	0.1388	0.02051	no change	no	-2.18072	-1.68782	p24|control
TGME49_318700.P3843	31733.8	28659.6	0.05682	0.9031	-0.147	0.1036	no change	no	-1.24542	-0.984598	p24|control
TGME49_270360.P2735	25928.3	34425	0.0003309	1.328	0.4093	0.002889	no change	no	-3.46737	-2.53775	p24|control
TGME49_289580-t26_1-p1	25870	34305.4	1.811e-05	1.326	0.4071	0.0005987	no change	no	-4.55114	-3.2156	p24|control
TGME49_500415.P314	30338.9	29508.9	0.8911	0.9726	-0.04008	0.9209	no change	no	-0.0500687	-0.0357828	p24|control
TGME49_267140-t26_1-p1	26146.8	33685.9	0.0019	1.288	0.3651	0.008679	no change	no	-2.71897	-2.06103	p24|control
TGME49_314790-t26_1-p1	29235.8	30570	0.1703	1.046	0.06488	0.2492	no change	no	-0.76876	-0.603435	p24|control
TGME49_244440-t26_1-p1	41326.1	18309.6	1.858e-05	0.4431	-1.174	0.0006067	down	yes	-4.54394	-3.20993	p24|control
TGME49_205010-t26_1-p1	30319.6	29152.3	0.0074	0.9615	-0.05664	0.02242	no change	no	-2.13018	-1.64917	p24|control
TGME49_320210-t26_1-p1	29645.7	29812.6	0.4122	1.006	0.00863	0.5084	no change	no	-0.384881	-0.293786	p24|control
TGME49_245670-t26_1-p1	27213.4	32057.4	0.000102	1.178	0.2363	0.001499	no change	no	-3.95078	-2.82131	p24|control
TGME49_286590-t26_1-p1	27024.5	32164.8	0.001917	1.19	0.251	0.008718	no change	no	-2.71512	-2.05909	p24|control
TGME49_259010.P2256	27783.6	31273.6	3.117e-05	1.126	0.1712	0.0007751	no change	no	-4.38542	-3.10508	p24|control
TGME49_226500-t26_1-p1	25875.8	33025.8	0.0001407	1.276	0.3516	0.001782	no change	no	-3.82189	-2.74666	p24|control
TGME49_254690.P2068	28072.4	30798.1	0.003465	1.097	0.1336	0.01315	no change	no	-2.45905	-1.88074	p24|control
TGME49_294350.P3353	30076.3	28735.1	0.005651	0.9554	-0.06582	0.0184	no change	no	-2.24711	-1.73495	p24|control
TGME49_294280-t26_1-p1	30488.4	28313.4	0.1001	0.9287	-0.1067	0.1628	no change	no	-0.999523	-0.788319	p24|control
TGME49_250830-t26_1-p1	28546.2	30037.5	0.2322	1.052	0.07313	0.3206	no change	no	-0.634119	-0.494023	p24|control
TGME49_297960-t26_1-p1	26849.4	31709.5	0.003417	1.181	0.24	0.01304	no change	no	-2.46509	-1.88439	p24|control
TGME49_312530.P3674	29889.2	28571.8	0.1917	0.9559	-0.06507	0.2745	no change	no	-0.717355	-0.561442	p24|control
TGME49_247220-t26_1-p1	29982	28349.5	0.01271	0.9455	-0.08085	0.03356	no change	no	-1.89551	-1.47405	p24|control
TGME49_297470.P3409	27101.6	30977.7	0.0008079	1.143	0.1928	0.004947	no change	no	-3.0873	-2.30478	p24|control
TGME49_226380.P1204	27030.5	30929.3	0.002295	1.144	0.1941	0.009833	no change	no	-2.63733	-2.00687	p24|control
TGME49_226980-t26_1-p1	27379.1	30572.9	0.006463	1.117	0.1596	0.02022	no change	no	-2.18889	-1.694	p24|control
TGME49_261440.P2362	29418.4	28469.7	0.1059	0.9678	-0.04722	0.1704	no change	no	-0.975063	-0.768505	p24|control
TGME49_319730-t26_1-p1	28905.8	28931.4	0.9622	1.001	0.001442	0.9707	no change	no	-0.0167301	-0.0129105	p24|control
TGME49_311480.P3651	29877.6	27816.8	0.1108	0.931	-0.1031	0.177	no change	no	-0.955421	-0.752002	p24|control
TGME49_254940-t26_1-p1	30666.5	26790.4	0.0008891	0.8736	-0.195	0.005279	no change	no	-3.04619	-2.27663	p24|control
TGME49_272660.P2878	41236.6	16193.5	1.091e-06	0.3927	-1.349	0.0002066	down	yes	-4.95503	-3.66434	p24|control
TGME49_298970.P3432	30665	26743	0.01367	0.8721	-0.1974	0.03529	no change	no	-1.86391	-1.45223	p24|control
TGME49_249530.P1935	29242	28027.7	0.0216	0.9585	-0.06115	0.04931	no change	no	-1.66535	-1.30698	p24|control
TGME49_266990-t26_1-p1	29846.9	27337.5	0.009941	0.9159	-0.1267	0.02791	no change	no	-2.00213	-1.55408	p24|control
TGME49_213910-t26_1-p1	25146.1	31846.6	0.0001092	1.266	0.3403	0.001554	no change	no	-3.92372	-2.80576	p24|control
TGME49_231600.P1421	31510.5	25397.4	0.0001322	0.806	-0.3111	0.001725	no change	no	-3.8471	-2.7607	p24|control
TGME49_205320-t26_1-p1	32838.6	24067.2	0.0005059	0.7329	-0.4483	0.003648	no change	no	-3.28743	-2.43676	p24|control
TGME49_273130.P2892	29963.6	26924.4	0.00871	0.8986	-0.1542	0.02524	no change	no	-2.05948	-1.59774	p24|control
TGME49_226570.P1214	27760.4	29031.6	0.3829	1.046	0.06488	0.4806	no change	no	-0.416903	-0.318207	p24|control
TGME49_247410.P1854	25891.5	30878	0.002603	1.193	0.2546	0.01074	no change	no	-2.58286	-1.96859	p24|control
TGME49_320480-t26_1-p1	27773.7	28745.7	0.03814	1.035	0.04963	0.07596	no change	no	-1.41851	-1.11936	p24|control
TGME49_312100.P3662	27241.1	29204.3	0.00364	1.072	0.1003	0.01365	no change	no	-2.43771	-1.86455	p24|control
TGME49_321400-t26_1-p1	27282.5	28999.2	0.08088	1.063	0.08814	0.1378	no change	no	-1.09211	-0.860719	p24|control
TGME49_202870.P502	29749.6	26446.4	0.001331	0.889	-0.1697	0.006882	no change	no	-2.87257	-2.16165	p24|control
TGME49_306670.P3528	23399.3	32606.5	5.49e-05	1.393	0.4782	0.001067	no change	no	-4.18776	-2.96778	p24|control
TGME49_318525.P3834	17840.8	38144.7	2.386e-06	2.138	1.096	0.0002752	up	yes	-4.90707	-3.54485	p24|control
TGME49_320020.P3868	31409.2	24383.5	0.0004706	0.7763	-0.3653	0.003519	no change	no	-3.31822	-2.45235	p24|control
TGME49_207770-t26_1-p1	28509.3	27282.6	0.04199	0.957	-0.06341	0.0819	no change	no	-1.37675	-1.08666	p24|control
TGME49_244310-t26_1-p1	29757.9	25940.9	0.001853	0.8717	-0.1981	0.008525	no change	no	-2.72979	-2.0688	p24|control
TGME49_214575-t26_1-p1	27447	28171.7	0.7103	1.026	0.03703	0.7782	no change	no	-0.148552	-0.108903	p24|control
TGME49_206590.P593	28779.7	26670.1	0.0001555	0.9267	-0.1098	0.001872	no change	no	-3.7812	-2.72538	p24|control
TGME49_248370.P1885	26483.5	28691.9	0.002122	1.083	0.115	0.009344	no change	no	-2.67121	-2.029	p24|control
TGME49_220950-t26_1-p1	27611.4	27555.1	0.8864	0.998	-0.002888	0.9166	no change	no	-0.0523654	-0.0378154	p24|control
TGME49_294860.P3372	31362.6	23799.5	0.004247	0.7588	-0.3982	0.01507	no change	no	-2.3709	-1.8216	p24|control
TGME49_290005.P3222	27480.7	27676.8	0.427	1.007	0.01006	0.522	no change	no	-0.369562	-0.282321	p24|control
TGME49_234420-t26_1-p1	26389.8	28704.4	0.00325	1.088	0.1217	0.01262	no change	no	-2.48678	-1.8986	p24|control
TGME49_229210.P1315	27754.4	27248.1	0.298	0.9818	-0.0265	0.3921	no change	no	-0.525769	-0.406592	p24|control
TGME49_240690.P1712	35209.4	19698.9	8.192e-06	0.5595	-0.8378	0.0004295	down	yes	-4.74012	-3.35704	p24|control
TGME49_237220-t26_1-p1	29219.8	25605.5	0.0007245	0.8763	-0.1905	0.004578	no change	no	-3.13401	-2.33838	p24|control
TGME49_307850-t26_1-p1	25992.4	28818.9	0.001581	1.109	0.1493	0.007671	no change	no	-2.79833	-2.11458	p24|control
TGME49_213900.P813	28540.5	26186.2	0.131	0.9175	-0.1242	0.2026	no change	no	-0.882696	-0.693339	p24|control
TGME49_258930-t26_1-p1	25728.7	28871.3	0.01085	1.122	0.1661	0.02993	no change	no	-1.96417	-1.52375	p24|control
TGME49_244650.P1800	30322.6	24259.2	5.611e-06	0.8	-0.3219	0.00039	no change	no	-4.80657	-3.39794	p24|control
TGME49_286920-t26_1-p1	27442	26967.2	0.2706	0.9827	-0.02518	0.3629	no change	no	-0.567656	-0.440201	p24|control
TGME49_277720-t26_1-p1	25443.2	28907.8	0.003708	1.136	0.184	0.01381	no change	no	-2.42969	-1.85949	p24|control
TGME49_224130-t26_1-p1	31368	22859.1	0.0006591	0.7287	-0.4566	0.004336	no change	no	-3.17451	-2.36191	p24|control
TGME49_232660-t26_1-p1	28040.1	26156.5	0.001365	0.9328	-0.1004	0.007005	no change	no	-2.8617	-2.15397	p24|control
TGME49_259630.P2283	26698.8	27375.3	0.4512	1.025	0.03562	0.5451	no change	no	-0.345621	-0.263516	p24|control
TGME49_216140.P877	14900.4	39103.8	2.69e-07	2.624	1.392	0.0001122	up	yes	-4.98847	-3.91293	p24|control
TGME49_244250-t26_1-p1	24830.8	29128.9	0.0005393	1.173	0.2302	0.003802	no change	no	-3.26019	-2.41885	p24|control
TGME49_201860.P477	32176.3	21767.7	0.0005463	0.6765	-0.5638	0.003836	no change	no	-3.25469	-2.41499	p24|control
TGME49_315920.P3794	26279.4	27633.9	0.06627	1.052	0.07313	0.1171	no change	no	-1.17862	-0.931406	p24|control
TGME49_233450-t26_1-p1	28427	25277.3	0.001928	0.8892	-0.1694	0.008755	no change	no	-2.71265	-2.05725	p24|control
TGME49_214970-t26_1-p1	28550.2	25129.9	0.0002972	0.8802	-0.1841	0.002683	no change	no	-3.51258	-2.56976	p24|control
TGME49_227920-t26_1-p1	24591.7	29069.3	0.003273	1.182	0.2412	0.01267	no change	no	-2.48373	-1.89688	p24|control
TGME49_208530-t26_1-p1	28096.9	25528.3	0.03155	0.9086	-0.1383	0.06574	no change	no	-1.50086	-1.1821	p24|control
TGME49_258820-t26_1-p1	23244.7	30306.7	0.01693	1.304	0.3829	0.04104	no change	no	-1.77109	-1.38669	p24|control
TGME49_500435.P334	26190.1	27097.2	0.171	1.035	0.04963	0.2501	no change	no	-0.766978	-0.601869	p24|control
TGME49_230340.P1364	24476.2	28702.2	0.001267	1.173	0.2302	0.006679	no change	no	-2.89381	-2.17464	p24|control
TGME49_310630.P3617	25203.4	27919.5	0.01229	1.108	0.148	0.03275	no change	no	-1.91009	-1.48466	p24|control
TGME49_226000-t26_1-p1	23776	29283.3	4.582e-06	1.232	0.301	0.0003405	no change	no	-4.83618	-3.45531	p24|control
TGME49_202380-t26_1-p1	25154.5	27740.9	0.001203	1.103	0.1414	0.006418	no change	no	-2.91614	-2.19192	p24|control
TGME49_306030.P3514	22493.4	30343.1	8.909e-06	1.349	0.4319	0.0004304	no change	no	-4.72333	-3.35615	p24|control
TGME49_257490-t26_1-p1	26246.3	26451.9	0.7874	1.008	0.0115	0.8396	no change	no	-0.103799	-0.0759224	p24|control
TGME49_236950-t26_1-p1	26337	26302.5	0.9633	0.9987	-0.001877	0.9713	no change	no	-0.0162339	-0.0126421	p24|control
TGME49_263180.P2451	25298.8	27324.3	0.02385	1.08	0.111	0.05339	no change	no	-1.62233	-1.27246	p24|control
TGME49_214490-t26_1-p1	27438.7	25153.3	0.001744	0.9167	-0.1255	0.008186	no change	no	-2.75597	-2.0864	p24|control
TGME49_253730-t26_1-p1	27639.5	24929.4	0.007405	0.9019	-0.149	0.02243	no change	no	-2.12989	-1.64898	p24|control
TGME49_208440.P643	23116.6	29425	0.004632	1.273	0.3482	0.01597	no change	no	-2.33329	-1.79642	p24|control
TGME49_316255.P3801	20340.3	32165.1	0.00475	1.581	0.6608	0.01623	up	yes	-2.32239	-1.78941	p24|control
TGME49_301420.P3478	25186.3	27304.8	0.001751	1.084	0.1164	0.008202	no change	no	-2.75424	-2.08555	p24|control
TGME49_221320-t26_1-p1	27506.8	24915.6	0.0001504	0.9058	-0.1427	0.001853	no change	no	-3.7948	-2.72979	p24|control
TGME49_313070-t26_1-p1	22955.7	29328	0.0001519	1.278	0.3539	0.001854	no change	no	-3.79075	-2.72955	p24|control
TGME49_271440.P2815	25460.2	26800.9	0.006363	1.053	0.07451	0.02002	no change	no	-2.19566	-1.69832	p24|control
TGME49_219140-t26_1-p1	28022	24222	0.03579	0.8644	-0.2102	0.07253	no change	no	-1.44612	-1.13942	p24|control
TGME49_306970-t26_1-p1	25128.7	27059.2	0.0058	1.077	0.107	0.01874	no change	no	-2.23582	-1.727	p24|control
TGME49_294640-t26_1-p1	28891.8	23014.9	5.461e-05	0.7966	-0.3281	0.001065	no change	no	-4.1897	-2.96859	p24|control
TGME49_205570-t26_1-p1	22557.9	29345.8	0.0002427	1.301	0.3796	0.002382	no change	no	-3.59739	-2.62124	p24|control
TGME49_231480.P1420	26984.1	24839.2	6.804e-06	0.9205	-0.1195	0.0003998	no change	no	-4.77459	-3.38743	p24|control
TGME49_318580.P3837	25724.5	26076.2	0.477	1.014	0.02006	0.5698	no change	no	-0.321473	-0.24427	p24|control
TGME49_315610-t26_1-p1	25383.5	26269.8	0.7135	1.035	0.04963	0.7807	no change	no	-0.1466	-0.10751	p24|control
TGME49_279420-t26_1-p1	25292.7	26137.9	0.02716	1.033	0.04684	0.05874	no change	no	-1.56591	-1.23099	p24|control
TGME49_202770.P500	27015.8	24408.3	0.0008467	0.9035	-0.1464	0.005119	no change	no	-3.06717	-2.28997	p24|control
TGME49_268570.P2639	27736.2	23675.8	0.0004533	0.8536	-0.2284	0.003446	no change	no	-3.33414	-2.46143	p24|control
TGME49_267430-t26_1-p1	22793.3	28606.4	0.000197	1.255	0.3277	0.002162	no change	no	-3.68403	-2.66314	p24|control
TGME49_257150.P2160	27079.2	24311.8	0.02123	0.8978	-0.1555	0.04871	no change	no	-1.67285	-1.31229	p24|control
TGME49_321640.P3898	22640.5	28736.5	5.196e-05	1.269	0.3437	0.001039	no change	no	-4.20789	-2.97922	p24|control
TGME49_258390.P2219	23012.9	28321	2.55e-07	1.231	0.2998	0.0001122	no change	no	-4.98906	-3.91293	p24|control
TGME49_310000.P3588	23799.6	27469.9	6.298e-05	1.154	0.2066	0.001157	no change	no	-4.1368	-2.93293	p24|control
TGME49_294250-t26_1-p1	22578.7	28554.6	0.001579	1.265	0.3391	0.007671	no change	no	-2.79888	-2.11458	p24|control
TGME49_269180.P2669	27600.1	23459.5	0.0003352	0.85	-0.2345	0.002907	no change	no	-3.46193	-2.53506	p24|control
TGME49_255420.P2099	24762.1	26247.7	0.08444	1.06	0.08406	0.1425	no change	no	-1.0734	-0.846155	p24|control
TGME49_310860-t26_1-p1	25704.8	25131.6	0.3849	0.9777	-0.03254	0.4826	no change	no	-0.414641	-0.316404	p24|control
TGME49_267420-t26_1-p1	24597.6	26183.2	0.00316	1.064	0.0895	0.01235	no change	no	-2.49894	-1.90798	p24|control
TGME49_305340.P3502	25506.7	25272.6	0.3406	0.9908	-0.01333	0.4358	no change	no	-0.467743	-0.360703	p24|control
TGME49_219700-t26_1-p1	26568.6	24202.2	0.0001328	0.9109	-0.1346	0.001727	no change	no	-3.84527	-2.7602	p24|control
TGME49_295340-t26_1-p1	25337.4	25382.4	0.9166	1.002	0.002883	0.9385	no change	no	-0.0378154	-0.0275611	p24|control
TGME49_274060-t26_1-p1	20272.5	30373.7	6.041e-07	1.498	0.583	0.0001472	no change	no	-4.97453	-3.80355	p24|control
TGME49_265370.P2537	21004.6	29640.4	0.0004429	1.411	0.4967	0.003405	no change	no	-3.344	-2.46661	p24|control
TGME49_267370.P2599	23627.4	26999.5	0.02808	1.143	0.1928	0.06039	no change	no	-1.55145	-1.21896	p24|control
TGME49_208590-t26_1-p1	26641	23943.1	3.237e-05	0.8987	-0.1541	0.0007941	no change	no	-4.37294	-3.09469	p24|control
TGME49_232830.P1484	24136.4	26419.8	0.0001989	1.095	0.1309	0.002166	no change	no	-3.68006	-2.66234	p24|control
TGME49_215280.P850	21170.3	29273.2	0.0001399	1.383	0.4678	0.001776	no change	no	-3.8242	-2.74812	p24|control
TGME49_305820-t26_1-p1	24264.6	25784.1	0.02981	1.063	0.08814	0.06315	no change	no	-1.52549	-1.19956	p24|control
TGME49_285180.P3119	24894.2	25122.8	0.6454	1.009	0.01293	0.7206	no change	no	-0.190164	-0.1423	p24|control
TGME49_216790-t26_1-p1	26930.4	23032.9	0.0002655	0.8553	-0.2255	0.002489	no change	no	-3.55988	-2.60223	p24|control
TGME49_211350.P733	27774.5	22183.2	0.01547	0.7987	-0.3243	0.0386	no change	no	-1.81023	-1.4133	p24|control
TGME49_290970.P3241	13566.5	36309.5	1.357e-06	2.676	1.42	0.0002163	up	yes	-4.94474	-3.64532	p24|control
TGME49_283540.P3091	23048.6	26581	0.04119	1.153	0.2054	0.08068	no change	no	-1.3851	-1.09318	p24|control
TGME49_211710-t26_1-p1	23225.9	26369.9	0.02696	1.135	0.1827	0.05838	no change	no	-1.56912	-1.23366	p24|control
TGME49_293430.P3297	22125	27366.6	0.0006965	1.237	0.3068	0.004489	no change	no	-3.15089	-2.34688	p24|control
TGME49_225310.P1163	24617.6	24841.6	0.6313	1.009	0.01293	0.7092	no change	no	-0.199757	-0.149225	p24|control
TGME49_238190-t26_1-p1	24339.6	25091.5	0.1491	1.031	0.04404	0.2244	no change	no	-0.826493	-0.648958	p24|control
TGME49_229930-t26_1-p1	23466.8	25962.6	0.03851	1.106	0.1454	0.07656	no change	no	-1.41431	-1.11594	p24|control
TGME49_253290.P2015	25896.5	23471.2	0.001489	0.9063	-0.1419	0.007354	no change	no	-2.8242	-2.13289	p24|control
TGME49_313560-t26_1-p1	26640.4	22701.2	0.01938	0.8521	-0.2309	0.04526	no change	no	-1.71242	-1.34419	p24|control
TGME49_245450.P1805	21154.1	28175.2	0.002121	1.332	0.4136	0.009344	no change	no	-2.67142	-2.029	p24|control
TGME49_218540-t26_1-p1	21318.6	27945.9	6.34e-07	1.311	0.3907	0.0001472	no change	no	-4.9733	-3.80355	p24|control
TGME49_229030.P1309	23619.3	25605.9	0.01455	1.084	0.1164	0.03692	no change	no	-1.83684	-1.43262	p24|control
TGME49_257380.P2170	22904.9	26224.7	0.01303	1.145	0.1953	0.03415	no change	no	-1.88472	-1.46648	p24|control
TGME49_312600-t26_1-p1	23695.8	25419.7	0.1141	1.073	0.1017	0.181	no change	no	-0.942676	-0.742297	p24|control
TGME49_318710-t26_1-p1	25188.3	23869.2	0.07324	0.9476	-0.07765	0.1271	no change	no	-1.13519	-0.89582	p24|control
TGME49_227948.P1267	22637.3	26288.6	2.033e-06	1.161	0.2154	0.0002505	no change	no	-4.91963	-3.58419	p24|control
TGME49_231130.P1404	23237.5	25682	0.006068	1.105	0.144	0.0193	no change	no	-2.21624	-1.71422	p24|control
TGME49_258210.P2213	24918.5	23954.9	0.06913	0.9613	-0.05694	0.1213	no change	no	-1.16027	-0.916103	p24|control
TGME49_297880.P3423	26634.9	22198.6	4.802e-05	0.8334	-0.2629	0.0009897	no change	no	-4.23642	-3.00013	p24|control
TGME49_272710.P2881	26157.6	22562.1	0.004234	0.8625	-0.2134	0.01504	no change	no	-2.37222	-1.82246	p24|control
TGME49_233110-t26_1-p1	24863.4	23846.6	0.08317	0.9591	-0.06025	0.1409	no change	no	-1.07998	-0.851058	p24|control
TGME49_257040-t26_1-p1	23004.9	25651.6	0.2121	1.115	0.157	0.2983	no change	no	-0.673439	-0.525332	p24|control
TGME49_239800.P1687	22951	25654	0.005682	1.118	0.1609	0.01847	no change	no	-2.24474	-1.7333	p24|control
TGME49_225940.P1185	21087.4	27440.2	0.0004938	1.301	0.3796	0.003614	no change	no	-3.29774	-2.44081	p24|control
TGME49_265150-t26_1-p1	24663	23847	0.01256	0.9669	-0.04856	0.03331	no change	no	-1.90066	-1.4773	p24|control
TGME49_255190.P2086	24283.5	24179	0.6355	0.9957	-0.006217	0.7123	no change	no	-0.196878	-0.147331	p24|control
TGME49_231970.P1434	23682	24728.3	0.07911	1.044	0.06212	0.1354	no change	no	-1.10171	-0.868349	p24|control
TGME49_236070.P1587	19177.7	29150	9.186e-06	1.52	0.6041	0.000433	up	yes	-4.71702	-3.3536	p24|control
TGME49_271930.P2831	22987.5	25307.1	6.11e-05	1.101	0.1388	0.001134	no change	no	-4.14813	-2.94157	p24|control
TGME49_215350-t26_1-p1	20712.5	27553.4	9.59e-05	1.33	0.4114	0.001462	no change	no	-3.9751	-2.83209	p24|control
TGME49_210408.P710	23987.2	24267.7	0.9361	1.012	0.01721	0.9523	no change	no	-0.0286731	-0.0212217	p24|control
TGME49_286600.P3158	21154.6	26952.1	0.0002342	1.274	0.3494	0.002356	no change	no	-3.61225	-2.62599	p24|control
TGME49_273930-t26_1-p1	20696.4	27354.6	2.019e-05	1.322	0.4027	0.0006267	no change	no	-4.52014	-3.19607	p24|control
TGME49_261710-t26_1-p1	24424.8	23598.6	0.1684	0.9662	-0.04961	0.2471	no change	no	-0.773632	-0.60711	p24|control
TGME49_214250.P820	22940.6	25060.3	0.05556	1.092	0.127	0.1018	no change	no	-1.25516	-0.99221	p24|control
TGME49_269250.P2674	24731.3	23180.3	0.2306	0.9373	-0.09342	0.3191	no change	no	-0.637122	-0.49606	p24|control
TGME49_202500.P492	22324	25566.1	0.008021	1.145	0.1953	0.02368	no change	no	-2.09523	-1.62543	p24|control
TGME49_271820-t26_1-p1	24080.6	23772.8	0.4818	0.9872	-0.01859	0.5742	no change	no	-0.317124	-0.240929	p24|control
TGME49_223680.P1089	25537.8	22169.9	9.914e-05	0.8681	-0.2041	0.001489	no change	no	-3.96202	-2.8242	p24|control
TGME49_228210.P1283	22556.5	25089.1	0.00459	1.112	0.1532	0.0159	no change	no	-2.33724	-1.79833	p24|control
TGME49_263130-t26_1-p1	25098.4	22513.9	0.005067	0.897	-0.1568	0.01706	no change	no	-2.29439	-1.76777	p24|control
TGME49_227910.P1266	21423.2	26180.6	0.02417	1.222	0.2892	0.05389	no change	no	-1.61654	-1.26841	p24|control
TGME49_315270-t26_1-p1	25412.6	21933.9	0.001388	0.8631	-0.2124	0.007071	no change	no	-2.85449	-2.14991	p24|control
TGME49_311690-t26_1-p1	23281.4	24008.2	0.1898	1.031	0.04404	0.2724	no change	no	-0.721681	-0.564777	p24|control
TGME49_270550.P2772	27328.6	19882.2	0.0001187	0.7275	-0.459	0.001629	no change	no	-3.89042	-2.78542	p24|control
TGME49_291300.P3248	23497.4	23657.9	0.8511	1.007	0.01006	0.8894	no change	no	-0.0700143	-0.050898	p24|control
TGME49_316330-t26_1-p1	21363.4	25774.5	0.0001136	1.206	0.2702	0.001587	no change	no	-3.90798	-2.7967	p24|control
TGME49_282055-t26_1-p1	22670.6	24426.9	0.02274	1.077	0.107	0.05134	no change	no	-1.64302	-1.28946	p24|control
TGME49_284010-t26_1-p1	22823.9	24257.9	0.479	1.063	0.08814	0.5717	no change	no	-0.319655	-0.242824	p24|control
TGME49_272010.P2836	22906	24146.3	0.07965	1.054	0.07587	0.1361	no change	no	-1.09876	-0.86611	p24|control
TGME49_207240.P610	23130.1	23913.3	0.3604	1.034	0.04824	0.4563	no change	no	-0.443203	-0.34074	p24|control
TGME49_209945.P700	21811.9	25210.1	0.04547	1.156	0.2091	0.08735	no change	no	-1.34218	-1.05869	p24|control
TGME49_210370.P708	25190	21813.8	0.003029	0.866	-0.2076	0.01194	no change	no	-2.51727	-1.92263	p24|control
TGME49_230960.P1392	23607.3	23393.6	0.1404	0.9909	-0.01319	0.2138	no change	no	-0.852602	-0.669972	p24|control
TGME49_237140-t26_1-p1	20742.1	26248.7	0.0003604	1.265	0.3391	0.003029	no change	no	-3.43133	-2.51727	p24|control
TGME49_206690.P597	22156.1	24816	0.03169	1.12	0.1635	0.06589	no change	no	-1.49894	-1.18111	p24|control
TGME49_216210-t26_1-p1	24069.5	22895	0.04822	0.9512	-0.07218	0.09124	no change	no	-1.31668	-1.03977	p24|control
TGME49_263580.P2478	24910.2	22053.5	9.98e-05	0.8853	-0.1758	0.001491	no change	no	-3.9594	-2.82362	p24|control
TGME49_249610-t26_1-p1	23614.9	23300.9	0.5406	0.9867	-0.01932	0.6275	no change	no	-0.267116	-0.202379	p24|control
TGME49_251760-t26_1-p1	24243.4	22641.5	0.04117	0.9339	-0.09866	0.08068	no change	no	-1.38531	-1.09318	p24|control
TGME49_309265.P3566	24476.4	22348.5	0.2316	0.9131	-0.1312	0.32	no change	no	-0.635243	-0.494836	p24|control
TGME49_249970.P1953	23171.8	23486.4	0.5484	1.014	0.02006	0.6348	no change	no	-0.260895	-0.197356	p24|control
TGME49_313670.P3718	24214.2	22392.3	0.01346	0.9248	-0.1128	0.03498	no change	no	-1.87063	-1.45606	p24|control
TGME49_310060-t26_1-p1	18285.7	28257.1	5.993e-05	1.545	0.6276	0.00112	up	yes	-4.15534	-2.94692	p24|control
TGME49_240860.P1718	20601	25922.3	6.484e-06	1.258	0.3311	0.0003969	no change	no	-4.78294	-3.39051	p24|control
TGME49_204050.P540	28891.4	17615.3	0.0004331	0.6097	-0.7138	0.003385	down	yes	-3.3535	-2.46916	p24|control
TGME49_307810-t26_1-p1	24006.1	22473.1	0.07763	0.9361	-0.09527	0.1334	no change	no	-1.10991	-0.874812	p24|control
TGME49_310070.P3593	23708.3	22659.8	0.005915	0.9558	-0.06522	0.01896	no change	no	-2.22731	-1.72193	p24|control
TGME49_321570.P3896	17277.1	29004.2	6.587e-06	1.679	0.7476	0.0003969	up	yes	-4.78023	-3.39051	p24|control
TGME49_222952-t26_1-p1	22447	23780.6	0.03119	1.059	0.0827	0.06525	no change	no	-1.50585	-1.18535	p24|control
TGME49_278390-t26_1-p1	19661.4	26429.8	0.0007992	1.344	0.4265	0.004917	no change	no	-3.09194	-2.30742	p24|control
TGME49_500225.P231	16379.5	29661.3	8.715e-06	1.811	0.8568	0.0004295	up	yes	-4.72781	-3.35704	p24|control
TGME49_316140-t26_1-p1	19691.8	26302.4	0.0009907	1.336	0.4179	0.005646	no change	no	-2.9997	-2.24749	p24|control
TGME49_233520.P1509	24162.9	21772.9	9.137e-05	0.9011	-0.1502	0.001415	no change	no	-3.99409	-2.84619	p24|control
TGME49_272290.P2850	22408.5	23447.5	0.03758	1.046	0.06488	0.07512	no change	no	-1.42493	-1.12419	p24|control
TGME49_297970.P3426	20733.7	25080.2	0.0008715	1.21	0.275	0.005234	no change	no	-3.05478	-2.28034	p24|control
TGME49_235490-t26_1-p1	23958.8	21838.1	0.00924	0.9115	-0.1337	0.02635	no change	no	-2.03386	-1.57905	p24|control
TGME49_226550.P1213	22711.2	23085.4	0.6295	1.016	0.0229	0.7073	no change	no	-0.200997	-0.15039	p24|control
TGME49_254650.P2066	23366.8	22382.2	0.1953	0.9579	-0.06205	0.2783	no change	no	-0.709276	-0.555471	p24|control
TGME49_310050-t26_1-p1	23708	22036.3	0.04942	0.9295	-0.1055	0.09296	no change	no	-1.30601	-1.03166	p24|control
TGME49_254120-t26_1-p1	22758.9	22817.8	0.9021	1.003	0.004322	0.9287	no change	no	-0.0447405	-0.0321199	p24|control
TGME49_320180-t26_1-p1	19076.3	26473.4	0.001235	1.388	0.473	0.006552	no change	no	-2.90483	-2.18296	p24|control
TGME49_291950-t26_1-p1	24417.7	21093.8	0.002687	0.8639	-0.2111	0.01096	no change	no	-2.56912	-1.95979	p24|control
TGME49_211260-t26_1-p1	20759.2	24555.3	0.0001784	1.183	0.2425	0.002013	no change	no	-3.72492	-2.694	p24|control
TGME49_211340-t26_1-p1	21991.1	23312	0.4303	1.06	0.08406	0.525	no change	no	-0.366219	-0.279832	p24|control
TGME49_264060-t26_1-p1	21737	23523.6	0.1132	1.082	0.1137	0.1799	no change	no	-0.946115	-0.744945	p24|control
TGME49_242840.P1750	20806.2	24446.3	0.01147	1.175	0.2327	0.03103	no change	no	-1.94006	-1.50808	p24|control
TGME49_306330-t26_1-p1	23689.2	21561.8	0.01642	0.9102	-0.1357	0.04018	no change	no	-1.78436	-1.39588	p24|control
TGME49_262730.P2424	23012.6	22171.6	0.07855	0.9635	-0.05364	0.1348	no change	no	-1.1048	-0.870278	p24|control
TGME49_208560.P648	21466.8	23712.8	0.008535	1.105	0.144	0.02486	no change	no	-2.06829	-1.60432	p24|control
TGME49_300060-t26_1-p1	21558.8	23602.3	0.05129	1.095	0.1309	0.09558	no change	no	-1.28988	-1.01959	p24|control
TGME49_305860-t26_1-p1	22475	22608.2	0.7695	1.006	0.00863	0.8265	no change	no	-0.113786	-0.0827519	p24|control
TGME49_242660-t26_1-p1	23361.8	21590.4	0.01293	0.9242	-0.1137	0.03398	no change	no	-1.88807	-1.46865	p24|control
TGME49_206510.P588	24749.8	20198.5	3.467e-05	0.8161	-0.2932	0.0008244	no change	no	-4.34998	-3.07863	p24|control
TGME49_232600.P1474	25271.4	19530.7	0.0001305	0.7728	-0.3718	0.001717	no change	no	-3.85232	-2.76271	p24|control
TGME49_244690-t26_1-p1	21808.9	22992.9	0.02488	1.054	0.07587	0.05508	no change	no	-1.60398	-1.25893	p24|control
TGME49_500183.P187	22051.8	22729.9	0.1316	1.031	0.04404	0.2031	no change	no	-0.880711	-0.692269	p24|control
TGME49_306400-t26_1-p1	22883.5	21683.9	0.08138	0.9476	-0.07765	0.1385	no change	no	-1.08943	-0.858519	p24|control
TGME49_243910-t26_1-p1	23293.8	21265	0.00952	0.9129	-0.1315	0.02698	no change	no	-2.02091	-1.5688	p24|control
TGME49_309760.P3575	21206.4	23231.7	0.0008198	1.096	0.1322	0.005004	no change	no	-3.08103	-2.29982	p24|control
TGME49_263730.P2489	19470.2	24951.8	4.484e-07	1.282	0.3584	0.0001362	no change	no	-4.98095	-3.83505	p24|control
TGME49_256840.P2142	21930	22482.3	0.2942	1.025	0.03562	0.3883	no change	no	-0.531343	-0.410821	p24|control
TGME49_260540-t26_1-p1	21873.1	22514.2	0.1055	1.029	0.04124	0.1699	no change	no	-0.976706	-0.769781	p24|control
TGME49_217820-t26_1-p1	24506.8	19875.9	0.004047	0.811	-0.3022	0.01461	no change	no	-2.39179	-1.83505	p24|control
TGME49_290030-t26_1-p1	19916.4	24464.6	0.0007119	1.228	0.2963	0.004529	no change	no	-3.14152	-2.34304	p24|control
TGME49_298610.P3430	23533.8	20758.8	0.0005862	0.8821	-0.181	0.003992	no change	no	-3.22461	-2.39772	p24|control
TGME49_318440.P3831	23265.4	20923.8	1.311e-05	0.8994	-0.153	0.000497	no change	no	-4.6362	-3.29499	p24|control
TGME49_269950.P2710	25263.9	18913.6	1.721e-06	0.7486	-0.4177	0.0002319	no change	no	-4.93104	-3.61636	p24|control
TGME49_500109.P410	20467.6	23705.6	0.000756	1.158	0.2116	0.004738	no change	no	-3.11577	-2.32349	p24|control
TGME49_222380.P1057	23641	20522	0.004624	0.8681	-0.2041	0.01597	no change	no	-2.33404	-1.79642	p24|control
TGME49_209140.P671	22943.6	21145.8	0.003149	0.9216	-0.1178	0.01234	no change	no	-2.50045	-1.90833	p24|control
TGME49_276170-t26_1-p1	22910.9	21141.3	0.0001858	0.9228	-0.1159	0.002085	no change	no	-3.70819	-2.67882	p24|control
TGME49_220480.P1000	19987	23749.1	0.1564	1.188	0.2485	0.233	no change	no	-0.805735	-0.632625	p24|control
TGME49_258740.P2238	23819.3	19859.1	0.0004361	0.8337	-0.2624	0.003402	no change	no	-3.35057	-2.46699	p24|control
TGME49_218220.P933	21600.3	21979.1	0.4138	1.018	0.02574	0.5095	no change	no	-0.383199	-0.292847	p24|control
TGME49_209280.P675	21502.2	21986.3	0.392	1.023	0.03281	0.4895	no change	no	-0.406703	-0.310238	p24|control
TGME49_248600.P1896	18201.9	25256.9	0.0001709	1.388	0.473	0.001976	no change	no	-3.74256	-2.70202	p24|control
TGME49_219860-t26_1-p1	22477	20902	0.01277	0.9299	-0.1049	0.03367	no change	no	-1.89347	-1.47263	p24|control
TGME49_237150-t26_1-p1	21398.4	21763.9	0.6875	1.017	0.02432	0.7581	no change	no	-0.162721	-0.120268	p24|control
TGME49_219170.P963	21188.5	21941.2	0.3845	1.036	0.05102	0.4822	no change	no	-0.415092	-0.316764	p24|control
TGME49_309570-t26_1-p1	20367.4	22761.6	0.004245	1.118	0.1609	0.01507	no change	no	-2.3711	-1.8216	p24|control
TGME49_286530.P3155	18058.3	25010.3	0.002427	1.385	0.4699	0.0102	no change	no	-2.61314	-1.99097	p24|control
TGME49_228630-t26_1-p1	20340.6	22713	0.003123	1.117	0.1596	0.01225	no change	no	-2.50404	-1.91151	p24|control
TGME49_263500.P2472	22259.1	20487.5	0.04852	0.9204	-0.1197	0.0916	no change	no	-1.31399	-1.03806	p24|control
TGME49_249870-t26_1-p1	22715.1	20029.3	0.006681	0.8818	-0.1815	0.02069	no change	no	-2.17451	-1.68403	p24|control
TGME49_304990-t26_1-p1	20578.8	22004.8	0.02252	1.069	0.09626	0.05093	no change	no	-1.64724	-1.29294	p24|control
TGME49_500302.P92	20150.4	22321.2	0.001402	1.108	0.148	0.007112	no change	no	-2.85017	-2.1474	p24|control
TGME49_219630-t26_1-p1	20661.3	21789.4	0.01129	1.055	0.07724	0.03073	no change	no	-1.94692	-1.5123	p24|control
TGME49_246340-t26_1-p1	21762.9	20649.5	0.09324	0.9488	-0.07582	0.1538	no change	no	-1.03035	-0.813015	p24|control
TGME49_314830-t26_1-p1	21400.7	20849.7	0.4962	0.9743	-0.03756	0.5862	no change	no	-0.304334	-0.231947	p24|control
TGME49_262640.P2416	17610.9	24620.6	0.01347	1.398	0.4834	0.03498	no change	no	-1.87031	-1.45606	p24|control
TGME49_319520-t26_1-p1	19330.2	22900.9	0.1305	1.185	0.2449	0.2022	no change	no	-0.884356	-0.694197	p24|control
TGME49_245490.P1807	20438	21723.4	0.03275	1.063	0.08814	0.06755	no change	no	-1.48466	-1.17031	p24|control
TGME49_310700-t26_1-p1	20351	21797.7	0.05	1.071	0.09896	0.09375	no change	no	-1.30094	-1.02798	p24|control
TGME49_227870.P1262	19845.4	22043.3	0.07009	1.111	0.1519	0.1226	no change	no	-1.15428	-0.911474	p24|control
TGME49_311890.P3659	22964.2	18920	0.0009475	0.8239	-0.2795	0.005482	no change	no	-3.01886	-2.26027	p24|control
TGME49_299070-t26_1-p1	16259.3	25564.1	1.246e-06	1.572	0.6526	0.0002151	up	yes	-4.949	-3.64762	p24|control
TGME49_240640-t26_1-p1	22889.3	18907.1	0.001518	0.826	-0.2758	0.007452	no change	no	-2.81588	-2.12714	p24|control
TGME49_236920.P1607	20852.7	20920.5	0.9701	1.003	0.004322	0.9767	no change	no	-0.013179	-0.0102344	p24|control
TGME49_270120.P2720	20254.2	21381.5	0.04546	1.056	0.07861	0.08735	no change	no	-1.34228	-1.05869	p24|control
TGME49_264660-t26_1-p1	10825.3	30692.5	4.043e-05	2.835	1.503	0.0009081	up	yes	-4.29731	-3.03711	p24|control
TGME49_246100.P1824	21429.5	19966.3	0.05961	0.9317	-0.1021	0.1074	no change	no	-1.22461	-0.968955	p24|control
TGME49_246930-t26_1-p1	20625.5	20716	0.8813	1.004	0.005759	0.9128	no change	no	-0.0548713	-0.0396196	p24|control
TGME49_320740.P3889	20258.2	21033.1	0.1529	1.038	0.05381	0.2291	no change	no	-0.815564	-0.639956	p24|control
TGME49_228490.P1297	21355.7	19929.4	0.01099	0.9332	-0.09974	0.03025	no change	no	-1.95861	-1.51913	p24|control
TGME49_251950-t26_1-p1	18638.9	22601.2	0.0002505	1.213	0.2786	0.002421	no change	no	-3.58419	-2.61422	p24|control
TGME49_280490-t26_1-p1	21163.3	19994.8	0.03572	0.9448	-0.08192	0.07245	no change	no	-1.44697	-1.1399	p24|control
TGME49_235450.P1561	21972.7	19161.2	0.001485	0.872	-0.1976	0.007354	no change	no	-2.82536	-2.13289	p24|control
TGME49_286750.P3163	21047.8	20082.8	0.01918	0.9542	-0.06764	0.04485	no change	no	-1.71693	-1.34814	p24|control
TGME49_267050-t26_1-p1	16589.6	24449.8	8.468e-05	1.474	0.5597	0.001358	no change	no	-4.02374	-2.86391	p24|control
TGME49_246130-t26_1-p1	22422.1	18531.2	0.0005242	0.8265	-0.2749	0.003725	no change	no	-3.2723	-2.42771	p24|control
TGME49_301180-t26_1-p1	14942.4	25971.4	2.454e-07	1.738	0.7974	0.0001122	up	yes	-4.98947	-3.91293	p24|control
TGME49_212260.P760	20167.1	20736.1	0.2405	1.028	0.03984	0.3299	no change	no	-0.618867	-0.481605	p24|control
TGME49_213670-t26_1-p1	19449	21446.1	0.02504	1.103	0.1414	0.05524	no change	no	-1.60119	-1.25767	p24|control
TGME49_322210-t26_1-p1	19178.7	21660	0.03096	1.129	0.175	0.06494	no change	no	-1.50906	-1.18742	p24|control
TGME49_313270.P3696	22861.9	17957.3	0.0001647	0.7855	-0.3483	0.001928	no change	no	-3.75771	-2.71265	p24|control
TGME49_228000-t26_1-p1	20744.4	20059.7	0.1472	0.967	-0.04841	0.2219	no change	no	-0.832063	-0.653823	p24|control
TGME49_270640-t26_1-p1	19135.2	21667.5	0.005604	1.132	0.1789	0.01829	no change	no	-2.25073	-1.73755	p24|control
TGME49_290840.P3234	18263.4	22508.8	0.0001127	1.232	0.301	0.001583	no change	no	-3.91116	-2.79778	p24|control
TGME49_313290.P3697	20492.3	20226.3	0.4343	0.987	-0.01888	0.5288	no change	no	-0.3622	-0.2767	p24|control
TGME49_300120.P3455	19123.9	21594.1	0.0003558	1.129	0.175	0.00301	no change	no	-3.43676	-2.51999	p24|control
TGME49_219590-t26_1-p1	21143.5	19547.6	0.0002447	0.9245	-0.1133	0.002382	no change	no	-3.59397	-2.62124	p24|control
TGME49_224050-t26_1-p1	21098.8	19530	0.005076	0.9256	-0.1115	0.01706	no change	no	-2.29362	-1.76777	p24|control
TGME49_207060.P603	23503.4	17113.8	0.0004441	0.7281	-0.4578	0.003405	no change	no	-3.34285	-2.46661	p24|control
TGME49_257160-t26_1-p1	17263.6	23274.9	0.01041	1.348	0.4308	0.02895	no change	no	-1.98213	-1.5382	p24|control
TGME49_219660.P980	13504.3	27010	0.02144	2	1	0.04907	up	yes	-1.66857	-1.3091	p24|control
TGME49_254030.P2044	17595.9	22790.7	0.01107	1.295	0.373	0.03033	no change	no	-1.95546	-1.51798	p24|control
TGME49_293580.P3310	20479	19845.3	0.09161	0.9691	-0.04528	0.1515	no change	no	-1.03801	-0.819559	p24|control
TGME49_293510.P3305	19732.9	20511.8	0.02412	1.039	0.0552	0.05381	no change	no	-1.61744	-1.26906	p24|control
TGME49_226910.P1230	21154.6	19081.9	1.739e-05	0.902	-0.1488	0.0005857	no change	no	-4.56241	-3.22497	p24|control
TGME49_218940.P957	18260.6	21938.7	0.00478	1.201	0.2642	0.01631	no change	no	-2.31966	-1.78728	p24|control
TGME49_314740.P3747	20118.7	19908.4	0.2973	0.9895	-0.01523	0.3915	no change	no	-0.52679	-0.407257	p24|control
TGME49_219280-t26_1-p1	20151.6	19871.5	0.4955	0.9861	-0.02019	0.5857	no change	no	-0.304948	-0.232317	p24|control
TGME49_216260-t26_1-p1	20049.7	19879.4	0.4983	0.9915	-0.01232	0.5878	no change	no	-0.3025	-0.230763	p24|control
TGME49_237880.P1637	17851.5	22076.9	0.0009666	1.237	0.3068	0.005563	no change	no	-3.01028	-2.25391	p24|control
TGME49_214750.P831	19485	20397.3	0.02817	1.047	0.06626	0.06056	no change	no	-1.55006	-1.21774	p24|control
TGME49_309950.P3587	19376.3	20502.2	0.0325	1.058	0.08134	0.06711	no change	no	-1.48798	-1.17315	p24|control
TGME49_500306.P96	20454.3	19298.7	0.08104	0.9435	-0.08391	0.138	no change	no	-1.09125	-0.860089	p24|control
TGME49_290700.P3231	17191.9	22524.4	0.00046	1.31	0.3896	0.003478	no change	no	-3.3279	-2.45742	p24|control
TGME49_248460.P1890	17935.3	21751.4	0.0004773	1.213	0.2786	0.003535	no change	no	-3.3122	-2.45038	p24|control
TGME49_201400.P469	19998.7	19647.4	0.3171	0.9824	-0.02562	0.4117	no change	no	-0.49879	-0.385409	p24|control
TGME49_500134.P436	20235.6	19373.1	0.2534	0.9574	-0.06281	0.3443	no change	no	-0.596176	-0.46305	p24|control
TGME49_279400.P3032	19718.4	19884.9	0.8634	1.008	0.0115	0.8985	no change	no	-0.0637829	-0.0464771	p24|control
TGME49_294710.P3365	20151.9	19347.8	0.07228	0.9601	-0.05874	0.1257	no change	no	-1.14092	-0.90063	p24|control
TGME49_293590.P3311	20541.7	18950.3	0.0002639	0.9225	-0.1164	0.002484	no change	no	-3.56241	-2.6031	p24|control
TGME49_203980.P539	20005.1	19446.6	0.06626	0.9721	-0.04082	0.1171	no change	no	-1.17868	-0.931406	p24|control
TGME49_254390-t26_1-p1	19215.3	20186	0.08372	1.051	0.07176	0.1415	no change	no	-1.07712	-0.849213	p24|control
TGME49_223070.P1073	19240.9	20126	0.08371	1.046	0.06488	0.1415	no change	no	-1.07717	-0.849213	p24|control
TGME49_272400.P2859	19474.7	19824.8	0.2542	1.018	0.02574	0.3451	no change	no	-0.594807	-0.462042	p24|control
TGME49_297130-t26_1-p1	20304.8	18857.4	0.02988	0.9287	-0.1067	0.06327	no change	no	-1.52447	-1.19873	p24|control
TGME49_266080.P2557	19457.3	19699.6	0.5977	1.012	0.01721	0.6792	no change	no	-0.223509	-0.167996	p24|control
TGME49_216590-t26_1-p1	22440.8	16670.8	0.0002118	0.7429	-0.4288	0.002232	no change	no	-3.65404	-2.64936	p24|control
TGME49_315620.P3782	19230.3	19869	0.05771	1.033	0.04684	0.1048	no change	no	-1.23867	-0.979597	p24|control
TGME49_266760.P2580	17409.5	21533.6	0.0001374	1.237	0.3068	0.001752	no change	no	-3.8315	-2.75399	p24|control
TGME49_292280-t26_1-p1	17482.2	21394.3	0.001275	1.224	0.2916	0.006699	no change	no	-2.8911	-2.17334	p24|control
TGME49_221950.P1044	19798.5	19075.1	0.0006835	0.9635	-0.05364	0.004421	no change	no	-3.15895	-2.3535	p24|control
TGME49_258826.P2242	18360.2	20432.8	0.000549	1.113	0.1545	0.003841	no change	no	-3.25259	-2.41443	p24|control
TGME49_259040.P2257	19436.6	19339.1	0.8991	0.995	-0.007232	0.927	no change	no	-0.0461872	-0.0329156	p24|control
TGME49_277760-t26_1-p1	19113.2	19651	0.05021	1.028	0.03984	0.09409	no change	no	-1.29912	-1.02641	p24|control
TGME49_221490.P1024	20207.1	18519.5	0.005537	0.9165	-0.1258	0.01817	no change	no	-2.25594	-1.74041	p24|control
TGME49_213790.P807	18210.2	20484.5	0.002139	1.125	0.1699	0.009381	no change	no	-2.66776	-2.02729	p24|control
TGME49_315210.P3759	20279.2	18385.7	0.06771	0.9066	-0.1415	0.1195	no change	no	-1.16928	-0.922596	p24|control
TGME49_216930-t26_1-p1	18931.6	19718.2	0.01377	1.042	0.05936	0.03547	no change	no	-1.86075	-1.45002	p24|control
TGME49_273110-t26_1-p1	10584.4	28049.6	3.38e-06	2.65	1.406	0.0003079	up	yes	-4.87354	-3.49771	p24|control
TGME49_267350-t26_1-p1	18705.9	19792.7	0.1256	1.058	0.08134	0.1957	no change	no	-0.900976	-0.708387	p24|control
TGME49_247980-t26_1-p1	17969	20483.6	0.02257	1.14	0.189	0.051	no change	no	-1.64628	-1.29234	p24|control
TGME49_220930.P1008	19429.3	18997.2	0.4893	0.9778	-0.03239	0.5811	no change	no	-0.310416	-0.235742	p24|control
TGME49_267550-t26_1-p1	18621.7	19702.1	0.02415	1.058	0.08134	0.05385	no change	no	-1.6169	-1.26873	p24|control
TGME49_290300.P3226	16770	21548.3	0.001366	1.285	0.3618	0.007005	no change	no	-2.86138	-2.15397	p24|control
TGME49_275802-t26_1-p1	18248.4	20010.8	0.001065	1.097	0.1336	0.005923	no change	no	-2.96859	-2.22673	p24|control
TGME49_230350.P1365	17585.6	20650.7	0.0001519	1.174	0.2314	0.001854	no change	no	-3.79075	-2.72955	p24|control
TGME49_245470-t26_1-p1	19024.6	19178.2	0.4751	1.008	0.0115	0.5679	no change	no	-0.323206	-0.24572	p24|control
TGME49_261780-t26_1-p1	18879.4	19302.5	0.1092	1.022	0.0314	0.1752	no change	no	-0.961738	-0.756441	p24|control
TGME49_249860-t26_1-p1	19226.9	18940.3	0.6923	0.9851	-0.02166	0.7615	no change	no	-0.159699	-0.118324	p24|control
TGME49_202840-t26_1-p1	21120.4	16986.4	0.001106	0.8043	-0.3142	0.006067	no change	no	-2.95234	-2.21631	p24|control
TGME49_237560.P1633	20037.8	18017.8	0.01383	0.8992	-0.1533	0.03559	no change	no	-1.85886	-1.44855	p24|control
TGME49_217510.P907	18108.9	19858.7	0.0038	1.097	0.1336	0.01402	no change	no	-2.41908	-1.85294	p24|control
TGME49_214440-t26_1-p1	19983.6	17968.2	0.006615	0.8991	-0.1534	0.02054	no change	no	-2.17881	-1.68719	p24|control
TGME49_207690.P625	19849.1	18093.1	0.02472	0.9115	-0.1337	0.05487	no change	no	-1.60678	-1.26059	p24|control
TGME49_204370.P549	18256.8	19685.4	0.1471	1.078	0.1084	0.2218	no change	no	-0.832358	-0.654019	p24|control
TGME49_220600.P1003	18065.2	19865.1	0.01169	1.1	0.1375	0.03153	no change	no	-1.93181	-1.50114	p24|control
TGME49_500222.P227	17109.4	20798.8	0.1986	1.216	0.2821	0.2822	no change	no	-0.701999	-0.549428	p24|control
TGME49_261500.P2368	20224.4	17675.4	0.009315	0.874	-0.1943	0.02649	no change	no	-2.03035	-1.57675	p24|control
TGME49_202820-t26_1-p1	21979.8	15872.2	0.0005542	0.7221	-0.4697	0.003851	no change	no	-3.24857	-2.4133	p24|control
TGME49_235690.P1571	21209.6	16612	0.0009797	0.7832	-0.3525	0.005612	no change	no	-3.0045	-2.25011	p24|control
TGME49_203780-t26_1-p1	18980.2	18807.4	0.6182	0.9909	-0.01319	0.697	no change	no	-0.208864	-0.156761	p24|control
TGME49_232720-t26_1-p1	18797.5	18980.8	0.7712	1.01	0.01436	0.8276	no change	no	-0.112827	-0.0821743	p24|control
TGME49_231210.P1409	19871.5	17803.9	0.01521	0.896	-0.1584	0.03815	no change	no	-1.81759	-1.41839	p24|control
TGME49_214270.P821	19815.9	17828	0.008178	0.8997	-0.1525	0.02408	no change	no	-2.08682	-1.61816	p24|control
TGME49_268870.P2655	20960.5	16639	0.0001038	0.7938	-0.3332	0.001509	no change	no	-3.94386	-2.81844	p24|control
TGME49_304630.P3484	18060.1	19529.9	0.001829	1.081	0.1124	0.008452	no change	no	-2.73542	-2.07253	p24|control
TGME49_220250.P991	18583.1	19002	0.5132	1.023	0.03281	0.6014	no change	no	-0.289705	-0.220829	p24|control
TGME49_274190.P2946	20002.7	17575.4	0.0024	0.8787	-0.1866	0.01013	no change	no	-2.61798	-1.99396	p24|control
TGME49_249990.P1955	16752.9	20777.2	0.0002414	1.24	0.3103	0.00238	no change	no	-3.59963	-2.6216	p24|control
TGME49_264000.P2501	16352.3	21152.8	0.0003636	1.294	0.3718	0.003042	no change	no	-3.42759	-2.51542	p24|control
TGME49_207130.P606	10909.6	26473.9	4.346e-05	2.427	1.279	0.0009386	up	yes	-4.27197	-3.02292	p24|control
TGME49_263990.P2500	16581.6	20773.7	0.004044	1.253	0.3254	0.01461	no change	no	-2.39212	-1.83505	p24|control
TGME49_233010.P1489	19713.5	17609.4	0.001938	0.8933	-0.1628	0.008773	no change	no	-2.71041	-2.05636	p24|control
TGME49_211220.P727	17824.3	19496.5	0.02828	1.094	0.1296	0.06066	no change	no	-1.54837	-1.21703	p24|control
TGME49_243920-t26_1-p1	19532.9	17554.1	0.005905	0.8987	-0.1541	0.01895	no change	no	-2.22805	-1.72216	p24|control
TGME49_262910.P2431	15810	21260	2.796e-05	1.345	0.4276	0.0007183	no change	no	-4.42067	-3.13769	p24|control
TGME49_223710-t26_1-p1	18703	18358.8	0.4153	0.9816	-0.02679	0.5111	no change	no	-0.381628	-0.291486	p24|control
TGME49_247760.P1865	18784.7	18218.5	0.03395	0.9699	-0.04409	0.06948	no change	no	-1.46903	-1.15808	p24|control
TGME49_206670-t26_1-p1	18285.4	18649.3	0.1638	1.02	0.02857	0.2415	no change	no	-0.78566	-0.617065	p24|control
TGME49_231940.P1432	18638.2	18294.4	0.5953	0.9816	-0.02679	0.6771	no change	no	-0.225257	-0.169341	p24|control
TGME49_223540-t26_1-p1	19544	17386.8	0.01102	0.8896	-0.1688	0.03029	no change	no	-1.95742	-1.51856	p24|control
TGME49_237180-t26_1-p1	16862.5	20031.4	0.004583	1.188	0.2485	0.0159	no change	no	-2.3379	-1.79833	p24|control
TGME49_269200.P2671	18137.7	18752.2	0.02372	1.034	0.04824	0.05317	no change	no	-1.6247	-1.27425	p24|control
TGME49_310440-t26_1-p1	18575.4	18176.2	0.1566	0.9785	-0.03136	0.2332	no change	no	-0.805181	-0.632253	p24|control
TGME49_218530.P944	17167.4	19484.6	0.003007	1.135	0.1827	0.01187	no change	no	-2.52042	-1.92518	p24|control
TGME49_225550-t26_1-p1	16660.8	19839.1	0.006306	1.191	0.2522	0.01991	no change	no	-2.19956	-1.70071	p24|control
TGME49_244460-t26_1-p1	18617	17864.6	0.145	0.9596	-0.05949	0.2195	no change	no	-0.838602	-0.658546	p24|control
TGME49_214840.P833	17727.3	18724.6	0.01678	1.056	0.07861	0.04078	no change	no	-1.77495	-1.38945	p24|control
TGME49_261070.P2352	17561.9	18809.8	0.03819	1.071	0.09896	0.07601	no change	no	-1.41794	-1.11907	p24|control
TGME49_314750-t26_1-p1	17482.5	18714.9	0.02397	1.07	0.09761	0.05358	no change	no	-1.62015	-1.27092	p24|control
TGME49_225060.P1145	17115	19063.2	0.006311	1.114	0.1557	0.01991	no change	no	-2.19921	-1.70071	p24|control
TGME49_293740.P3324	21305.8	14646	0.002668	0.6874	-0.5408	0.01091	no change	no	-2.57219	-1.96178	p24|control
TGME49_231920-t26_1-p1	14732.9	21197.8	2.461e-06	1.439	0.5251	0.000278	no change	no	-4.90445	-3.54061	p24|control
TGME49_255660.P2111	16791.4	19137.1	0.02248	1.14	0.189	0.05087	no change	no	-1.64801	-1.29345	p24|control
TGME49_220900.P1007	20389.8	15513.5	0.001888	0.7608	-0.3944	0.008645	no change	no	-2.7217	-2.06273	p24|control
TGME49_227650.P1256	19290.3	16612.3	0.0002203	0.8612	-0.2156	0.002286	no change	no	-3.63771	-2.63903	p24|control
TGME49_209060-t26_1-p1	15889.6	20006.6	0.0006142	1.259	0.3323	0.004136	no change	no	-3.20468	-2.38237	p24|control
TGME49_280370-t26_1-p1	18640.1	17158.7	0.006148	0.9205	-0.1195	0.0195	no change	no	-2.21056	-1.70974	p24|control
TGME49_216680-t26_1-p1	16757.9	19021.4	0.001404	1.135	0.1827	0.007112	no change	no	-2.84955	-2.1474	p24|control
TGME49_310360-t26_1-p1	16814.3	18936.5	0.01389	1.126	0.1712	0.0357	no change	no	-1.85699	-1.44721	p24|control
TGME49_293440.P3298	16453.5	19253.4	0.002487	1.17	0.2265	0.01038	no change	no	-2.60258	-1.98338	p24|control
TGME49_280610.P3047	17593.1	18081.1	0.3285	1.028	0.03984	0.423	no change	no	-0.483451	-0.373649	p24|control
TGME49_310320-t26_1-p1	16882.2	18748.6	0.0007499	1.111	0.1519	0.004716	no change	no	-3.11924	-2.32551	p24|control
TGME49_231440-t26_1-p1	18659.7	16917.9	0.004602	0.9067	-0.1413	0.01592	no change	no	-2.33611	-1.79778	p24|control
TGME49_315750.P3787	16741.3	18789.2	0.2661	1.122	0.1661	0.3582	no change	no	-0.574939	-0.445862	p24|control
TGME49_206320-t26_1-p1	16796.4	18674.8	0.003499	1.112	0.1532	0.01324	no change	no	-2.45482	-1.87778	p24|control
TGME49_294960.P3375	16685.9	18750.8	0.138	1.124	0.1686	0.211	no change	no	-0.860089	-0.675697	p24|control
TGME49_209700.P691	16635.8	18733.4	0.00688	1.126	0.1712	0.02117	no change	no	-2.16178	-1.67407	p24|control
TGME49_232370.P1461	18418	16935.9	0.02571	0.9195	-0.1211	0.05631	no change	no	-1.58973	-1.24934	p24|control
TGME49_238150-t26_1-p1	17142.5	18173	0.2736	1.06	0.08406	0.3664	no change	no	-0.562868	-0.436033	p24|control
TGME49_216050-t26_1-p1	18201.5	17096.6	0.03217	0.9393	-0.09034	0.06671	no change	no	-1.49241	-1.17574	p24|control
TGME49_272630.P2875	17894.2	17332.6	0.5147	0.9686	-0.04603	0.6025	no change	no	-0.288437	-0.220036	p24|control
TGME49_292120-t26_1-p1	17259.9	17911.7	0.07021	1.038	0.05381	0.1228	no change	no	-1.15354	-0.910766	p24|control
TGME49_232030.P1440	19259	15890.7	0.04822	0.8251	-0.2774	0.09124	no change	no	-1.31668	-1.03977	p24|control
TGME49_315150-t26_1-p1	18443.5	16608.4	0.001461	0.9005	-0.1512	0.007322	no change	no	-2.83239	-2.13478	p24|control
TGME49_213800.P808	20637.6	14384.3	0.000658	0.697	-0.5208	0.004334	no change	no	-3.17522	-2.36211	p24|control
TGME49_224580-t26_1-p1	18013.8	16981.7	0.05078	0.9427	-0.08513	0.09489	no change	no	-1.29422	-1.02273	p24|control
TGME49_314070.P3732	18676.8	16292.7	0.003325	0.8724	-0.1969	0.01282	no change	no	-2.4769	-1.89177	p24|control
TGME49_290730.P3233	16829.3	18131	0.007909	1.077	0.107	0.02349	no change	no	-2.10133	-1.62893	p24|control
TGME49_238180-t26_1-p1	17061.6	17886.8	0.01304	1.048	0.06764	0.03416	no change	no	-1.88439	-1.46636	p24|control
TGME49_286730.P3162	17257.1	17630.4	0.09588	1.022	0.0314	0.1573	no change	no	-1.01823	-0.803244	p24|control
TGME49_232260.P1454	17737.6	17127.5	0.4087	0.9656	-0.0505	0.5058	no change	no	-0.388585	-0.296013	p24|control
TGME49_310750-t26_1-p1	28420.5	6425.15	1.111e-07	0.2261	-2.145	0.0001122	down	yes	-4.9952	-3.91293	p24|control
TGME49_255890.P2120	16564.2	18258.7	0.007873	1.102	0.1401	0.02346	no change	no	-2.10331	-1.62949	p24|control
TGME49_288210.P3179	17452.6	17363.9	0.4723	0.9949	-0.007377	0.5654	no change	no	-0.325773	-0.247637	p24|control
TGME49_236110-t26_1-p1	17637.7	17174.2	0.6041	0.9737	-0.03845	0.6843	no change	no	-0.218884	-0.164747	p24|control
TGME49_323100-t26_1-p1	16843.5	17963.5	0.45	1.066	0.09221	0.5438	no change	no	-0.346778	-0.264553	p24|control
TGME49_205740-t26_1-p1	15839	18944.9	0.0002819	1.196	0.2582	0.00259	no change	no	-3.53477	-2.58503	p24|control
TGME49_228760-t26_1-p1	16218.2	18536.4	0.03716	1.143	0.1928	0.0746	no change	no	-1.42981	-1.1272	p24|control
TGME49_263630.P2483	15620.6	19123.7	0.02867	1.224	0.2916	0.0613	no change	no	-1.54242	-1.21247	p24|control
TGME49_213870-t26_1-p1	18339.2	16402.8	0.0002051	0.8944	-0.161	0.002202	no change	no	-3.66736	-2.65521	p24|control
TGME49_211250.P728	17623.8	16983.7	0.2213	0.9637	-0.05334	0.3086	no change	no	-0.654999	-0.51059	p24|control
TGME49_239790-t26_1-p1	17359.6	17231.2	0.7448	0.9926	-0.01072	0.8073	no change	no	-0.127955	-0.0929597	p24|control
TGME49_319510-t26_1-p1	16685.5	17871.2	0.1032	1.071	0.09896	0.167	no change	no	-0.986278	-0.777258	p24|control
TGME49_306190-t26_1-p1	17748.1	16770.5	0.0781	0.9449	-0.08177	0.1341	no change	no	-1.10729	-0.872539	p24|control
TGME49_221510.P1026	14443.7	20026.5	3.989e-06	1.387	0.472	0.0003164	no change	no	-4.85421	-3.48625	p24|control
TGME49_209420-t26_1-p1	18560.3	15783.7	6.919e-05	0.8504	-0.2338	0.00123	no change	no	-4.10133	-2.90658	p24|control
TGME49_259880.P2294	19217.2	15111.7	0.0003685	0.7864	-0.3467	0.003059	no change	no	-3.42193	-2.513	p24|control
TGME49_260320-t26_1-p1	17004.9	17310.7	0.4443	1.018	0.02574	0.5382	no change	no	-0.352314	-0.269048	p24|control
TGME49_248630.P1898	17606.1	16621	0.01549	0.944	-0.08314	0.03862	no change	no	-1.80967	-1.41308	p24|control
TGME49_310370.P3606	15195.2	18948.6	0.01228	1.247	0.3185	0.03274	no change	no	-1.91045	-1.48479	p24|control
TGME49_203370-t26_1-p1	18456.8	15659.1	0.0002457	0.8484	-0.2372	0.002387	no change	no	-3.59227	-2.62033	p24|control
TGME49_289770-t26_1-p1	17250.8	16839.6	0.2078	0.9762	-0.03475	0.293	no change	no	-0.682334	-0.533118	p24|control
TGME49_307570-t26_1-p1	16301.7	17768.4	0.01162	1.09	0.1243	0.03141	no change	no	-1.93442	-1.50279	p24|control
TGME49_263470-t26_1-p1	18003.1	16004.3	0.00156	0.889	-0.1697	0.007599	no change	no	-2.8041	-2.11867	p24|control
TGME49_281630-t26_1-p1	14660.8	19273.5	0.0003059	1.315	0.3951	0.002736	no change	no	-3.50045	-2.5613	p24|control
TGME49_243250-t26_1-p1	16613.8	17319.5	0.002305	1.042	0.05936	0.009855	no change	no	-2.63545	-2.0059	p24|control
TGME49_256030.P2130	16372.5	17482.1	0.03901	1.068	0.09491	0.07729	no change	no	-1.40871	-1.11182	p24|control
TGME49_291140-t26_1-p1	17535.6	16317.7	0.007032	0.9305	-0.1039	0.02154	no change	no	-2.1523	-1.66655	p24|control
TGME49_294010.P3340	16430.9	17393.4	0.0458	1.059	0.0827	0.08773	no change	no	-1.33904	-1.0568	p24|control
TGME49_261750.P2381	14878.1	18870.6	2.504e-05	1.268	0.3426	0.0006855	no change	no	-4.45544	-3.1577	p24|control
TGME49_240870-t26_1-p1	17304.4	16442.4	0.02392	0.9502	-0.0737	0.05349	no change	no	-1.62106	-1.27165	p24|control
TGME49_221170-t26_1-p1	16365.9	17336.5	0.06797	1.059	0.0827	0.1198	no change	no	-1.16762	-0.921507	p24|control
TGME49_213940-t26_1-p1	20073.8	13516.8	0.0001223	0.6734	-0.5705	0.001649	no change	no	-3.87844	-2.78015	p24|control
TGME49_224090.P1107	15092.5	18455	0.0008327	1.223	0.2904	0.005055	no change	no	-3.07433	-2.29542	p24|control
TGME49_273870.P2924	16790.9	16726.3	0.8153	0.9962	-0.005493	0.8597	no change	no	-0.0886772	-0.065648	p24|control
TGME49_297650.P3414	18665.7	14830	0.0002303	0.7945	-0.3319	0.002329	no change	no	-3.61925	-2.63097	p24|control
TGME49_231190-t26_1-p1	17316.4	16162.2	0.04	0.9333	-0.09959	0.07882	no change	no	-1.39783	-1.10331	p24|control
TGME49_260370.P2317	15743.6	17734.1	0.008872	1.126	0.1712	0.02564	no change	no	-2.05149	-1.59091	p24|control
TGME49_270530.P2770	16763.3	16687.5	0.9249	0.9955	-0.006507	0.9441	no change	no	-0.0339005	-0.0249774	p24|control
TGME49_223840.P1093	13884.7	19548.3	2.007e-05	1.408	0.4936	0.0006267	no change	no	-4.52187	-3.19607	p24|control
TGME49_246330-t26_1-p1	17424.6	15826.2	0.007049	0.9083	-0.1388	0.02154	no change	no	-2.15126	-1.66655	p24|control
TGME49_246940.P1842	17376.7	15831.3	0.002833	0.9111	-0.1343	0.0114	no change	no	-2.54622	-1.94271	p24|control
TGME49_267620.P2609	16000.1	17186	0.03924	1.074	0.103	0.07763	no change	no	-1.40616	-1.10991	p24|control
TGME49_233350-t26_1-p1	17888.4	15128.3	0.001051	0.8457	-0.2418	0.005878	no change	no	-2.97428	-2.23003	p24|control
TGME49_262710-t26_1-p1	18071	14940.2	0.007053	0.8267	-0.2746	0.02154	no change	no	-2.15101	-1.66655	p24|control
TGME49_261600.P2372	15504.7	17496.5	0.0007074	1.128	0.1738	0.004517	no change	no	-3.14424	-2.34419	p24|control
TGME49_218610-t26_1-p1	17233.5	15731.4	0.004328	0.9128	-0.1316	0.01525	no change	no	-2.36271	-1.81645	p24|control
TGME49_294220-t26_1-p1	14917.2	18035.4	0.006446	1.209	0.2738	0.02019	no change	no	-2.19004	-1.69465	p24|control
TGME49_225790.P1181	13585.7	19349.4	0.0001727	1.424	0.5099	0.001992	no change	no	-3.73826	-2.69854	p24|control
TGME49_290940-t26_1-p1	14778.4	18101.4	0.0002058	1.225	0.2928	0.002203	no change	no	-3.66595	-2.65502	p24|control
TGME49_220500-t26_1-p1	18250.6	14611.9	0.0005461	0.8006	-0.3208	0.003836	no change	no	-3.25485	-2.41499	p24|control
TGME49_318510.P3833	16364.7	16421.6	0.883	1.003	0.004322	0.9141	no change	no	-0.0540344	-0.0390015	p24|control
TGME49_321420-t26_1-p1	16691.9	16012.6	0.01707	0.9593	-0.05995	0.04137	no change	no	-1.76751	-1.38321	p24|control
TGME49_314080-t26_1-p1	16320.8	16331.9	0.8373	1.001	0.001442	0.8773	no change	no	-0.0771137	-0.0568469	p24|control
TGME49_312200.P3665	17584	15037.4	0.000148	0.8552	-0.2257	0.001836	no change	no	-3.80134	-2.73377	p24|control
TGME49_310470.P3610	14484.3	18110.2	0.02435	1.25	0.3219	0.05424	no change	no	-1.61332	-1.2656	p24|control
TGME49_230430.P1368	16683.8	15858.8	0.1218	0.9506	-0.07309	0.1912	no change	no	-0.914317	-0.718489	p24|control
TGME49_315690-t26_1-p1	16270.7	16187.7	0.7688	0.9949	-0.007377	0.8261	no change	no	-0.114181	-0.0829621	p24|control
TGME49_312160.P3664	14417	18008.2	0.001119	1.249	0.3208	0.006091	no change	no	-2.94731	-2.2146	p24|control
TGME49_230690.P1382	17091.4	15324.6	0.006131	0.8966	-0.1575	0.01946	no change	no	-2.21176	-1.71063	p24|control
TGME49_260240.P2312	18045.5	14364.3	0.0004244	0.796	-0.3292	0.003334	no change	no	-3.36211	-2.47573	p24|control
TGME49_214180.P818	17127.5	15017.5	0.004674	0.8768	-0.1897	0.01606	no change	no	-2.32938	-1.79398	p24|control
TGME49_312480-t26_1-p1	15171.2	16877.8	0.004669	1.112	0.1532	0.01606	no change	no	-2.32985	-1.79398	p24|control
TGME49_225990-t26_1-p1	16035.1	15986.8	0.8566	0.997	-0.004335	0.8937	no change	no	-0.0672169	-0.0488034	p24|control
TGME49_222370-t26_1-p1	6558.32	25428.5	2.948e-06	3.877	1.955	0.0002873	up	yes	-4.8878	-3.52681	p24|control
TGME49_315250-t26_1-p1	15994.6	15920.6	0.8539	0.9954	-0.006652	0.8915	no change	no	-0.0685879	-0.0498738	p24|control
TGME49_248360.P1884	16865.9	15038.1	0.0602	0.8916	-0.1655	0.1084	no change	no	-1.22033	-0.964931	p24|control
TGME49_246220.P1830	15619.3	16244.9	0.1744	1.04	0.05658	0.2542	no change	no	-0.758429	-0.594807	p24|control
TGME49_240570.P1708	14642.7	17174.2	0.001611	1.173	0.2302	0.007763	no change	no	-2.79022	-2.10941	p24|control
TGME49_240650-t26_1-p1	16603.3	15201.9	0.00438	0.9156	-0.1272	0.01537	no change	no	-2.35754	-1.81304	p24|control
TGME49_291640-t26_1-p1	16222.7	15575.9	0.2021	0.9601	-0.05874	0.2863	no change	no	-0.694412	-0.543163	p24|control
TGME49_234280-t26_1-p1	15156.4	16578.7	0.001456	1.094	0.1296	0.0073	no change	no	-2.83387	-2.13608	p24|control
TGME49_204340.P548	15362.7	16369	0.01402	1.065	0.09085	0.03598	no change	no	-1.85294	-1.44382	p24|control
TGME49_287170.P3167	17790.2	13922.8	0.002987	0.7826	-0.3537	0.01182	no change	no	-2.52331	-1.92702	p24|control
TGME49_235380.P1556	16302.3	15400.2	0.006987	0.9447	-0.08207	0.02143	no change	no	-2.15509	-1.66878	p24|control
TGME49_254880-t26_1-p1	15713.5	15975.5	0.4304	1.017	0.02432	0.525	no change	no	-0.366118	-0.279832	p24|control
TGME49_286560-t26_1-p1	16035	15574.5	0.3573	0.9713	-0.04201	0.4531	no change	no	-0.446955	-0.343796	p24|control
TGME49_210980.P722	16503.8	15103.3	0.01673	0.9151	-0.128	0.04069	no change	no	-1.77624	-1.39041	p24|control
TGME49_305800-t26_1-p1	15245.4	16308	0.17	1.07	0.09761	0.2489	no change	no	-0.769526	-0.603958	p24|control
TGME49_223000.P1070	16157.7	15391.6	0.4594	0.9526	-0.07006	0.5528	no change	no	-0.3378	-0.257424	p24|control
TGME49_213000.P776	14935.7	16607	0.0008968	1.112	0.1532	0.005284	no change	no	-3.04249	-2.27622	p24|control
TGME49_309250-t26_1-p1	16637.2	14790.8	0.003328	0.889	-0.1697	0.01282	no change	no	-2.47651	-1.89177	p24|control
TGME49_229470-t26_1-p1	17006.4	14407.6	0.005646	0.8472	-0.2392	0.0184	no change	no	-2.24749	-1.73495	p24|control
TGME49_215560.P862	15696.6	15709.9	0.9728	1.001	0.001442	0.9786	no change	no	-0.011972	-0.00939035	p24|control
TGME49_289210.P3199	15299.6	16083.9	0.265	1.051	0.07176	0.3573	no change	no	-0.576738	-0.446955	p24|control
TGME49_237110-t26_1-p1	14686	16666.4	0.002191	1.135	0.1827	0.009533	no change	no	-2.65738	-2.02032	p24|control
TGME49_311290-t26_1-p1	15017.5	16276.6	0.01327	1.084	0.1164	0.03461	no change	no	-1.8768	-1.46067	p24|control
TGME49_279450-t26_1-p1	16094.3	15189	0.05731	0.9437	-0.0836	0.1043	no change	no	-1.24169	-0.981674	p24|control
TGME49_233020-t26_1-p1	15822	15455.3	0.1477	0.9768	-0.03386	0.2226	no change	no	-0.83059	-0.652455	p24|control
TGME49_258360.P2216	15390.9	15809	0.169	1.027	0.03844	0.2477	no change	no	-0.772088	-0.606056	p24|control
TGME49_275750.P2961	16148.6	14905	0.1065	0.923	-0.1156	0.1713	no change	no	-0.97261	-0.766217	p24|control
TGME49_212820-t26_1-p1	16188.9	14801.3	0.001019	0.9143	-0.1293	0.005749	no change	no	-2.98758	-2.23965	p24|control
TGME49_202630-t26_1-p1	13804.1	17146.4	2.089e-05	1.242	0.3127	0.0006267	no change	no	-4.51018	-3.19607	p24|control
TGME49_209850-t26_1-p1	14435.8	16488.8	0.002228	1.142	0.1916	0.009624	no change	no	-2.65014	-2.01619	p24|control
TGME49_217050-t26_1-p1	15760.2	15142.3	0.1449	0.9608	-0.05769	0.2194	no change	no	-0.838902	-0.658744	p24|control
TGME49_234310.P1531	15305.2	15536.1	0.7144	1.015	0.02148	0.7816	no change	no	-0.146052	-0.10701	p24|control
TGME49_315670.P3784	15515.4	15321	0.7405	0.9875	-0.01815	0.8039	no change	no	-0.130469	-0.0947926	p24|control
TGME49_241150-t26_1-p1	15237.9	15585.6	0.1927	1.023	0.03281	0.2755	no change	no	-0.715096	-0.559863	p24|control
TGME49_209800.P693	15027.7	15789.7	0.1909	1.051	0.07176	0.2736	no change	no	-0.719171	-0.562868	p24|control
TGME49_215420.P854	15771.2	14994.8	0.06101	0.9508	-0.07279	0.1097	no change	no	-1.21453	-0.959754	p24|control
TGME49_275480.P2954	15505	15145.4	0.2164	0.9768	-0.03386	0.3031	no change	no	-0.664723	-0.5184	p24|control
TGME49_249650.P1939	14368.4	16281.4	0.0126	1.133	0.1801	0.03337	no change	no	-1.89928	-1.47651	p24|control
TGME49_268760-t26_1-p1	15207.2	15434.1	0.5413	1.015	0.02148	0.6281	no change	no	-0.266554	-0.201964	p24|control
TGME49_267390-t26_1-p1	15284.7	15225.3	0.7438	0.9961	-0.005638	0.8066	no change	no	-0.128538	-0.0933364	p24|control
TGME49_295040-t26_1-p1	15361.7	15054.1	0.4157	0.98	-0.02915	0.5114	no change	no	-0.38121	-0.291231	p24|control
TGME49_247440.P1855	13046.8	17344.3	0.0001323	1.329	0.4103	0.001725	no change	no	-3.8468	-2.7607	p24|control
TGME49_278850.P3020	15166.6	15196.6	0.9453	1.002	0.002883	0.9584	no change	no	-0.0244257	-0.0184487	p24|control
TGME49_226710-t26_1-p1	14549.6	15786.6	0.06319	1.085	0.1177	0.1127	no change	no	-1.19928	-0.948038	p24|control
TGME49_500327.P117	15720.5	14593.2	0.0452	0.9283	-0.1073	0.08698	no change	no	-1.34477	-1.06053	p24|control
TGME49_283710.P3095	14274.6	16031.8	0.09355	1.123	0.1674	0.1541	no change	no	-1.02891	-0.812169	p24|control
TGME49_240500.P1705	15093.3	15204.4	0.7916	1.007	0.01006	0.8429	no change	no	-0.101489	-0.0742188	p24|control
TGME49_311030-t26_1-p1	15025.2	15252.2	0.263	1.015	0.02148	0.3549	no change	no	-0.580028	-0.449882	p24|control
TGME49_205580.P574	15120.1	15128.2	0.9726	1.001	0.001442	0.9786	no change	no	-0.0120613	-0.00939035	p24|control
TGME49_208830.P658	17280.5	12898.4	1.259e-05	0.7464	-0.422	0.000497	no change	no	-4.64608	-3.29499	p24|control
TGME49_222910.P1069	12574.9	17579.4	5.276e-07	1.398	0.4834	0.0001362	no change	no	-4.97767	-3.83505	p24|control
TGME49_209210.P672	15883.2	14253.2	0.0001773	0.8974	-0.1562	0.002013	no change	no	-3.72746	-2.694	p24|control
TGME49_251630.P1980	15533.9	14599.1	0.02643	0.9398	-0.08957	0.05758	no change	no	-1.57774	-1.23965	p24|control
TGME49_310950-t26_1-p1	15408.3	14645.2	0.0544	0.9505	-0.07324	0.1	no change	no	-1.26432	-0.999957	p24|control
TGME49_321650.P3899	15733.6	14164	0.0002235	0.9002	-0.1517	0.002299	no change	no	-3.63171	-2.63658	p24|control
TGME49_310180.P3600	13437.5	16446.6	0.001525	1.224	0.2916	0.007464	no change	no	-2.81389	-2.12645	p24|control
TGME49_300240-t26_1-p1	14739	15122.7	0.3254	1.026	0.03703	0.4196	no change	no	-0.487569	-0.377154	p24|control
TGME49_218960.P958	15691.7	14148.7	0.000206	0.9017	-0.1493	0.002203	no change	no	-3.66555	-2.65502	p24|control
TGME49_266090.P2558	13873.4	15935.6	7.55e-05	1.149	0.2004	0.001286	no change	no	-4.06803	-2.88739	p24|control
TGME49_238100-t26_1-p1	25850.4	3929.81	1.407e-08	0.152	-2.718	3.814e-05	down	yes	-4.99939	-4.31749	p24|control
TGME49_304740.P3490	14090.7	15600.1	0.0106	1.107	0.1467	0.02937	no change	no	-1.97428	-1.53195	p24|control
TGME49_254365-t26_1-p1	13429.3	16212.2	0.0006159	1.207	0.2714	0.004142	no change	no	-3.2035	-2.38174	p24|control
TGME49_308000-t26_1-p1	13033.3	16603.8	2.009e-05	1.274	0.3494	0.0006267	no change	no	-4.52158	-3.19607	p24|control
TGME49_258970.P2252	14617	15015.3	0.04881	1.027	0.03844	0.09201	no change	no	-1.3114	-1.03612	p24|control
TGME49_265250-t26_1-p1	16164	13444.4	6.353e-05	0.8318	-0.2657	0.001164	no change	no	-4.13354	-2.93033	p24|control
TGME49_258100.P2206	14857.9	14737.8	0.7877	0.9919	-0.01173	0.8397	no change	no	-0.103634	-0.0758707	p24|control
TGME49_260310-t26_1-p1	12592.8	16995.6	7.601e-05	1.35	0.433	0.001286	no change	no	-4.06545	-2.88739	p24|control
TGME49_310870-t26_1-p1	13685.1	15799	0.04846	1.154	0.2066	0.09157	no change	no	-1.31453	-1.0382	p24|control
TGME49_293470.P3301	13947.1	15517.4	0.004408	1.113	0.1545	0.01545	no change	no	-2.35477	-1.81079	p24|control
TGME49_258070.P2203	14158.4	15286.4	8.654e-05	1.08	0.111	0.00137	no change	no	-4.01529	-2.86012	p24|control
TGME49_221480.P1023	17169.6	12219.4	4.647e-06	0.7117	-0.4907	0.0003405	no change	no	-4.83425	-3.45531	p24|control
TGME49_297140.P3401	15284.4	14101.8	0.297	0.9226	-0.1162	0.3912	no change	no	-0.527229	-0.40759	p24|control
TGME49_258130.P2209	14512.7	14858	0.4451	1.024	0.03422	0.5389	no change	no	-0.351533	-0.268484	p24|control
TGME49_311750-t26_1-p1	14983.3	14338.3	0.1943	0.957	-0.06341	0.2773	no change	no	-0.711505	-0.557034	p24|control
TGME49_278950.P3024	14112.6	15204.2	0.05479	1.077	0.107	0.1006	no change	no	-1.26122	-0.997359	p24|control
TGME49_313440.P3706	14589.6	14724.6	0.8143	1.009	0.01293	0.8588	no change	no	-0.0892102	-0.0661029	p24|control
TGME49_261460-t26_1-p1	15262.9	14025.4	0.01503	0.9189	-0.122	0.03783	no change	no	-1.82275	-1.42205	p24|control
TGME49_217680.P919	14118.5	15093.1	8.791e-05	1.069	0.09626	0.001374	no change	no	-4.00917	-2.85886	p24|control
TGME49_246720-t26_1-p1	15356.1	13849.4	0.000136	0.9019	-0.149	0.001752	no change	no	-3.83565	-2.75399	p24|control
TGME49_234470.P1538	15393.7	13734.8	0.0002411	0.8922	-0.1646	0.00238	no change	no	-3.60015	-2.6216	p24|control
TGME49_246170.P1826	14280.6	14789.7	0.1159	1.036	0.05102	0.1836	no change	no	-0.935879	-0.736104	p24|control
TGME49_252430.P1998	16289.8	12756	0.0003857	0.7831	-0.3527	0.003137	no change	no	-3.40263	-2.5021	p24|control
TGME49_297720-t26_1-p1	15564.5	13453.2	2.17e-05	0.8643	-0.2104	0.0006267	no change	no	-4.49894	-3.19607	p24|control
TGME49_238950.P1658	18548	10319.2	1.666e-05	0.5564	-0.8458	0.000568	down	yes	-4.57414	-3.23807	p24|control
TGME49_261470.P2364	14149	14712	0.3237	1.04	0.05658	0.4183	no change	no	-0.489844	-0.378502	p24|control
TGME49_249370.P1929	16137.2	12672.8	0.0067	0.7853	-0.3487	0.02072	no change	no	-2.17328	-1.6834	p24|control
TGME49_269000.P2662	13060.2	15723.8	0.004342	1.204	0.2678	0.01526	no change	no	-2.36131	-1.81616	p24|control
TGME49_216080.P876	13411.8	15366	0.0005503	1.146	0.1966	0.003841	no change	no	-3.25158	-2.41443	p24|control
TGME49_285830.P3138	14870.9	13881.4	0.0223	0.9335	-0.09928	0.05054	no change	no	-1.6515	-1.29628	p24|control
TGME49_240890-t26_1-p1	14405.8	14344.7	0.7534	0.9958	-0.006072	0.8133	no change	no	-0.122969	-0.0897439	p24|control
TGME49_298020-t26_1-p1	14833.1	13903	0.01708	0.9373	-0.09342	0.04137	no change	no	-1.76726	-1.38321	p24|control
TGME49_276930-t26_1-p1	20968.6	7755.43	1.967e-06	0.3699	-1.435	0.000248	down	yes	-4.92201	-3.58838	p24|control
TGME49_222850.P1064	16937.5	11765.5	7.012e-05	0.6946	-0.5257	0.001236	no change	no	-4.09626	-2.90448	p24|control
TGME49_311770.P3655	15635.3	13012.5	0.006721	0.8323	-0.2648	0.02077	no change	no	-2.17192	-1.68235	p24|control
TGME49_234360-t26_1-p1	15343.6	13286.9	0.0002414	0.866	-0.2076	0.00238	no change	no	-3.59963	-2.6216	p24|control
TGME49_246560.P1836	14006.8	14519.9	0.1999	1.037	0.05242	0.2837	no change	no	-0.699165	-0.547125	p24|control
TGME49_249670-t26_1-p1	13728.8	14770.1	0.0479	1.076	0.1057	0.09087	no change	no	-1.31957	-1.04153	p24|control
TGME49_260010.P2302	14422.7	14026.3	0.15	0.9725	-0.04023	0.2254	no change	no	-0.82388	-0.647027	p24|control
TGME49_252490-t26_1-p1	14779.5	13619.8	0.152	0.9215	-0.1179	0.2281	no change	no	-0.818128	-0.641856	p24|control
TGME49_244020.P1778	13650.7	14611.8	0.1057	1.07	0.09761	0.1702	no change	no	-0.975884	-0.769015	p24|control
TGME49_304500.P3483	14888.7	13305.4	0.0005104	0.8937	-0.1621	0.003669	no change	no	-3.28366	-2.43427	p24|control
TGME49_262150.P2397	14553.8	13627	0.0006718	0.9363	-0.09496	0.00438	no change	no	-3.16634	-2.35754	p24|control
TGME49_285760-t26_1-p1	14795.8	13354.5	0.01975	0.9026	-0.1478	0.04586	no change	no	-1.70421	-1.33847	p24|control
TGME49_226580.P1215	12037.7	16101.9	3.4e-05	1.338	0.4201	0.0008156	no change	no	-4.35655	-3.08323	p24|control
TGME49_230070-t26_1-p1	12945.1	15117.6	0.01983	1.168	0.224	0.046	no change	no	-1.70246	-1.33715	p24|control
TGME49_222100-t26_1-p1	14681.5	13370.1	0.01173	0.9107	-0.135	0.03162	no change	no	-1.93033	-1.4999	p24|control
TGME49_222270-t26_1-p1	12953.7	15094.2	0.002241	1.165	0.2203	0.009656	no change	no	-2.64762	-2.01475	p24|control
TGME49_319570.P3852	13659.6	14382.7	0.0557	1.053	0.07451	0.1019	no change	no	-1.25407	-0.991783	p24|control
TGME49_225150.P1154	14713.7	13270.4	0.001604	0.9019	-0.149	0.007745	no change	no	-2.7921	-2.11042	p24|control
TGME49_211060.P725	13367.5	14605.1	0.1715	1.093	0.1283	0.2507	no change	no	-0.765711	-0.600828	p24|control
TGME49_243930.P1774	15550	12397.7	0.0005018	0.7973	-0.3268	0.003641	no change	no	-3.2909	-2.43759	p24|control
TGME49_254610-t26_1-p1	13182.7	14714.5	0.04791	1.116	0.1583	0.09087	no change	no	-1.31948	-1.04153	p24|control
TGME49_256050-t26_1-p1	13115.4	14770.1	0.0006996	1.126	0.1712	0.004494	no change	no	-3.14899	-2.3464	p24|control
TGME49_304720.P3488	13393.9	14436.6	0.1004	1.078	0.1084	0.1631	no change	no	-0.998223	-0.787519	p24|control
TGME49_292020.P3257	13210.3	14604.1	8.767e-05	1.106	0.1454	0.001374	no change	no	-4.01024	-2.85886	p24|control
TGME49_209170-t26_1-p1	13322	14424.7	0.009315	1.083	0.115	0.02649	no change	no	-2.03035	-1.57675	p24|control
TGME49_246730.P1839	13931.1	13768	0.5029	0.9883	-0.01698	0.5913	no change	no	-0.29851	-0.228185	p24|control
TGME49_213690.P801	13670	13951.9	0.5657	1.021	0.02998	0.6512	no change	no	-0.247406	-0.186279	p24|control
TGME49_291180.P3247	14406.8	13176.8	0.0001312	0.9146	-0.1288	0.001722	no change	no	-3.85017	-2.76145	p24|control
TGME49_285190.P3120	14593.1	12929.3	3.223e-06	0.886	-0.1746	0.0003012	no change	no	-4.87867	-3.50696	p24|control
TGME49_301120-t26_1-p1	13936.8	13578.6	0.2515	0.9743	-0.03756	0.3421	no change	no	-0.599445	-0.465834	p24|control
TGME49_237010.P1613	12315.2	15186	4.042e-05	1.233	0.3022	0.0009081	no change	no	-4.2974	-3.03711	p24|control
TGME49_213830-t26_1-p1	14711.6	12735.7	0.0005562	0.8657	-0.2081	0.00386	no change	no	-3.24703	-2.41229	p24|control
TGME49_240590-t26_1-p1	13458.1	13976.9	0.3822	1.039	0.0552	0.4798	no change	no	-0.417698	-0.318931	p24|control
TGME49_209100-t26_1-p1	13095.6	14304.4	0.0006781	1.092	0.127	0.004402	no change	no	-3.16235	-2.35536	p24|control
TGME49_250880.P1968	13078.4	14306.3	0.06862	1.094	0.1296	0.1206	no change	no	-1.16349	-0.918617	p24|control
TGME49_214090.P815	13331.4	14040.4	0.007837	1.053	0.07451	0.02339	no change	no	-2.1053	-1.63078	p24|control
TGME49_299060-t26_1-p1	14816.2	12497.1	0.003657	0.8435	-0.2455	0.01369	no change	no	-2.43569	-1.86328	p24|control
TGME49_235170-t26_1-p1	12695.9	14616.2	0.001162	1.151	0.2029	0.006248	no change	no	-2.93107	-2.20356	p24|control
TGME49_214880.P835	13459.3	13838.8	0.08331	1.028	0.03984	0.141	no change	no	-1.07925	-0.85075	p24|control
TGME49_289540-t26_1-p1	12642.5	14536.5	0.0003455	1.15	0.2016	0.002963	no change	no	-3.44916	-2.52681	p24|control
TGME49_311360.P3643	13929.9	13230	0.0498	0.9498	-0.0743	0.09353	no change	no	-1.30268	-1.029	p24|control
TGME49_222410.P1059	12870.7	14287.9	0.01416	1.11	0.1506	0.03622	no change	no	-1.84863	-1.44093	p24|control
TGME49_257750.P2188	14746.9	12340.7	0.001852	0.8368	-0.257	0.008525	no change	no	-2.73002	-2.0688	p24|control
TGME49_305510.P3505	14722.7	12349.6	0.004187	0.8388	-0.2536	0.01493	no change	no	-2.37706	-1.82565	p24|control
TGME49_257960.P2194	14030.1	13039.5	0.003887	0.9294	-0.1056	0.01422	no change	no	-2.40927	-1.8468	p24|control
TGME49_278540.P3003	14137.3	12922.7	0.005911	0.9141	-0.1296	0.01896	no change	no	-2.2276	-1.72193	p24|control
TGME49_205350.P565	15501.1	11519	0.0004743	0.7431	-0.4284	0.003522	no change	no	-3.31489	-2.45198	p24|control
TGME49_247450-t26_1-p1	13741.5	13242.5	0.1309	0.9637	-0.05334	0.2024	no change	no	-0.883027	-0.693768	p24|control
TGME49_203240-t26_1-p1	12932.3	14024.3	0.001827	1.084	0.1164	0.008452	no change	no	-2.73589	-2.07253	p24|control
TGME49_273905.P2925	13715.4	13166	0.05832	0.9599	-0.05904	0.1058	no change	no	-1.23411	-0.975473	p24|control
TGME49_260520.P2328	12218.4	14652.1	0.0003953	1.199	0.2618	0.003181	no change	no	-3.39222	-2.49607	p24|control
TGME49_313190-t26_1-p1	12630.7	14229.8	0.00166	1.127	0.1725	0.007889	no change	no	-2.77728	-2.10243	p24|control
TGME49_233000.P1488	13497.3	13349.9	0.5491	0.9891	-0.01581	0.6352	no change	no	-0.260341	-0.197083	p24|control
TGME49_243390-t26_1-p1	12983.9	13838.7	0.3883	1.066	0.09221	0.486	no change	no	-0.410821	-0.313355	p24|control
TGME49_304760-t26_1-p1	13539.7	13277	0.2649	0.9806	-0.02826	0.3572	no change	no	-0.576902	-0.447076	p24|control
TGME49_285720-t26_1-p1	14185.7	12528.5	0.002906	0.8832	-0.1792	0.01158	no change	no	-2.53521	-1.93592	p24|control
TGME49_207160-t26_1-p1	6349	20360.1	0.0001923	3.207	1.681	0.002119	up	yes	-3.694	-2.67182	p24|control
TGME49_284190-t26_1-p1	13295.3	13413.1	0.1227	1.009	0.01293	0.1922	no change	no	-0.91112	-0.716224	p24|control
TGME49_281620-t26_1-p1	11820.6	14806.4	0.01357	1.253	0.3254	0.03513	no change	no	-1.8671	-1.4542	p24|control
TGME49_309600.P3573	11333.8	15216.8	0.0002022	1.343	0.4255	0.002184	no change	no	-3.67325	-2.65876	p24|control
TGME49_249260.P1923	12579	13934.4	0.04853	1.108	0.148	0.0916	no change	no	-1.3139	-1.03806	p24|control
TGME49_320110-t26_1-p1	14172.5	12316.9	0.005761	0.8691	-0.2024	0.01865	no change	no	-2.23875	-1.72909	p24|control
TGME49_286710.P3161	13080.5	13402.2	0.4968	1.025	0.03562	0.5865	no change	no	-0.30381	-0.231725	p24|control
TGME49_226720.P1221	9625.65	16830.8	1.653e-05	1.749	0.8065	0.000568	up	yes	-4.57626	-3.23807	p24|control
TGME49_315780.P3789	12906.3	13515.7	0.1524	1.047	0.06626	0.2285	no change	no	-0.816987	-0.641095	p24|control
TGME49_297245-t26_1-p1	12790	13624.2	0.237	1.065	0.09085	0.3258	no change	no	-0.625233	-0.487036	p24|control
TGME49_204160.P544	13410.6	12920.5	0.00776	0.9634	-0.05379	0.02324	no change	no	-2.10958	-1.63358	p24|control
TGME49_300030.P3451	12065.6	14247.2	0.002845	1.181	0.24	0.01142	no change	no	-2.54439	-1.94195	p24|control
TGME49_270780-t26_1-p1	12835.4	13450.7	0.1106	1.048	0.06764	0.1768	no change	no	-0.956206	-0.752493	p24|control
TGME49_216730-t26_1-p1	13613.5	12671.6	0.0006802	0.9308	-0.1035	0.004406	no change	no	-3.16103	-2.35497	p24|control
TGME49_254770.P2073	11040.9	15233.3	0.0008833	1.38	0.4647	0.005262	no change	no	-3.049	-2.27802	p24|control
TGME49_266730-t26_1-p1	13391.5	12868.9	0.7639	0.961	-0.05739	0.8232	no change	no	-0.116958	-0.0844894	p24|control
TGME49_212210.P757	14406.9	11789.3	0.05111	0.8183	-0.2893	0.09529	no change	no	-1.29141	-1.02091	p24|control
TGME49_254480-t26_1-p1	14017.2	12141.9	0.002861	0.8662	-0.2072	0.01145	no change	no	-2.54197	-1.94082	p24|control
TGME49_253470-t26_1-p1	11608.9	14492.5	0.004818	1.248	0.3196	0.01641	no change	no	-2.31623	-1.78463	p24|control
TGME49_255320.P2094	14200.7	11877.9	0.0004695	0.8364	-0.2577	0.003519	no change	no	-3.31921	-2.45235	p24|control
TGME49_221870-t26_1-p1	12238.1	13794.9	7.799e-05	1.127	0.1725	0.001298	no change	no	-4.05557	-2.88339	p24|control
TGME49_299200-t26_1-p1	12124	13908.2	0.02684	1.147	0.1979	0.0582	no change	no	-1.57106	-1.235	p24|control
TGME49_288460-t26_1-p1	13097.4	12889.4	0.3098	0.9841	-0.02312	0.4035	no change	no	-0.508905	-0.394146	p24|control
TGME49_214560-t26_1-p1	12877.7	13104.4	0.7798	1.018	0.02574	0.834	no change	no	-0.108011	-0.0788287	p24|control
TGME49_289880-t26_1-p1	12461.3	13454.6	0.06943	1.08	0.111	0.1217	no change	no	-1.15839	-0.914674	p24|control
TGME49_270560.P2773	12908.9	13003	0.7712	1.007	0.01006	0.8276	no change	no	-0.112827	-0.0821743	p24|control
TGME49_261520.P2370	13853.4	12027.6	1.333e-05	0.8682	-0.2039	0.0005017	no change	no	-4.63209	-3.29098	p24|control
TGME49_216060-t26_1-p1	12774.4	13076	0.1197	1.024	0.03422	0.1886	no change	no	-0.92187	-0.724435	p24|control
TGME49_258780-t26_1-p1	12196.7	13627.7	0.02921	1.117	0.1596	0.0622	no change	no	-1.53432	-1.20614	p24|control
TGME49_253750.P2034	12825.5	12988.2	0.09345	1.013	0.01863	0.154	no change	no	-1.02937	-0.812451	p24|control
TGME49_221180.P1011	13047.3	12758.9	0.3518	0.9779	-0.03224	0.448	no change	no	-0.453692	-0.348712	p24|control
TGME49_219710-t26_1-p1	12686.6	13104.3	0.03374	1.033	0.04684	0.0691	no change	no	-1.47173	-1.16046	p24|control
TGME49_310760-t26_1-p1	13128.1	12629.5	0.06426	0.962	-0.05589	0.1144	no change	no	-1.19199	-0.941536	p24|control
TGME49_203450.P523	12220.3	13530	9.8e-05	1.107	0.1467	0.001484	no change	no	-3.96658	-2.82565	p24|control
TGME49_310960.P3629	12934.4	12810	0.6604	0.9904	-0.01392	0.7342	no change	no	-0.180186	-0.13418	p24|control
TGME49_286650-t26_1-p1	11985.5	13756	0.0113	1.148	0.1991	0.03074	no change	no	-1.94654	-1.51215	p24|control
TGME49_203390.P520	13983.3	11722.7	0.0001332	0.8383	-0.2545	0.001727	no change	no	-3.84406	-2.7602	p24|control
TGME49_308890.P3547	13528.6	12150.4	0.0003009	0.8981	-0.1551	0.002701	no change	no	-3.50738	-2.56687	p24|control
TGME49_228770.P1306	11599.6	13997.4	0.003638	1.207	0.2714	0.01365	no change	no	-2.43795	-1.86455	p24|control
TGME49_223620-t26_1-p1	14163.1	11392.7	2.228e-05	0.8044	-0.314	0.000639	no change	no	-4.49107	-3.18776	p24|control
TGME49_236560.P1595	13801.2	11740.3	0.002221	0.8507	-0.2333	0.0096	no change	no	-2.6515	-2.01728	p24|control
TGME49_311110-t26_1-p1	11741.4	13749.6	0.0009803	1.171	0.2277	0.005612	no change	no	-3.00423	-2.25011	p24|control
TGME49_206640-t26_1-p1	14798.4	10687.3	0.0008536	0.7222	-0.4695	0.005148	no change	no	-3.06369	-2.28752	p24|control
TGME49_290720.P3232	12021.1	13453.3	0.003914	1.119	0.1622	0.01426	no change	no	-2.40627	-1.84558	p24|control
TGME49_213050.P778	11209.3	14250.5	0.003809	1.271	0.346	0.01404	no change	no	-2.41805	-1.85232	p24|control
TGME49_264830-t26_1-p1	12934.5	12516.6	0.06149	0.9677	-0.04737	0.1103	no change	no	-1.21112	-0.957385	p24|control
TGME49_306210.P3517	12835.1	12607.2	0.3571	0.9822	-0.02591	0.4529	no change	no	-0.447198	-0.343988	p24|control
TGME49_320000-t26_1-p1	13859.8	11503	0.0005053	0.83	-0.2688	0.003648	no change	no	-3.28794	-2.43676	p24|control
TGME49_280560.P3045	12922.3	12423	0.04981	0.9614	-0.05679	0.09353	no change	no	-1.3026	-1.029	p24|control
TGME49_215710-t26_1-p1	11603.7	13690.2	0.00128	1.18	0.2388	0.006699	no change	no	-2.88941	-2.17334	p24|control
TGME49_319300.P3845	12478.4	12800.2	0.1756	1.026	0.03703	0.2559	no change	no	-0.755451	-0.591913	p24|control
TGME49_320080-t26_1-p1	12662.3	12589.9	0.6766	0.9943	-0.008247	0.7488	no change	no	-0.169662	-0.125628	p24|control
TGME49_236970.P1611	14341.3	10910.8	2.476e-05	0.7608	-0.3944	0.0006814	no change	no	-4.45892	-3.16027	p24|control
TGME49_243600-t26_1-p1	12041	13198.6	0.06814	1.096	0.1322	0.12	no change	no	-1.16653	-0.920783	p24|control
TGME49_265110-t26_1-p1	13462.1	11721.3	1.628e-05	0.8707	-0.1998	0.000568	no change	no	-4.58037	-3.23807	p24|control
TGME49_278270.P2998	13154.9	12023.3	0.05569	0.914	-0.1297	0.1019	no change	no	-1.25414	-0.991783	p24|control
TGME49_312050.P3660	10807.5	14343	3.081e-05	1.327	0.4082	0.0007733	no change	no	-4.38923	-3.10607	p24|control
TGME49_224110.P1108	12783	12358.6	0.2989	0.9668	-0.04871	0.393	no change	no	-0.52446	-0.405596	p24|control
TGME49_261050.P2350	12371.8	12750.1	0.06178	1.031	0.04404	0.1107	no change	no	-1.20908	-0.955813	p24|control
TGME49_253440.P2023	13921.2	11196.2	0.0001078	0.8043	-0.3142	0.001546	no change	no	-3.92885	-2.80799	p24|control
TGME49_250700-t26_1-p1	12315.3	12790.9	0.05029	1.039	0.0552	0.0942	no change	no	-1.29843	-1.0259	p24|control
TGME49_309140-t26_1-p1	12774.7	12310.1	0.07893	0.9636	-0.05349	0.1353	no change	no	-1.1027	-0.86867	p24|control
TGME49_232550-t26_1-p1	13960.6	11103.4	0.001147	0.7953	-0.3304	0.006212	no change	no	-2.93667	-2.20607	p24|control
TGME49_259200.P2270	13243	11775.1	0.02537	0.8892	-0.1694	0.05584	no change	no	-1.59551	-1.25298	p24|control
TGME49_314260-t26_1-p1	13002	12001.3	0.436	0.923	-0.1156	0.5304	no change	no	-0.360504	-0.275388	p24|control
TGME49_207450.P618	12095.9	12888.1	0.1924	1.065	0.09085	0.2753	no change	no	-0.715772	-0.560178	p24|control
TGME49_222300-t26_1-p1	11712.1	13260.9	0.003155	1.132	0.1789	0.01235	no change	no	-2.49963	-1.90798	p24|control
TGME49_316250.P3800	12002.9	12882.5	0.2911	1.073	0.1017	0.3852	no change	no	-0.535943	-0.414302	p24|control
TGME49_258050.P2201	12061.2	12685.8	0.05783	1.052	0.07313	0.105	no change	no	-1.23777	-0.978769	p24|control
TGME49_280480.P3041	12686.7	12050.1	0.1771	0.9498	-0.0743	0.2576	no change	no	-0.751757	-0.589037	p24|control
TGME49_203490-t26_1-p1	13030.5	11703.5	0.001451	0.8982	-0.1549	0.007285	no change	no	-2.83535	-2.13697	p24|control
TGME49_263420.P2467	12413.3	12310.9	0.1441	0.9918	-0.01188	0.2185	no change	no	-0.841306	-0.660529	p24|control
TGME49_306380-t26_1-p1	16045	8672.2	0.0001441	0.5405	-0.8876	0.001812	down	yes	-3.8122	-2.73945	p24|control
TGME49_220260-t26_1-p1	12532	12146.2	0.08652	0.9692	-0.04513	0.1452	no change	no	-1.06283	-0.838003	p24|control
TGME49_223910-t26_1-p1	12209.6	12453.8	0.426	1.02	0.02857	0.5211	no change	no	-0.37058	-0.283071	p24|control
TGME49_227900.P1265	11782.2	12870	0.01578	1.092	0.127	0.03908	no change	no	-1.80162	-1.40793	p24|control
TGME49_301390-t26_1-p1	12464	12181.5	0.2155	0.9773	-0.03313	0.3022	no change	no	-0.666533	-0.519691	p24|control
TGME49_248400.P1887	11990.6	12598.6	0.2223	1.051	0.07176	0.3097	no change	no	-0.653041	-0.509045	p24|control
TGME49_230700-t26_1-p1	11458.8	13059.1	0.002453	1.14	0.189	0.01028	no change	no	-2.60854	-1.98758	p24|control
TGME49_233680.P1511	12528.5	11985.4	0.249	0.9566	-0.06401	0.3393	no change	no	-0.603783	-0.469403	p24|control
TGME49_305240-t26_1-p1	12333.3	12139.5	0.5222	0.9843	-0.02283	0.61	no change	no	-0.282155	-0.214663	p24|control
TGME49_310300-t26_1-p1	11252.9	13213.3	0.07435	1.174	0.2314	0.1288	no change	no	-1.12866	-0.89005	p24|control
TGME49_299080.P3434	11494.6	12957.4	0.1037	1.127	0.1725	0.1677	no change	no	-0.984179	-0.775441	p24|control
TGME49_219790-t26_1-p1	12410.2	12039.3	0.2978	0.9701	-0.04379	0.3919	no change	no	-0.526061	-0.406814	p24|control
TGME49_306600.P3525	11854.4	12586	0.172	1.062	0.08678	0.251	no change	no	-0.764446	-0.600309	p24|control
TGME49_254870.P2078	13154	11237.6	0.002785	0.8543	-0.2272	0.01125	no change	no	-2.55362	-1.94846	p24|control
TGME49_240090.P1695	12893.1	11488.1	0.005523	0.891	-0.1665	0.01816	no change	no	-2.25704	-1.74065	p24|control
TGME49_247300-t26_1-p1	12385	11958.9	0.116	0.9656	-0.0505	0.1837	no change	no	-0.935505	-0.735867	p24|control
TGME49_271350.P2810	11966.1	12372.2	0.05446	1.034	0.04824	0.1001	no change	no	-1.26384	-0.999523	p24|control
TGME49_308950.P3550	10869.7	13464.5	0.00282	1.239	0.3092	0.01137	no change	no	-2.54821	-1.94386	p24|control
TGME49_276190-t26_1-p1	11572.1	12660.3	0.09009	1.094	0.1296	0.1498	no change	no	-1.04528	-0.824459	p24|control
TGME49_253650.P2032	10428.4	13788.3	0.002696	1.322	0.4027	0.01099	no change	no	-2.56767	-1.95861	p24|control
TGME49_227290-t26_1-p1	11660.4	12552.4	0.1566	1.077	0.107	0.2332	no change	no	-0.805181	-0.632253	p24|control
TGME49_220090.P987	12055.4	12149.9	0.7968	1.008	0.0115	0.8466	no change	no	-0.0986452	-0.0723166	p24|control
TGME49_273860-t26_1-p1	11811.2	12390	0.4766	1.049	0.06901	0.5694	no change	no	-0.321837	-0.244575	p24|control
TGME49_210730.P714	10978.2	13211.6	0.0003769	1.203	0.2666	0.003093	no change	no	-3.4124	-2.50822	p24|control
TGME49_293770.P3326	14060.6	10121.3	2.968e-06	0.7198	-0.4743	0.0002873	no change	no	-4.88713	-3.52681	p24|control
TGME49_265180.P2534	12710.8	11464.8	0.002543	0.902	-0.1488	0.01058	no change	no	-2.59295	-1.9751	p24|control
TGME49_310430-t26_1-p1	10236.6	13923.1	2.889e-06	1.36	0.4436	0.0002873	no change	no	-4.88978	-3.52681	p24|control
TGME49_214150-t26_1-p1	11916.2	12239.5	0.2761	1.027	0.03844	0.3691	no change	no	-0.558918	-0.432844	p24|control
TGME49_221690-t26_1-p1	12450	11693.8	0.08075	0.9393	-0.09034	0.1377	no change	no	-1.0928	-0.861035	p24|control
TGME49_313100.P3690	12736.2	11389.9	0.0003332	0.8943	-0.1612	0.002899	no change	no	-3.46445	-2.53626	p24|control
TGME49_208500.P646	12262.2	11861.8	0.3487	0.9673	-0.04796	0.4445	no change	no	-0.457536	-0.352118	p24|control
TGME49_256060-t26_1-p1	11172.3	12930.8	0.005343	1.157	0.2104	0.01768	no change	no	-2.2714	-1.75227	p24|control
TGME49_298630-t26_1-p1	10956	13125.6	6.145e-05	1.198	0.2606	0.001137	no change	no	-4.146	-2.94044	p24|control
TGME49_228340-t26_1-p1	11054.5	13012.6	0.01248	1.177	0.2351	0.03313	no change	no	-1.90344	-1.47965	p24|control
TGME49_305010.P3494	12634.3	11416.5	0.001926	0.9036	-0.1462	0.008751	no change	no	-2.71309	-2.05745	p24|control
TGME49_308810-t26_1-p1	12587.2	11448	0.0002511	0.9095	-0.1369	0.002422	no change	no	-3.58319	-2.61404	p24|control
TGME49_222970-t26_1-p1	10463.6	13560.5	0.0002121	1.296	0.3741	0.002232	no change	no	-3.65345	-2.64936	p24|control
TGME49_290640-t26_1-p1	12320.7	11691.2	0.00374	0.9489	-0.07567	0.01391	no change	no	-2.42597	-1.85636	p24|control
TGME49_258170-t26_1-p1	12952.4	11056.2	0.0003979	0.8536	-0.2284	0.003192	no change	no	-3.38945	-2.49458	p24|control
TGME49_207830-t26_1-p1	10994.9	12981.5	0.0001777	1.181	0.24	0.002013	no change	no	-3.72654	-2.694	p24|control
TGME49_269800.P2703	13030.8	10923.6	0.0002131	0.8383	-0.2545	0.002239	no change	no	-3.6515	-2.64801	p24|control
TGME49_287180.P3168	12583.8	11368	0.000468	0.9034	-0.1466	0.003519	no change	no	-3.32057	-2.45235	p24|control
TGME49_304660-t26_1-p1	10739.9	13158.7	0.001239	1.225	0.2928	0.006554	no change	no	-2.90344	-2.18283	p24|control
TGME49_280750.P3054	12192.6	11697	0.4297	0.9594	-0.0598	0.5245	no change	no	-0.366825	-0.280246	p24|control
TGME49_216130-t26_1-p1	14701.9	9176.98	0.0004497	0.6242	-0.6799	0.003429	down	yes	-3.33753	-2.46357	p24|control
TGME49_220860-t26_1-p1	12367.7	11499.3	0.0005377	0.9298	-0.105	0.003796	no change	no	-3.26146	-2.41953	p24|control
TGME49_242380-t26_1-p1	11599.5	12215.2	0.3716	1.053	0.07451	0.4683	no change	no	-0.429913	-0.329467	p24|control
TGME49_294290-t26_1-p1	11319.4	12484	0.1203	1.103	0.1414	0.1891	no change	no	-0.919698	-0.723286	p24|control
TGME49_262010-t26_1-p1	12828.4	10942.4	0.006862	0.853	-0.2294	0.02113	no change	no	-2.16292	-1.6749	p24|control
TGME49_230220.P1362	12236.3	11475	0.06181	0.9378	-0.09265	0.1107	no change	no	-1.20887	-0.955813	p24|control
TGME49_291350-t26_1-p1	9517.72	14191.8	0.0002012	1.491	0.5763	0.002177	no change	no	-3.67531	-2.66015	p24|control
TGME49_295630-t26_1-p1	12835.9	10860.1	0.015	0.8461	-0.2411	0.03777	no change	no	-1.82362	-1.42274	p24|control
TGME49_313370.P3701	11964.4	11715.4	0.1427	0.9792	-0.03032	0.2167	no change	no	-0.845546	-0.664121	p24|control
TGME49_237000.P1612	11911.1	11707.6	0.4763	0.9829	-0.02488	0.5693	no change	no	-0.32211	-0.244651	p24|control
TGME49_246500.P1832	12014.3	11580.2	0.005954	0.9639	-0.05304	0.01904	no change	no	-2.22446	-1.72011	p24|control
TGME49_235150.P1550	13224	10340	0.0007919	0.7819	-0.3549	0.004897	no change	no	-3.09588	-2.30918	p24|control
TGME49_294770-t26_1-p1	12099.9	11440.6	0.009597	0.9455	-0.08085	0.02711	no change	no	-2.01741	-1.56671	p24|control
TGME49_301170-t26_1-p1	10960.9	12566.9	0.01373	1.147	0.1979	0.0354	no change	no	-1.86201	-1.45087	p24|control
TGME49_233890-t26_1-p1	10455.1	13038.3	2.051e-05	1.247	0.3185	0.0006267	no change	no	-4.51556	-3.19607	p24|control
TGME49_215040.P844	11710.7	11780.7	0.7375	1.006	0.00863	0.8021	no change	no	-0.132232	-0.0957661	p24|control
TGME49_288680-t26_1-p1	12352	11124.8	0.006083	0.9007	-0.1509	0.01934	no change	no	-2.21517	-1.71332	p24|control
TGME49_249030.P1917	10600.6	12863.5	0.001633	1.213	0.2786	0.007822	no change	no	-2.78436	-2.10613	p24|control
TGME49_243460.P1761	10735.8	12690.5	0.000388	1.182	0.2412	0.003149	no change	no	-3.40012	-2.50045	p24|control
TGME49_243440-t26_1-p1	11699.6	11712	0.9624	1.001	0.001442	0.9708	no change	no	-0.0166399	-0.0128658	p24|control
TGME49_269690.P2695	9091.97	14301.9	6.873e-06	1.573	0.6535	0.0003998	up	yes	-4.77281	-3.38743	p24|control
TGME49_210800.P718	11866.3	11506.6	0.3922	0.9697	-0.04439	0.4897	no change	no	-0.406481	-0.310061	p24|control
TGME49_305450-t26_1-p1	10777	12594.2	0.00236	1.169	0.2253	0.01002	no change	no	-2.62525	-1.9987	p24|control
TGME49_228400.P1293	12561.3	10808.1	0.001476	0.8604	-0.2169	0.007339	no change	no	-2.82798	-2.13377	p24|control
TGME49_306895-t26_1-p1	11072	12276.1	0.04433	1.109	0.1493	0.08567	no change	no	-1.3532	-1.06712	p24|control
TGME49_500289.P78	13463.9	9876.25	0.0006995	0.7335	-0.4471	0.004494	no change	no	-3.14905	-2.3464	p24|control
TGME49_210095.P703	5119.87	18217.8	0.000102	3.558	1.831	0.001499	up	yes	-3.95078	-2.82131	p24|control
TGME49_219210-t26_1-p1	11446.5	11854.9	0.1884	1.036	0.05102	0.2707	no change	no	-0.724896	-0.567496	p24|control
TGME49_215740-t26_1-p1	12404.2	10890.7	0.01067	0.878	-0.1877	0.02955	no change	no	-1.97143	-1.5293	p24|control
TGME49_208970-t26_1-p1	11507.1	11762.1	0.4431	1.022	0.0314	0.5372	no change	no	-0.353488	-0.269856	p24|control
TGME49_218760.P950	11622.8	11641.3	0.9322	1.002	0.002883	0.9496	no change	no	-0.0304862	-0.0224547	p24|control
TGME49_205040-t26_1-p1	10604.9	12644.5	0.0005534	1.192	0.2534	0.003851	no change	no	-3.24918	-2.4133	p24|control
TGME49_210790-t26_1-p1	11098.5	12146	0.01137	1.094	0.1296	0.03082	no change	no	-1.94386	-1.51103	p24|control
TGME49_221230.P1014	11108.5	12114.4	0.0101	1.091	0.1257	0.02825	no change	no	-1.99525	-1.54883	p24|control
TGME49_249920-t26_1-p1	11449	11709.4	0.1959	1.023	0.03281	0.2792	no change	no	-0.707943	-0.554069	p24|control
TGME49_314042.P3730	11296.3	11862	0.1834	1.05	0.07039	0.2647	no change	no	-0.736577	-0.57723	p24|control
TGME49_305020-t26_1-p1	6408.82	16747.7	0.05653	2.613	1.386	0.1031	up	no	-1.24764	-0.986699	p24|control
TGME49_222170.P1051	12089.6	10968	0.009759	0.9072	-0.1405	0.02752	no change	no	-2.01015	-1.56019	p24|control
TGME49_288040-t26_1-p1	11415.3	11634	0.2076	1.019	0.02715	0.2929	no change	no	-0.682752	-0.533266	p24|control
TGME49_270540.P2771	11727.3	11294.8	0.4355	0.9631	-0.05424	0.5301	no change	no	-0.361002	-0.275634	p24|control
TGME49_240830.P1717	10096	12840.5	2.338e-05	1.272	0.3471	0.0006567	no change	no	-4.47651	-3.17607	p24|control
TGME49_225125-t26_1-p1	11758.9	11162.4	0.026	0.9493	-0.07506	0.05686	no change	no	-1.58486	-1.24512	p24|control
TGME49_266120-t26_1-p1	9349.54	13568.5	0.0002597	1.451	0.537	0.002461	no change	no	-3.56912	-2.60713	p24|control
TGME49_266970.P2591	12018	10891.6	0.006329	0.9063	-0.1419	0.01995	no change	no	-2.19798	-1.69984	p24|control
TGME49_246920-t26_1-p1	15078.3	7807.48	6.932e-06	0.5178	-0.9495	0.0003998	down	yes	-4.77129	-3.38743	p24|control
TGME49_308093-t26_1-p1	6683.32	16163.6	3.441e-06	2.419	1.274	0.0003079	up	yes	-4.87157	-3.49771	p24|control
TGME49_286790-t26_1-p1	11397.7	11431	0.7104	1.003	0.004322	0.7782	no change	no	-0.148491	-0.108903	p24|control
TGME49_215920.P868	10766.2	12040.1	0.002294	1.118	0.1609	0.009833	no change	no	-2.63752	-2.00687	p24|control
TGME49_309010.P3555	11142.8	11623.2	0.04606	1.043	0.06074	0.08808	no change	no	-1.33658	-1.05507	p24|control
TGME49_201840-t26_1-p1	8241.81	14484.1	1.105e-06	1.757	0.8131	0.0002066	up	yes	-4.95448	-3.66434	p24|control
TGME49_224530.P1121	10274.8	12432.2	0.001465	1.21	0.275	0.007329	no change	no	-2.83121	-2.13436	p24|control
TGME49_248180-t26_1-p1	7322.99	15380.3	8.446e-06	2.1	1.07	0.0004295	up	yes	-4.7341	-3.35704	p24|control
TGME49_273070.P2891	12196.9	10503.2	0.01739	0.8611	-0.2157	0.04187	no change	no	-1.75945	-1.37799	p24|control
TGME49_209190-t26_1-p1	9695.97	12997.8	1.115e-05	1.341	0.4233	0.000458	no change	no	-4.67469	-3.32975	p24|control
TGME49_264770-t26_1-p1	12265.9	10398.5	0.00351	0.8478	-0.2382	0.01326	no change	no	-2.45346	-1.87713	p24|control
TGME49_237015.P1614	9868.96	12792.7	0.00258	1.296	0.3741	0.01069	no change	no	-2.5867	-1.97062	p24|control
TGME49_285710-t26_1-p1	10217.1	12439.1	0.0002816	1.217	0.2833	0.00259	no change	no	-3.53521	-2.58503	p24|control
TGME49_305030-t26_1-p1	12883.4	9753.27	0.0005781	0.757	-0.4016	0.003957	no change	no	-3.23055	-2.40154	p24|control
TGME49_235620.P1566	10386.3	12172.5	0.0002563	1.172	0.229	0.002442	no change	no	-3.57463	-2.61048	p24|control
TGME49_286450-t26_1-p1	12700.3	9857.93	0.3201	0.7762	-0.3655	0.4152	no change	no	-0.494701	-0.381732	p24|control
TGME49_291820.P3250	11799.6	10758.6	0.005263	0.9118	-0.1332	0.0175	no change	no	-2.27794	-1.75671	p24|control
TGME49_314410-t26_1-p1	11058.3	11490.4	0.01778	1.039	0.0552	0.04251	no change	no	-1.74982	-1.37141	p24|control
TGME49_204060.P541	10031.6	12504.7	0.0007046	1.247	0.3185	0.004509	no change	no	-3.14594	-2.34496	p24|control
TGME49_239020-t26_1-p1	6627.07	15898.2	8.073e-05	2.399	1.262	0.001324	up	yes	-4.04225	-2.87484	p24|control
TGME49_321370.P3893	10877.7	11585.2	0.4937	1.065	0.09085	0.5841	no change	no	-0.306528	-0.233505	p24|control
TGME49_224460.P1117	11561.8	10901	0.0152	0.9428	-0.08498	0.03815	no change	no	-1.81787	-1.41839	p24|control
TGME49_244390.P1789	11528.8	10908.7	0.02792	0.9462	-0.07978	0.06009	no change	no	-1.55393	-1.22113	p24|control
TGME49_216510-t26_1-p1	9972.55	12451.2	1.987e-05	1.249	0.3208	0.0006267	no change	no	-4.52476	-3.19607	p24|control
TGME49_293230.P3279	10830.6	11584.4	0.05298	1.07	0.09761	0.09806	no change	no	-1.27581	-1.00846	p24|control
TGME49_294630.P3363	12884.5	9523.48	0.0003344	0.7391	-0.4362	0.002905	no change	no	-3.46294	-2.53536	p24|control
TGME49_248890.P1911	11403.5	10983.9	0.093	0.9632	-0.05409	0.1535	no change	no	-1.03147	-0.813863	p24|control
TGME49_256980.P2148	10283.7	12093.9	0.00163	1.176	0.2339	0.007811	no change	no	-2.78516	-2.10674	p24|control
TGME49_277920.P2989	11917.9	10433.8	0.1791	0.8755	-0.1918	0.2598	no change	no	-0.74688	-0.585344	p24|control
TGME49_289380.P3202	10434.1	11846.2	0.002719	1.135	0.1827	0.01107	no change	no	-2.564	-1.95546	p24|control
TGME49_221970-t26_1-p1	11844.4	10432.1	0.01323	0.8808	-0.1831	0.03458	no change	no	-1.87811	-1.46105	p24|control
TGME49_213730-t26_1-p1	9629.41	12607.3	0.0006481	1.309	0.3885	0.004284	no change	no	-3.18171	-2.36714	p24|control
TGME49_280550.P3044	11649.2	10550.4	0.01331	0.9057	-0.1429	0.03469	no change	no	-1.8755	-1.45967	p24|control
TGME49_254570-t26_1-p1	10629.6	11569	0.0142	1.088	0.1217	0.03622	no change	no	-1.84741	-1.44093	p24|control
TGME49_248670-t26_1-p1	10073.4	12020.5	0.003571	1.193	0.2546	0.01345	no change	no	-2.446	-1.87095	p24|control
TGME49_232190.P1451	10898.4	11189.3	0.2448	1.027	0.03844	0.3344	no change	no	-0.611171	-0.475721	p24|control
TGME49_231380-t26_1-p1	11321.5	10760.3	0.216	0.9504	-0.07339	0.3026	no change	no	-0.665526	-0.519117	p24|control
TGME49_222000-t26_1-p1	11211.1	10869.5	0.5496	0.9695	-0.04469	0.6355	no change	no	-0.259945	-0.196878	p24|control
TGME49_289250-t26_1-p1	12003.3	10069	0.005541	0.8389	-0.2534	0.01817	no change	no	-2.25563	-1.74041	p24|control
TGME49_308870.P3546	11591.7	10471.4	0.003567	0.9034	-0.1466	0.01345	no change	no	-2.44648	-1.87095	p24|control
TGME49_242730.P1744	11006.7	11049.7	0.9423	1.004	0.005759	0.9568	no change	no	-0.0258062	-0.0191743	p24|control
TGME49_261450.P2363	11377.8	10645.7	0.05936	0.9357	-0.09588	0.1072	no change	no	-1.22643	-0.969765	p24|control
TGME49_222400-t26_1-p1	11108	10876.1	0.5402	0.9791	-0.03047	0.6271	no change	no	-0.267437	-0.202656	p24|control
TGME49_263710-t26_1-p1	9296.06	12650.2	0.0002682	1.361	0.4447	0.002507	no change	no	-3.55564	-2.59912	p24|control
TGME49_239930-t26_1-p1	11255.6	10684.2	0.03637	0.9492	-0.07522	0.07339	no change	no	-1.43914	-1.1343	p24|control
TGME49_229420-t26_1-p1	12062.1	9873.39	0.002325	0.8185	-0.2889	0.009918	no change	no	-2.63171	-2.00314	p24|control
TGME49_235420.P1559	11232.9	10689.7	0.002213	0.9516	-0.07157	0.009598	no change	no	-2.65306	-2.01737	p24|control
TGME49_315220-t26_1-p1	10337.8	11584.6	3.519e-05	1.121	0.1648	0.0008249	no change	no	-4.34496	-3.07837	p24|control
TGME49_212960.P773	10398.9	11522.1	0.01273	1.108	0.148	0.03359	no change	no	-1.89483	-1.47366	p24|control
TGME49_273950.P2927	10330.8	11562.7	0.002175	1.119	0.1622	0.009477	no change	no	-2.66055	-2.02287	p24|control
TGME49_289620-t26_1-p1	10544.1	11343.4	0.00139	1.076	0.1057	0.007074	no change	no	-2.85387	-2.14972	p24|control
TGME49_273310.P2897	13238.9	8645.7	0.1658	0.6531	-0.6146	0.244	down	no	-0.780389	-0.612592	p24|control
TGME49_226072.P1195	10185.8	11695.4	0.0001495	1.148	0.1991	0.001846	no change	no	-3.79724	-2.73142	p24|control
TGME49_240550-t26_1-p1	10484.8	11390.7	0.02884	1.086	0.119	0.06153	no change	no	-1.53985	-1.21084	p24|control
TGME49_300220-t26_1-p1	9774.28	12089.9	0.0716	1.237	0.3068	0.1249	no change	no	-1.14503	-0.903403	p24|control
TGME49_232010.P1438	6524.94	15327.3	0.006447	2.349	1.232	0.02019	up	yes	-2.18997	-1.69465	p24|control
TGME49_278280-t26_1-p1	11016.4	10783.2	0.2956	0.9788	-0.03091	0.3898	no change	no	-0.529281	-0.409147	p24|control
TGME49_240710.P1713	11004	10776.2	0.1311	0.9793	-0.03018	0.2026	no change	no	-0.882364	-0.693339	p24|control
TGME49_237250.P1624	21069.7	685.858	4.724e-07	0.03255	-4.941	0.0001362	down	yes	-4.97995	-3.83505	p24|control
TGME49_235880.P1577	10277.1	11464.2	0.007907	1.116	0.1583	0.02349	no change	no	-2.10144	-1.62893	p24|control
TGME49_267300-t26_1-p1	11827.2	9884.83	0.04398	0.8358	-0.2588	0.08515	no change	no	-1.35665	-1.06976	p24|control
TGME49_309800-t26_1-p1	10892.7	10775.6	0.6982	0.9892	-0.01567	0.7665	no change	no	-0.156014	-0.115482	p24|control
TGME49_249690-t26_1-p1	9899.98	11751.3	0.000822	1.187	0.2473	0.005012	no change	no	-3.07988	-2.29912	p24|control
TGME49_204310.P547	10448.4	11201.9	0.001383	1.072	0.1003	0.007058	no change	no	-2.85605	-2.1507	p24|control
TGME49_207370.P613	11115.1	10511.5	0.008353	0.9457	-0.08055	0.02448	no change	no	-2.07764	-1.61101	p24|control
TGME49_234930-t26_1-p1	8479.98	13120.3	0.0008952	1.547	0.6295	0.005284	up	yes	-3.04326	-2.27622	p24|control
TGME49_232090-t26_1-p1	9705.37	11890	9.455e-05	1.225	0.2928	0.001448	no change	no	-3.98068	-2.83624	p24|control
TGME49_285850-t26_1-p1	11305.5	10284.9	0.04813	0.9097	-0.1365	0.09114	no change	no	-1.31749	-1.04024	p24|control
TGME49_224330.P1115	11161.3	10417.7	0.1366	0.9334	-0.09943	0.2096	no change	no	-0.864518	-0.678588	p24|control
TGME49_280580.P3046	6362.01	15190	2.334e-05	2.388	1.256	0.0006567	up	yes	-4.47703	-3.17607	p24|control
TGME49_272340.P2852	11029.9	10519.6	0.4066	0.9537	-0.06839	0.504	no change	no	-0.390822	-0.297561	p24|control
TGME49_316350-t26_1-p1	10819.1	10702.1	0.7721	0.9892	-0.01567	0.8276	no change	no	-0.112321	-0.0821743	p24|control
TGME49_305040-t26_1-p1	11253.2	10265.7	0.0003526	0.9123	-0.1324	0.002994	no change	no	-3.44057	-2.5223	p24|control
TGME49_228120-t26_1-p1	10623.2	10847.2	0.1762	1.021	0.02998	0.2565	no change	no	-0.753969	-0.590896	p24|control
TGME49_297530-t26_1-p1	11171.4	10268.7	0.03353	0.9192	-0.1215	0.06873	no change	no	-1.47444	-1.16279	p24|control
TGME49_244100.P1781	10894	10491.1	0.2337	0.963	-0.05439	0.3225	no change	no	-0.631323	-0.491457	p24|control
TGME49_243410-t26_1-p1	10087.5	11232.7	0.001978	1.114	0.1557	0.008889	no change	no	-2.70158	-2.05066	p24|control
TGME49_273560.P2909	10139.9	11148.4	0.001422	1.099	0.1362	0.007179	no change	no	-2.84406	-2.14333	p24|control
TGME49_314480-t26_1-p1	10690.1	10589	0.548	0.9905	-0.01377	0.6348	no change	no	-0.261212	-0.197356	p24|control
TGME49_260600.P2332	12310.8	8931.56	9.694e-06	0.7255	-0.463	0.0004379	no change	no	-4.70567	-3.34882	p24|control
TGME49_320630-t26_1-p1	11429.9	9790.59	0.0001278	0.8566	-0.2233	0.001702	no change	no	-3.86075	-2.7665	p24|control
TGME49_500302.P91	10964.4	10223.7	0.01604	0.9324	-0.101	0.03944	no change	no	-1.79452	-1.40395	p24|control
TGME49_257480-t26_1-p1	9747.99	11426.4	0.0006243	1.172	0.229	0.004162	no change	no	-3.19771	-2.37966	p24|control
TGME49_247000-t26_1-p1	9827.2	11287.6	0.004059	1.149	0.2004	0.01463	no change	no	-2.39051	-1.83446	p24|control
TGME49_200360-t26_1-p1	10609.6	10442.7	0.4199	0.9843	-0.02283	0.5147	no change	no	-0.376844	-0.288437	p24|control
TGME49_262980.P2435	10815.7	10206.9	0.0403	0.9437	-0.0836	0.07924	no change	no	-1.39459	-1.101	p24|control
TGME49_232060.P1443	11342.4	9663.03	0.009831	0.8519	-0.2312	0.02767	no change	no	-2.00696	-1.55783	p24|control
TGME49_312490-t26_1-p1	13050.1	7936.48	0.0004697	0.6082	-0.7174	0.003519	down	yes	-3.31903	-2.45235	p24|control
TGME49_254470.P2059	10640.2	10280.8	0.2674	0.9662	-0.04961	0.3596	no change	no	-0.572822	-0.444168	p24|control
TGME49_283550.P3092	10613.1	10283.1	0.01769	0.9689	-0.04558	0.04239	no change	no	-1.75203	-1.37263	p24|control
TGME49_297940.P3425	9837.11	11030.7	0.02871	1.121	0.1648	0.06137	no change	no	-1.54182	-1.21197	p24|control
TGME49_265220-t26_1-p1	8934.34	11933.2	2.627e-05	1.336	0.4179	0.0007011	no change	no	-4.44045	-3.14807	p24|control
TGME49_207760-t26_1-p1	9710.36	11145.5	5.792e-05	1.148	0.1991	0.001098	no change	no	-4.168	-2.95546	p24|control
TGME49_222210-t26_1-p1	8513.08	12323.6	0.0001206	1.448	0.5341	0.00163	no change	no	-3.88406	-2.78516	p24|control
TGME49_320030-t26_1-p1	10376.5	10454	0.8603	1.007	0.01006	0.8964	no change	no	-0.065345	-0.0474933	p24|control
TGME49_234520-t26_1-p1	10886.9	9932.18	0.0007108	0.9123	-0.1324	0.004529	no change	no	-3.14219	-2.34304	p24|control
TGME49_304680.P3486	11813.9	9000.73	0.0005664	0.7619	-0.3923	0.00389	no change	no	-3.23928	-2.40894	p24|control
TGME49_272350.P2853	10151.1	10640.2	0.05863	1.048	0.06764	0.1062	no change	no	-1.23181	-0.973835	p24|control
TGME49_312640.P3678	10417.7	10368.7	0.8825	0.9953	-0.006797	0.9138	no change	no	-0.0542804	-0.0391441	p24|control
TGME49_242830-t26_1-p1	11454.3	9267.76	7.964e-05	0.8091	-0.3056	0.001316	no change	no	-4.0475	-2.87746	p24|control
TGME49_273850.P2923	9951.22	10753.6	0.0001155	1.081	0.1124	0.001605	no change	no	-3.90136	-2.79183	p24|control
TGME49_314540-t26_1-p1	10627.3	10064.8	0.002515	0.9471	-0.07841	0.01047	no change	no	-2.59774	-1.97964	p24|control
TGME49_243200.P1755	12630.7	8051.92	2.982e-07	0.6375	-0.6495	0.0001155	down	yes	-4.98724	-3.90136	p24|control
TGME49_225690.P1176	9591.07	11089.3	0.0008029	1.156	0.2091	0.004923	no change	no	-3.08996	-2.30689	p24|control
TGME49_233310.P1504	9631.46	11042.7	0.0002501	1.147	0.1979	0.002421	no change	no	-3.58486	-2.61422	p24|control
TGME49_214260-t26_1-p1	9317.23	11347.7	8.795e-06	1.218	0.2845	0.0004295	no change	no	-4.72596	-3.35704	p24|control
TGME49_225850-t26_1-p1	9210.6	11441	0.0002446	1.242	0.3127	0.002382	no change	no	-3.59414	-2.62124	p24|control
TGME49_309220-t26_1-p1	12201.5	8420.44	0.0002864	0.6901	-0.5351	0.002614	no change	no	-3.52812	-2.58104	p24|control
TGME49_218250.P934	9808.3	10811.8	0.001444	1.102	0.1401	0.007259	no change	no	-2.83744	-2.13853	p24|control
TGME49_226068-t26_1-p1	9295.94	11314.6	0.001213	1.217	0.2833	0.006465	no change	no	-2.91257	-2.18876	p24|control
TGME49_318690-t26_1-p1	11085.8	9507.32	0.001034	0.8576	-0.2216	0.005809	no change	no	-2.9813	-2.23515	p24|control
TGME49_205220-t26_1-p1	10204.3	10354.2	0.3066	1.015	0.02148	0.4006	no change	no	-0.513414	-0.397278	p24|control
TGME49_260670.P2338	10895	9634.26	0.02035	0.8843	-0.1774	0.047	no change	no	-1.69122	-1.32781	p24|control
TGME49_220240.P990	9206.73	11268.2	0.0006091	1.224	0.2916	0.004112	no change	no	-3.20824	-2.38489	p24|control
TGME49_320640-t26_1-p1	10442.9	10018.3	0.1401	0.9593	-0.05995	0.2134	no change	no	-0.853531	-0.670785	p24|control
TGME49_271100.P2800	10327.8	10101.8	0.2391	0.9781	-0.03195	0.3284	no change	no	-0.621402	-0.483584	p24|control
TGME49_260170.P2308	8747.73	11657.6	1.271e-05	1.333	0.4147	0.000497	no change	no	-4.64378	-3.29499	p24|control
TGME49_255900-t26_1-p1	9689.12	10665.5	0.2262	1.101	0.1388	0.314	no change	no	-0.645488	-0.503057	p24|control
TGME49_297210-t26_1-p1	9570.81	10776.7	0.09716	1.126	0.1712	0.1588	no change	no	-1.01247	-0.799122	p24|control
TGME49_207420.P615	9471.18	10867	0.02149	1.147	0.1979	0.04914	no change	no	-1.66756	-1.30848	p24|control
TGME49_208370.P639	7973.47	12356.3	8.733e-06	1.55	0.6323	0.0004295	up	yes	-4.72739	-3.35704	p24|control
TGME49_202690-t26_1-p1	10598.6	9719.96	0.04023	0.9171	-0.1248	0.07914	no change	no	-1.39534	-1.10155	p24|control
TGME49_254490-t26_1-p1	9143.7	11135.4	0.0003722	1.218	0.2845	0.003071	no change	no	-3.41771	-2.51131	p24|control
TGME49_316530.P3811	9656.73	10604.3	0.03977	1.098	0.1349	0.07852	no change	no	-1.40034	-1.10496	p24|control
TGME49_279340.P3030	8912.53	11321.5	0.07389	1.27	0.3448	0.1281	no change	no	-1.13136	-0.892417	p24|control
TGME49_216810-t26_1-p1	10827.7	9398.97	0.003287	0.868	-0.2042	0.01271	no change	no	-2.48188	-1.89551	p24|control
TGME49_310570-t26_1-p1	10172.3	10043	0.8577	0.9873	-0.01844	0.8945	no change	no	-0.0666595	-0.0484148	p24|control
TGME49_265520.P2541	11289	8914.05	0.0009205	0.7896	-0.3408	0.005375	no change	no	-3.03128	-2.26881	p24|control
TGME49_208450.P645	9361.31	10816.3	0.001487	1.155	0.2079	0.007354	no change	no	-2.82478	-2.13289	p24|control
TGME49_215290-t26_1-p1	9525.3	10605.9	0.03018	1.113	0.1545	0.06371	no change	no	-1.52014	-1.19572	p24|control
TGME49_241880-t26_1-p1	10329.2	9693.25	0.001818	0.9384	-0.09173	0.008423	no change	no	-2.73802	-2.07402	p24|control
TGME49_211690-t26_1-p1	10132.3	9878.64	0.07	0.975	-0.03653	0.1226	no change	no	-1.15484	-0.911474	p24|control
TGME49_294360.P3354	9969.49	10031.5	0.6963	1.006	0.00863	0.7646	no change	no	-0.157197	-0.11656	p24|control
TGME49_270840.P2786	9064.72	10886.3	0.001475	1.201	0.2642	0.007339	no change	no	-2.82827	-2.13377	p24|control
TGME49_289550-t26_1-p1	10184.8	9763.2	0.156	0.9586	-0.061	0.2326	no change	no	-0.806848	-0.633372	p24|control
TGME49_227840-t26_1-p1	9654.92	10266.3	0.05631	1.063	0.08814	0.1029	no change	no	-1.24934	-0.987542	p24|control
TGME49_201270-t26_1-p1	8873.84	11042.8	0.0007231	1.244	0.315	0.004578	no change	no	-3.13484	-2.33838	p24|control
TGME49_313910.P3726	10183.8	9695.39	0.15	0.952	-0.07097	0.2253	no change	no	-0.82388	-0.64722	p24|control
TGME49_233220.P1501	10631.1	9247.09	0.0002627	0.8698	-0.2012	0.00248	no change	no	-3.56431	-2.6038	p24|control
TGME49_219250-t26_1-p1	9488.22	10389.2	0.02153	1.095	0.1309	0.04922	no change	no	-1.66675	-1.30777	p24|control
TGME49_269290.P2677	9971.57	9876.28	0.7145	0.9904	-0.01392	0.7816	no change	no	-0.145992	-0.10701	p24|control
TGME49_312230-t26_1-p1	9608.24	10234.6	0.005146	1.065	0.09085	0.01724	no change	no	-2.28769	-1.76321	p24|control
TGME49_258730-t26_1-p1	9017.33	10810.7	0.0009764	1.199	0.2618	0.005601	no change	no	-3.00595	-2.25096	p24|control
TGME49_228100-t26_1-p1	10002.9	9803.69	0.4871	0.9801	-0.029	0.5792	no change	no	-0.312373	-0.237164	p24|control
TGME49_271760.P2822	8260.25	11542.6	0.0002164	1.397	0.4823	0.002259	no change	no	-3.64512	-2.64417	p24|control
TGME49_225160.P1155	9736.65	10046.7	0.2968	1.032	0.04544	0.3911	no change	no	-0.527521	-0.407701	p24|control
TGME49_308920.P3548	9762.14	10020.8	0.1095	1.026	0.03703	0.1754	no change	no	-0.960546	-0.755946	p24|control
TGME49_293900.P3339	10108.9	9654.99	0.1398	0.9551	-0.06628	0.2131	no change	no	-0.854462	-0.671396	p24|control
TGME49_220510-t26_1-p1	9591.43	10160	0.02308	1.059	0.0827	0.05195	no change	no	-1.63658	-1.28433	p24|control
TGME49_286210.P3151	10229.7	9520.27	0.01332	0.9307	-0.1036	0.03469	no change	no	-1.87517	-1.45967	p24|control
TGME49_244150-t26_1-p1	10378.7	9369.98	0.005817	0.9028	-0.1475	0.01877	no change	no	-2.23455	-1.7263	p24|control
TGME49_200400.P458	11171.7	8575.61	0.002167	0.7676	-0.3816	0.009451	no change	no	-2.66214	-2.02406	p24|control
TGME49_211090.P726	9189.49	10508.9	0.01295	1.144	0.1941	0.03401	no change	no	-1.88739	-1.46827	p24|control
TGME49_248420.P1888	10791.1	8819.24	0.001297	0.8173	-0.2911	0.006762	no change	no	-2.88372	-2.16928	p24|control
TGME49_240980-t26_1-p1	10696.3	8867.36	0.001294	0.829	-0.2706	0.006757	no change	no	-2.88472	-2.1696	p24|control
TGME49_268790.P2648	7761.76	11793.5	2.146e-05	1.519	0.6031	0.0006267	up	yes	-4.50224	-3.19607	p24|control
TGME49_258770.P2239	10013.5	9503.91	0.03326	0.9491	-0.07537	0.06829	no change	no	-1.47795	-1.16558	p24|control
TGME49_207460-t26_1-p1	8768.83	10715.2	3.122e-06	1.222	0.2892	0.0002969	no change	no	-4.882	-3.513	p24|control
TGME49_224980-t26_1-p1	9354.34	10112.8	0.009256	1.081	0.1124	0.02638	no change	no	-2.03311	-1.57856	p24|control
TGME49_236860.P1603	8249.97	11213.2	0.0003622	1.359	0.4425	0.003035	no change	no	-3.42922	-2.51641	p24|control
TGME49_297745-t26_1-p1	9716.4	9739.7	0.7939	1.002	0.002883	0.8444	no change	no	-0.100229	-0.0734466	p24|control
TGME49_287270.P3172	8974.92	10466.4	0.00415	1.166	0.2216	0.01484	no change	no	-2.38091	-1.82827	p24|control
TGME49_249630.P1938	8085.45	11348.9	0.001197	1.404	0.4895	0.006394	no change	no	-2.91829	-2.19355	p24|control
TGME49_216250-t26_1-p1	9031.79	10369	0.1952	1.148	0.1991	0.2783	no change	no	-0.709498	-0.555471	p24|control
TGME49_231350.P1412	8637.48	10725.8	0.0002758	1.242	0.3127	0.002547	no change	no	-3.54394	-2.59227	p24|control
TGME49_288530-t26_1-p1	10058.4	9297.71	0.03099	0.9244	-0.1134	0.06494	no change	no	-1.50864	-1.18742	p24|control
TGME49_215010.P843	8995.48	10336.9	0.000511	1.149	0.2004	0.003669	no change	no	-3.28316	-2.43427	p24|control
TGME49_253370.P2019	9508.79	9787.5	0.0868	1.029	0.04124	0.1456	no change	no	-1.06143	-0.836809	p24|control
TGME49_233820.P1518	10959.5	8333.11	0.0004679	0.7604	-0.3952	0.003519	no change	no	-3.32066	-2.45235	p24|control
TGME49_209450.P679	10150.4	9130.87	0.001828	0.8996	-0.1526	0.008452	no change	no	-2.73565	-2.07253	p24|control
TGME49_255410-t26_1-p1	10240.7	9017.53	0.1306	0.8806	-0.1834	0.2022	no change	no	-0.884024	-0.694197	p24|control
TGME49_201760.P471	10214.9	9015.03	0.002386	0.8825	-0.1803	0.01008	no change	no	-2.62051	-1.99611	p24|control
TGME49_262560-t26_1-p1	7015.6	12208.5	6.308e-06	1.74	0.7991	0.0003969	up	yes	-4.7876	-3.39051	p24|control
TGME49_233130-t26_1-p1	8173.88	11038	6.656e-05	1.35	0.433	0.001199	no change	no	-4.116	-2.91757	p24|control
TGME49_318140.P3820	9927.57	9262.37	0.001624	0.933	-0.1001	0.007791	no change	no	-2.78675	-2.10785	p24|control
TGME49_314800.P3748	9614.72	9573.96	0.9358	0.9958	-0.006072	0.9521	no change	no	-0.0288123	-0.0213129	p24|control
TGME49_217900-t26_1-p1	10202.1	8985.32	0.002275	0.8807	-0.1833	0.009787	no change	no	-2.64111	-2.00891	p24|control
TGME49_293300.P3286	10027.7	9157.82	0.005192	0.9133	-0.1308	0.01734	no change	no	-2.28383	-1.7607	p24|control
TGME49_266030.P2554	9753.55	9424.11	0.1328	0.9662	-0.04961	0.2047	no change	no	-0.876769	-0.688861	p24|control
TGME49_216020-t26_1-p1	9364.58	9791.32	0.03499	1.046	0.06488	0.07126	no change	no	-1.45593	-1.14709	p24|control
TGME49_258980.P2253	9976.69	9127.6	0.02222	0.9149	-0.1283	0.05041	no change	no	-1.65306	-1.2974	p24|control
TGME49_290850.P3235	10033.2	9018.91	0.00035	0.8989	-0.1538	0.002983	no change	no	-3.4437	-2.52389	p24|control
TGME49_202300-t26_1-p1	9554.19	9475.53	0.6852	0.9918	-0.01188	0.7565	no change	no	-0.164176	-0.121185	p24|control
TGME49_312990-t26_1-p1	9360.73	9654.77	0.06415	1.031	0.04404	0.1142	no change	no	-1.19274	-0.942296	p24|control
TGME49_301160-t26_1-p1	8040.19	10960.2	0.0005337	1.363	0.4468	0.003777	no change	no	-3.26464	-2.4217	p24|control
TGME49_216900.P896	9760.14	9199.93	0.1347	0.9426	-0.08528	0.207	no change	no	-0.8706	-0.684009	p24|control
TGME49_247195.P1845	8912.74	10036.2	0.0007765	1.126	0.1712	0.004822	no change	no	-3.1043	-2.31587	p24|control
TGME49_311160.P3636	10319.1	8624.67	0.007028	0.8358	-0.2588	0.02154	no change	no	-2.15255	-1.66655	p24|control
TGME49_215910-t26_1-p1	6586.54	12323.6	7.361e-06	1.871	0.9038	0.0004114	up	yes	-4.76043	-3.37531	p24|control
TGME49_320690-t26_1-p1	9181.77	9711.41	0.05869	1.058	0.08134	0.1063	no change	no	-1.23136	-0.973426	p24|control
TGME49_261000.P2346	9855.92	9024.09	0.002098	0.9156	-0.1272	0.009276	no change	no	-2.67613	-2.03217	p24|control
TGME49_231960.P1433	9930.02	8946.91	0.005484	0.901	-0.1504	0.01807	no change	no	-2.26011	-1.7428	p24|control
TGME49_201710-t26_1-p1	9605.38	9270.91	0.02304	0.9652	-0.0511	0.05189	no change	no	-1.63733	-1.28483	p24|control
TGME49_296010.P3396	10313.5	8551.91	0.0008085	0.8292	-0.2702	0.004947	no change	no	-3.08698	-2.30478	p24|control
TGME49_275568-t26_1-p1	8817.62	10025.9	0.04421	1.137	0.1852	0.08547	no change	no	-1.35438	-1.06814	p24|control
TGME49_267600.P2608	10112.6	8682.29	0.000103	0.8586	-0.2199	0.001505	no change	no	-3.94692	-2.81959	p24|control
TGME49_320490.P3878	8598.49	10181.2	0.01002	1.184	0.2437	0.02809	no change	no	-1.9987	-1.55129	p24|control
TGME49_320300.P3875	9541.78	9237.72	0.4107	0.9681	-0.04677	0.5072	no change	no	-0.386465	-0.294812	p24|control
TGME49_202460.P491	9742.18	9033.24	0.01208	0.9272	-0.109	0.03233	no change	no	-1.91757	-1.49026	p24|control
TGME49_201140-t26_1-p1	9156.78	9572.44	0.01584	1.045	0.0635	0.03908	no change	no	-1.79997	-1.40793	p24|control
TGME49_312260-t26_1-p1	9352.48	9365.84	0.9542	1.001	0.001442	0.9649	no change	no	-0.020356	-0.0155132	p24|control
TGME49_212220-t26_1-p1	8796.55	9911.35	2.163e-05	1.127	0.1725	0.0006267	no change	no	-4.4999	-3.19607	p24|control
TGME49_217000-t26_1-p1	9491.14	9213.8	0.5496	0.9708	-0.04275	0.6355	no change	no	-0.259945	-0.196878	p24|control
TGME49_208780.P655	9097.52	9599.88	0.2338	1.055	0.07724	0.3225	no change	no	-0.631137	-0.491457	p24|control
TGME49_246550-t26_1-p1	8365.18	10312.9	0.000386	1.233	0.3022	0.003137	no change	no	-3.4023	-2.5021	p24|control
TGME49_225555-t26_1-p1	7960.48	10717.3	0.01294	1.346	0.4287	0.03398	no change	no	-1.88773	-1.46865	p24|control
TGME49_284780.P3116	8350.41	10303.2	0.0004887	1.234	0.3033	0.003599	no change	no	-3.30216	-2.44261	p24|control
TGME49_220360-t26_1-p1	8753.61	9844.67	0.00382	1.125	0.1699	0.01406	no change	no	-2.4168	-1.85171	p24|control
TGME49_222350-t26_1-p1	8705.74	9784.39	0.02469	1.124	0.1686	0.05483	no change	no	-1.6073	-1.2609	p24|control
TGME49_306560-t26_1-p1	9117.34	9367.67	0.1043	1.027	0.03844	0.1686	no change	no	-0.981674	-0.773117	p24|control
TGME49_318460-t26_1-p1	8481.23	9986.68	0.0001766	1.178	0.2363	0.002011	no change	no	-3.72909	-2.69443	p24|control
TGME49_239400.P1673	9606.59	8855.82	0.01864	0.9218	-0.1175	0.04395	no change	no	-1.72932	-1.35694	p24|control
TGME49_280540.P3043	10283.2	8172.31	0.0001596	0.7947	-0.3315	0.001898	no change	no	-3.77057	-2.71942	p24|control
TGME49_227390-t26_1-p1	9414.04	9036.22	0.1663	0.9599	-0.05904	0.2446	no change	no	-0.779082	-0.611526	p24|control
TGME49_278960-t26_1-p1	9004.46	9443.93	0.1123	1.049	0.06901	0.1786	no change	no	-0.949582	-0.748094	p24|control
TGME49_225540-t26_1-p1	7384.09	11044.6	2.883e-05	1.496	0.5811	0.0007336	no change	no	-4.41083	-3.12866	p24|control
TGME49_306660.P3527	9553.06	8859.64	7.402e-05	0.9274	-0.1087	0.00128	no change	no	-4.07562	-2.88941	p24|control
TGME49_280700.P3050	9257.84	9150.48	0.4612	0.9884	-0.01683	0.5547	no change	no	-0.336101	-0.255934	p24|control
TGME49_246950.P1843	9682.21	8701.82	0.004217	0.8987	-0.1541	0.01501	no change	no	-2.37397	-1.82333	p24|control
TGME49_230510.P1374	7986.52	10384.9	0.0004087	1.3	0.3785	0.003259	no change	no	-3.3781	-2.48559	p24|control
TGME49_320010-t26_1-p1	9384.75	8966.23	0.05224	0.9554	-0.06582	0.09699	no change	no	-1.28191	-1.01323	p24|control
TGME49_252340.P1993	7539.64	10770.8	0.0001887	1.429	0.515	0.0021	no change	no	-3.7018	-2.67572	p24|control
TGME49_261430.P2361	8479.95	9830.11	0.0006126	1.159	0.2129	0.00413	no change	no	-3.20579	-2.383	p24|control
TGME49_266810.P2583	8662.65	9627.56	0.02439	1.111	0.1519	0.05428	no change	no	-1.61261	-1.26528	p24|control
TGME49_285750.P3136	8910.27	9378.27	0.2545	1.053	0.07451	0.3453	no change	no	-0.594295	-0.461791	p24|control
TGME49_293050.P3272	9404.54	8862.27	0.132	0.9423	-0.08574	0.2037	no change	no	-0.879393	-0.690988	p24|control
TGME49_293190.P3276	8213.11	10029.6	0.0004219	1.221	0.2881	0.003325	no change	no	-3.36462	-2.4769	p24|control
TGME49_205550-t26_1-p1	9999.74	8240.98	0.0002086	0.8241	-0.2791	0.002221	no change	no	-3.66035	-2.6515	p24|control
TGME49_318750-t26_1-p1	5625.5	12609.2	0.0001707	2.241	1.164	0.001976	up	yes	-3.74304	-2.70202	p24|control
TGME49_500268.P57	8575.23	9650.24	0.0007996	1.125	0.1699	0.004917	no change	no	-3.09173	-2.30742	p24|control
TGME49_211390.P736	8827.5	9385.18	0.2159	1.063	0.08814	0.3026	no change	no	-0.665727	-0.519117	p24|control
TGME49_289940.P3218	8337.7	9859.6	7.863e-05	1.183	0.2425	0.001304	no change	no	-4.05242	-2.8814	p24|control
TGME49_306540-t26_1-p1	9486.16	8706.57	0.003492	0.9178	-0.1237	0.01322	no change	no	-2.45568	-1.87844	p24|control
TGME49_316600.P3814	10828	7363.01	0.001145	0.68	-0.5564	0.006204	no change	no	-2.93742	-2.20663	p24|control
TGME49_208540-t26_1-p1	9908.78	8265.22	0.0001282	0.8341	-0.2617	0.001703	no change	no	-3.85949	-2.76624	p24|control
TGME49_226220-t26_1-p1	9289.41	8847.24	0.3188	0.9524	-0.07036	0.4139	no change	no	-0.496468	-0.383094	p24|control
TGME49_238440-t26_1-p1	4555.91	13570.9	5.714e-05	2.979	1.575	0.001087	up	yes	-4.17302	-2.95979	p24|control
TGME49_290340-t26_1-p1	9704.03	8392.55	0.0006525	0.8649	-0.2094	0.004308	no change	no	-3.17881	-2.36472	p24|control
TGME49_315600.P3781	9479.15	8587.25	0.577	0.9059	-0.1426	0.661	no change	no	-0.238817	-0.179792	p24|control
TGME49_207720-t26_1-p1	9683.25	8365.07	0.001045	0.8639	-0.2111	0.005858	no change	no	-2.97675	-2.23151	p24|control
TGME49_293350.P3291	8300.7	9744.7	0.007064	1.174	0.2314	0.02156	no change	no	-2.15033	-1.66615	p24|control
TGME49_293060.P3273	8811.2	9232.95	0.2361	1.048	0.06764	0.3247	no change	no	-0.626886	-0.488504	p24|control
TGME49_268580.P2640	9063.05	8934.48	0.5338	0.9858	-0.02063	0.621	no change	no	-0.272613	-0.206901	p24|control
TGME49_320700-t26_1-p1	7383.88	10563.8	0.004908	1.431	0.517	0.01666	no change	no	-2.30821	-1.77806	p24|control
TGME49_214200-t26_1-p1	9440.64	8445.09	8.366e-06	0.8945	-0.1608	0.0004295	no change	no	-4.73599	-3.35704	p24|control
TGME49_309290-t26_1-p1	8805.83	9076.26	0.4066	1.031	0.04404	0.504	no change	no	-0.390822	-0.297561	p24|control
TGME49_270770.P2782	9073.14	8805.8	0.316	0.9705	-0.0432	0.4108	no change	no	-0.500299	-0.386359	p24|control
TGME49_258240.P2214	9740.25	8122.75	0.000847	0.8339	-0.2621	0.005119	no change	no	-3.06702	-2.28997	p24|control
TGME49_244870-t26_1-p1	8181.72	9639.09	0.03056	1.178	0.2363	0.06427	no change	no	-1.5147	-1.19192	p24|control
TGME49_252390.P1996	7603.3	10215.6	2.17e-05	1.344	0.4265	0.0006267	no change	no	-4.49894	-3.19607	p24|control
TGME49_202550.P494	8574.58	9236.72	0.07998	1.077	0.107	0.1366	no change	no	-1.09696	-0.864518	p24|control
TGME49_309370-t26_1-p1	9261.57	8544.82	0.001663	0.9226	-0.1162	0.007896	no change	no	-2.7765	-2.10204	p24|control
TGME49_240300-t26_1-p1	9316.4	8480.83	0.009449	0.9103	-0.1356	0.0268	no change	no	-2.02415	-1.5717	p24|control
TGME49_248990.P1913	7820.05	9976.98	0.0003206	1.276	0.3516	0.002826	no change	no	-3.4807	-2.54729	p24|control
TGME49_300380-t26_1-p1	7785.37	9981.06	4.751e-05	1.282	0.3584	0.0009897	no change	no	-4.24026	-3.00013	p24|control
TGME49_246970-t26_1-p1	9062.51	8703.87	0.06842	0.9604	-0.05829	0.1203	no change	no	-1.16475	-0.919698	p24|control
TGME49_266450-t26_1-p1	9437.78	8318.49	0.002899	0.8814	-0.1821	0.01155	no change	no	-2.53626	-1.93704	p24|control
TGME49_228150.P1277	9753.85	7989.93	1.951e-07	0.8192	-0.2877	0.0001122	no change	no	-4.99161	-3.91293	p24|control
TGME49_277970.P2992	7906.18	9812.16	0.002008	1.241	0.3115	0.009004	no change	no	-2.69508	-2.04508	p24|control
TGME49_311500-t26_1-p1	8610.04	9103.95	0.03749	1.057	0.07998	0.07497	no change	no	-1.42597	-1.12505	p24|control
TGME49_268750.P2646	9247.95	8449.71	0.0678	0.9137	-0.1302	0.1196	no change	no	-1.16871	-0.922233	p24|control
TGME49_235660.P1570	8768.01	8907.2	0.6426	1.016	0.0229	0.7184	no change	no	-0.192053	-0.143628	p24|control
TGME49_316900-t26_1-p1	9203.77	8471.3	0.003001	0.9204	-0.1197	0.01186	no change	no	-2.52129	-1.92555	p24|control
TGME49_226870.P1227	9313.63	8349.98	0.003901	0.8965	-0.1576	0.01425	no change	no	-2.40771	-1.84588	p24|control
TGME49_301270.P3471	8917.24	8730.75	0.3741	0.9791	-0.03047	0.4709	no change	no	-0.427001	-0.327062	p24|control
TGME49_288910-t26_1-p1	8659.33	8980.2	0.2673	1.037	0.05242	0.3595	no change	no	-0.572985	-0.444289	p24|control
TGME49_261740.P2380	9741.97	7897.56	0.3087	0.8107	-0.3028	0.4022	no change	no	-0.510449	-0.395547	p24|control
TGME49_239890-t26_1-p1	9929.34	7693.28	0.0002533	0.7748	-0.3681	0.002424	no change	no	-3.57955	-2.61368	p24|control
TGME49_268590.P2641	7992.94	9626.32	0.0005143	1.204	0.2678	0.003688	no change	no	-3.28042	-2.43203	p24|control
TGME49_240070.P1693	10155	7442.56	0.0005373	0.7329	-0.4483	0.003796	no change	no	-3.26177	-2.41953	p24|control
TGME49_288400-t26_1-p1	7450.57	10139.3	1.045e-05	1.361	0.4447	0.000453	no change	no	-4.68931	-3.33442	p24|control
TGME49_229640.P1330	8113.19	9474.57	0.001402	1.168	0.224	0.007112	no change	no	-2.85017	-2.1474	p24|control
TGME49_213770-t26_1-p1	9116.66	8461.11	0.01409	0.9281	-0.1076	0.03611	no change	no	-1.85078	-1.44225	p24|control
TGME49_248250-t26_1-p1	9231.57	8344.23	0.08682	0.9039	-0.1458	0.1456	no change	no	-1.06133	-0.836809	p24|control
TGME49_239010.P1662	9541.65	8033.82	0.003353	0.842	-0.2481	0.01287	no change	no	-2.47327	-1.89008	p24|control
TGME49_259640.P2284	8466.08	9108.24	0.01419	1.076	0.1057	0.03622	no change	no	-1.84771	-1.44093	p24|control
TGME49_271740.P2821	9147.8	8412.7	0.01113	0.9196	-0.1209	0.03039	no change	no	-1.95311	-1.51713	p24|control
TGME49_225320.P1164	9137.33	8412.48	0.1596	0.9207	-0.1192	0.2364	no change	no	-0.79694	-0.626334	p24|control
TGME49_250790-t26_1-p1	9673.19	7857.03	0.002743	0.8122	-0.3001	0.01115	no change	no	-2.56019	-1.95234	p24|control
TGME49_275630-t26_1-p1	9235.18	8292.28	0.00941	0.8979	-0.1554	0.02671	no change	no	-2.02595	-1.57316	p24|control
TGME49_275370-t26_1-p1	8453.41	9067.7	0.1327	1.073	0.1017	0.2045	no change	no	-0.877096	-0.689285	p24|control
TGME49_269260.P2675	9100.77	8400.74	0.05353	0.9231	-0.1154	0.09889	no change	no	-1.27132	-1.0048	p24|control
TGME49_267800-t26_1-p1	8110.68	9389.13	0.001971	1.158	0.2116	0.00888	no change	no	-2.70312	-2.0511	p24|control
TGME49_203600.P527	10988.4	6508.56	6.261e-05	0.5923	-0.7556	0.001154	down	yes	-4.139	-2.93405	p24|control
TGME49_294730-t26_1-p1	9264.22	8221.24	0.05237	0.8874	-0.1723	0.09711	no change	no	-1.28083	-1.01269	p24|control
TGME49_208320-t26_1-p1	7873.55	9608.54	0.006444	1.22	0.2869	0.02019	no change	no	-2.19017	-1.69465	p24|control
TGME49_295410-t26_1-p1	9009.41	8471.31	0.1204	0.9403	-0.08881	0.1893	no change	no	-0.919337	-0.722826	p24|control
TGME49_275490-t26_1-p1	8549.83	8930.12	0.2786	1.044	0.06212	0.3716	no change	no	-0.555003	-0.429913	p24|control
TGME49_225860-t26_1-p1	8559.55	8893.61	0.2193	1.039	0.0552	0.3065	no change	no	-0.658942	-0.513555	p24|control
TGME49_301410-t26_1-p1	9111.28	8327.74	0.004991	0.914	-0.1297	0.01687	no change	no	-2.30094	-1.77263	p24|control
TGME49_243280-t26_1-p1	8468.31	8963.66	0.2929	1.058	0.08134	0.3869	no change	no	-0.533266	-0.41239	p24|control
TGME49_316660-t26_1-p1	8791.1	8623.95	0.5012	0.981	-0.02767	0.5898	no change	no	-0.29998	-0.229288	p24|control
TGME49_240250.P1698	9256.69	8154.96	0.002637	0.881	-0.1828	0.01086	no change	no	-2.57725	-1.96377	p24|control
TGME49_267480-t26_1-p1	8536.16	8872.35	0.1618	1.039	0.0552	0.239	no change	no	-0.790995	-0.621584	p24|control
TGME49_270310.P2731	8030.22	9336.59	0.4647	1.163	0.2179	0.5581	no change	no	-0.332818	-0.25328	p24|control
TGME49_266630.P2573	8503.89	8823.54	0.1338	1.038	0.05381	0.2059	no change	no	-0.873511	-0.686323	p24|control
TGME49_226320-t26_1-p1	8701.15	8622.73	0.6204	0.991	-0.01304	0.6989	no change	no	-0.207321	-0.155579	p24|control
TGME49_306270-t26_1-p1	9705.84	7592.62	0.1385	0.7823	-0.3542	0.2115	no change	no	-0.858519	-0.674669	p24|control
TGME49_281920-t26_1-p1	8507.29	8768.66	0.07007	1.031	0.04404	0.1226	no change	no	-1.15441	-0.911474	p24|control
TGME49_289290.P3201	9143.38	8112.63	0.1393	0.8873	-0.1725	0.2126	no change	no	-0.856018	-0.672416	p24|control
TGME49_211410-t26_1-p1	9081.03	8144.99	0.0001888	0.8969	-0.157	0.0021	no change	no	-3.70158	-2.67572	p24|control
TGME49_270070.P2717	7267.63	9934.72	0.0001235	1.367	0.451	0.001654	no change	no	-3.87452	-2.77885	p24|control
TGME49_231590-t26_1-p1	9784.29	7391.41	0.0004973	0.7554	-0.4047	0.003619	no change	no	-3.29474	-2.44021	p24|control
TGME49_202980-t26_1-p1	9563.12	7599.06	2.664e-05	0.7946	-0.3317	0.0007011	no change	no	-4.43604	-3.14807	p24|control
TGME49_284630.P3112	10490.3	6669.01	0.004331	0.6357	-0.6536	0.01525	down	yes	-2.36241	-1.81645	p24|control
TGME49_217560-t26_1-p1	8525.91	8625.93	0.8716	1.012	0.01721	0.9051	no change	no	-0.0596778	-0.0432986	p24|control
TGME49_222360.P1056	8130.69	9019.7	0.004672	1.109	0.1493	0.01606	no change	no	-2.32957	-1.79398	p24|control
TGME49_262760.P2426	8465.57	8680.84	0.2625	1.025	0.03562	0.3544	no change	no	-0.580854	-0.450494	p24|control
TGME49_271060.P2798	8706.63	8425.58	0.1283	0.9677	-0.04737	0.1995	no change	no	-0.891739	-0.700035	p24|control
TGME49_285250.P3126	9225.75	7898.29	0.004643	0.8561	-0.2241	0.01599	no change	no	-2.33227	-1.79588	p24|control
TGME49_311870-t26_1-p1	8316.38	8774.63	0.1488	1.055	0.07724	0.2241	no change	no	-0.827368	-0.649539	p24|control
TGME49_232380.P1462	9049.93	8037.81	0.02297	0.8882	-0.171	0.05177	no change	no	-1.63865	-1.28584	p24|control
TGME49_314430.P3743	9252.59	7822.68	0.002133	0.8455	-0.2421	0.009363	no change	no	-2.66898	-2.02812	p24|control
TGME49_264030-t26_1-p1	9529.62	7542.53	0.003838	0.7915	-0.3373	0.01409	no change	no	-2.41476	-1.85078	p24|control
TGME49_285680-t26_1-p1	6731.3	10319.5	0.00188	1.533	0.6164	0.008619	up	yes	-2.72354	-2.06404	p24|control
TGME49_321430-t26_1-p1	7890.91	9142.92	0.2107	1.159	0.2129	0.2966	no change	no	-0.676315	-0.527814	p24|control
TGME49_222900.P1068	7948.19	9077.39	0.004176	1.142	0.1916	0.0149	no change	no	-2.3782	-1.82652	p24|control
TGME49_285860-t26_1-p1	8007.82	9017.62	0.01319	1.126	0.1712	0.0345	no change	no	-1.87943	-1.46206	p24|control
TGME49_210700.P713	7710.26	9313.35	0.0005982	1.208	0.2726	0.004053	no change	no	-3.21595	-2.39115	p24|control
TGME49_230180.P1359	9956.83	7058.97	3.721e-06	0.709	-0.4961	0.0003107	no change	no	-4.86261	-3.4939	p24|control
TGME49_209890.P698	9094.33	7908.77	0.0002981	0.8696	-0.2016	0.002685	no change	no	-3.51131	-2.56944	p24|control
TGME49_313970-t26_1-p1	7778.29	9221.47	0.003822	1.186	0.2461	0.01406	no change	no	-2.41657	-1.85171	p24|control
TGME49_257440.P2174	7014.46	9978.49	1.202e-05	1.423	0.5089	0.0004851	no change	no	-4.65718	-3.30531	p24|control
TGME49_225260.P1160	8704.87	8281.28	0.009153	0.9513	-0.07203	0.02616	no change	no	-2.03796	-1.5822	p24|control
TGME49_208842.P659	7206.49	9775.16	0.0001552	1.356	0.4394	0.001872	no change	no	-3.78199	-2.72538	p24|control
TGME49_231370.P1414	8787.66	8142.37	0.005234	0.9266	-0.11	0.01743	no change	no	-2.28034	-1.75845	p24|control
TGME49_262100-t26_1-p1	8405.29	8495.57	0.4715	1.011	0.01578	0.5647	no change	no	-0.326509	-0.248175	p24|control
TGME49_225200.P1157	8593.72	8284.95	0.05712	0.9641	-0.05275	0.1041	no change	no	-1.24314	-0.982508	p24|control
TGME49_258090.P2205	8386.98	8448.85	0.7158	1.007	0.01006	0.7828	no change	no	-0.145202	-0.106344	p24|control
TGME49_243540-t26_1-p1	8288.6	8541.05	0.2981	1.03	0.04264	0.3921	no change	no	-0.525623	-0.406592	p24|control
TGME49_295730.P3389	7660.89	9163.6	0.004294	1.196	0.2582	0.0152	no change	no	-2.36613	-1.81787	p24|control
TGME49_290650-t26_1-p1	8438.61	8377.7	0.7809	0.9928	-0.01042	0.835	no change	no	-0.107399	-0.0783083	p24|control
TGME49_220390-t26_1-p1	7349.65	9425.74	0.001156	1.282	0.3584	0.006243	no change	no	-2.9333	-2.20391	p24|control
TGME49_316470-t26_1-p1	7975.34	8790.36	0.0825	1.102	0.1401	0.1399	no change	no	-1.08349	-0.854151	p24|control
TGME49_312860.P3682	7836.49	8924.91	0.0171	1.139	0.1878	0.04137	no change	no	-1.76675	-1.38321	p24|control
TGME49_228360-t26_1-p1	8830.81	7923.01	0.4525	0.8972	-0.1565	0.5464	no change	no	-0.344372	-0.262481	p24|control
TGME49_219070.P959	8094.72	8633.89	0.2125	1.067	0.09356	0.2987	no change	no	-0.672621	-0.52475	p24|control
TGME49_251850.P1983	8165.08	8553.78	0.03004	1.048	0.06764	0.06349	no change	no	-1.52216	-1.19723	p24|control
TGME49_281490-t26_1-p1	8091.03	8625.76	0.01487	1.066	0.09221	0.03756	no change	no	-1.8274	-1.42516	p24|control
TGME49_313240-t26_1-p1	7766.87	8948.08	0.0005481	1.152	0.2041	0.003841	no change	no	-3.25329	-2.41443	p24|control
TGME49_246040-t26_1-p1	8730.71	7975.72	0.03579	0.9135	-0.1305	0.07253	no change	no	-1.44612	-1.13942	p24|control
TGME49_257330.P2166	7792.73	8879.26	0.1501	1.139	0.1878	0.2254	no change	no	-0.82359	-0.647027	p24|control
TGME49_266280-t26_1-p1	8628.37	8032.77	0.02347	0.931	-0.1031	0.05272	no change	no	-1.6293	-1.27794	p24|control
TGME49_263440.P2469	8755.31	7887.2	0.008016	0.9008	-0.1507	0.02368	no change	no	-2.0955	-1.62543	p24|control
TGME49_226510-t26_1-p1	8747.4	7890.86	0.008433	0.9021	-0.1486	0.02463	no change	no	-2.0735	-1.60836	p24|control
TGME49_275990-t26_1-p1	7946.48	8690.93	0.06333	1.094	0.1296	0.1129	no change	no	-1.19832	-0.947268	p24|control
TGME49_315740-t26_1-p1	6678.59	9948.46	0.00046	1.49	0.5753	0.003478	no change	no	-3.3279	-2.45742	p24|control
TGME49_304670.P3485	6728.21	9878.68	1.398e-05	1.468	0.5539	0.000512	no change	no	-4.62015	-3.28233	p24|control
TGME49_264450-t26_1-p1	8606.24	7983.9	0.01135	0.9277	-0.1083	0.03079	no change	no	-1.94462	-1.51145	p24|control
TGME49_240930.P1721	3398.43	13160.7	5.41e-05	3.873	1.953	0.001063	up	yes	-4.19314	-2.9694	p24|control
TGME49_231430-t26_1-p1	7753.21	8792.15	0.09117	1.134	0.1814	0.151	no change	no	-1.0401	-0.820994	p24|control
TGME49_216220.P879	8466.41	8068.83	0.09942	0.953	-0.06945	0.1619	no change	no	-1.00248	-0.790726	p24|control
TGME49_254500-t26_1-p1	8005.84	8518.01	0.06604	1.064	0.0895	0.1169	no change	no	-1.18013	-0.932148	p24|control
TGME49_237260-t26_1-p1	7785.8	8732.56	0.01615	1.122	0.1661	0.03964	no change	no	-1.79156	-1.40176	p24|control
TGME49_229140.P1310	11552.1	4938.68	8.141e-07	0.4275	-1.226	0.0001697	down	yes	-4.96601	-3.74545	p24|control
TGME49_248100.P1872	8808.1	7670.6	0.122	0.8709	-0.1994	0.1914	no change	no	-0.913605	-0.718035	p24|control
TGME49_219720-t26_1-p1	9164.51	7312.62	0.004529	0.7979	-0.3257	0.01576	no change	no	-2.34304	-1.80217	p24|control
TGME49_277850-t26_1-p1	8529.52	7946.35	0.01744	0.9316	-0.1022	0.04196	no change	no	-1.7582	-1.37706	p24|control
TGME49_212930.P769	6762.87	9712.85	0.001384	1.436	0.5221	0.007058	no change	no	-2.85574	-2.1507	p24|control
TGME49_226400-t26_1-p1	7569.01	8902.96	0.005588	1.176	0.2339	0.01826	no change	no	-2.25197	-1.73826	p24|control
TGME49_313580.P3713	8741.48	7720.56	0.02039	0.8832	-0.1792	0.04705	no change	no	-1.69037	-1.32735	p24|control
TGME49_320450-t26_1-p1	8431	8030.98	0.5667	0.9526	-0.07006	0.6517	no change	no	-0.246639	-0.185946	p24|control
TGME49_316635-t26_1-p1	1772.41	14657	0.2009	8.27	3.048	0.2849	up	no	-0.696998	-0.545292	p24|control
TGME49_286440-t26_1-p1	8790.5	7638.25	0.00111	0.8689	-0.2027	0.006076	no change	no	-2.95078	-2.21567	p24|control
TGME49_261480.P2366	8245.64	8176.55	0.2348	0.9916	-0.01217	0.3234	no change	no	-0.629283	-0.490247	p24|control
TGME49_229750.P1338	7964.46	8449.8	0.03343	1.061	0.08542	0.06857	no change	no	-1.47573	-1.1638	p24|control
TGME49_259940-t26_1-p1	8255.52	8158.03	0.4902	0.9882	-0.01713	0.5816	no change	no	-0.309618	-0.235368	p24|control
TGME49_233030.P1490	8427.98	7983.42	0.03388	0.9473	-0.07811	0.06937	no change	no	-1.46993	-1.15877	p24|control
TGME49_229490.P1326	8494.99	7887.6	0.01448	0.9285	-0.107	0.03681	no change	no	-1.83893	-1.43392	p24|control
TGME49_263270-t26_1-p1	5233.93	11098	1.251e-06	2.12	1.084	0.0002151	up	yes	-4.94881	-3.64762	p24|control
TGME49_285268.P3128	8338.56	7992.96	0.3042	0.9586	-0.061	0.3981	no change	no	-0.516827	-0.399997	p24|control
TGME49_259000.P2255	6902.99	9401.81	0.00119	1.362	0.4457	0.006364	no change	no	-2.92082	-2.19559	p24|control
TGME49_279330-t26_1-p1	8008.29	8294.99	0.2476	1.036	0.05102	0.3377	no change	no	-0.606232	-0.471456	p24|control
TGME49_200310.P448	7198.29	9089.89	0.006918	1.263	0.3369	0.02125	no change	no	-2.15939	-1.67244	p24|control
TGME49_226690-t26_1-p1	8404.75	7878.05	0.005614	0.9373	-0.09342	0.01831	no change	no	-2.24995	-1.73707	p24|control
TGME49_288570-t26_1-p1	8372.08	7905.06	0.1052	0.9442	-0.08284	0.1698	no change	no	-0.977943	-0.770037	p24|control
TGME49_252510.P2001	8123.63	8147.26	0.7884	1.003	0.004322	0.8404	no change	no	-0.103248	-0.0755088	p24|control
TGME49_215680.P865	7802.33	8448.95	0.1593	1.083	0.115	0.2362	no change	no	-0.797757	-0.626702	p24|control
TGME49_221910.P1040	11021.4	5228.19	7.788e-05	0.4744	-1.076	0.001298	down	yes	-4.05611	-2.88339	p24|control
TGME49_225580-t26_1-p1	8255.05	7990.14	0.03099	0.9679	-0.04707	0.06494	no change	no	-1.50864	-1.18742	p24|control
TGME49_212300.P764	7582.41	8662.51	0.001008	1.142	0.1916	0.005705	no change	no	-2.99225	-2.24298	p24|control
TGME49_231070.P1401	8647.79	7597.03	0.002017	0.8785	-0.1869	0.009027	no change	no	-2.69315	-2.04398	p24|control
TGME49_232520-t26_1-p1	7581.75	8656.1	0.05156	1.142	0.1916	0.09593	no change	no	-1.2876	-1.018	p24|control
TGME49_252380.P1995	6896.61	9339.95	0.0001786	1.354	0.4372	0.002013	no change	no	-3.72446	-2.694	p24|control
TGME49_224890-t26_1-p1	8568.46	7661.6	0.001939	0.8942	-0.1613	0.008773	no change	no	-2.71019	-2.05636	p24|control
TGME49_248120.P1874	8178.85	8042.68	0.5799	0.9834	-0.02415	0.664	no change	no	-0.236639	-0.177825	p24|control
TGME49_203220-t26_1-p1	8099.85	8119.97	0.7783	1.002	0.002883	0.8327	no change	no	-0.108847	-0.0795062	p24|control
TGME49_297800.P3419	8176.92	8040.53	0.5282	0.9833	-0.0243	0.6155	no change	no	-0.277193	-0.210765	p24|control
TGME49_201520-t26_1-p1	6777.66	9438.61	0.0004334	1.393	0.4782	0.003385	no change	no	-3.3532	-2.46916	p24|control
TGME49_252440.P1999	7940.69	8272.4	0.1495	1.042	0.05936	0.2249	no change	no	-0.82533	-0.647991	p24|control
TGME49_305910-t26_1-p1	7908.16	8289.92	0.05417	1.048	0.06764	0.09972	no change	no	-1.26616	-1.00117	p24|control
TGME49_225470.P1170	8213.33	7984	0.4066	0.9721	-0.04082	0.504	no change	no	-0.390822	-0.297561	p24|control
TGME49_255160.P2083	8115.54	8072.23	0.8355	0.9947	-0.007667	0.8759	no change	no	-0.0780483	-0.0575405	p24|control
TGME49_500024.P27	7166.34	9008.5	0.005966	1.257	0.33	0.01907	no change	no	-2.22359	-1.71942	p24|control
TGME49_297830-t26_1-p1	7485.28	8688.28	0.01114	1.161	0.2154	0.0304	no change	no	-1.95273	-1.51698	p24|control
TGME49_277560-t26_1-p1	5636.79	10525.7	0.02491	1.867	0.9007	0.05511	up	yes	-1.60345	-1.25869	p24|control
TGME49_226420.P1207	6636.82	9516.33	0.001908	1.434	0.52	0.008701	no change	no	-2.71715	-2.05993	p24|control
TGME49_233260.P1502	7977.36	8168.74	0.2061	1.024	0.03422	0.2912	no change	no	-0.685901	-0.535794	p24|control
TGME49_218590.P945	7737.98	8396.59	0.007072	1.085	0.1177	0.02157	no change	no	-2.14984	-1.66595	p24|control
TGME49_315410-t26_1-p1	6464	9658.84	0.0002627	1.494	0.5792	0.00248	no change	no	-3.56431	-2.6038	p24|control
TGME49_306220-t26_1-p1	7805.04	8310.08	0.005382	1.065	0.09085	0.01778	no change	no	-2.26825	-1.74982	p24|control
TGME49_236260-t26_1-p1	8068.07	8044.83	0.9471	0.9971	-0.00419	0.9601	no change	no	-0.0235996	-0.017679	p24|control
TGME49_315530.P3777	8374.47	7729.23	0.01051	0.923	-0.1156	0.02917	no change	no	-1.97798	-1.53491	p24|control
TGME49_293670.P3316	8386.86	7716.37	0.004549	0.9201	-0.1201	0.01581	no change	no	-2.34113	-1.80079	p24|control
TGME49_254370-t26_1-p1	7433.85	8641.46	0.003199	1.162	0.2166	0.01247	no change	no	-2.49363	-1.90379	p24|control
TGME49_203400.P521	8426.76	7602.4	0.01526	0.9022	-0.1485	0.03824	no change	no	-1.81616	-1.41737	p24|control
TGME49_293860.P3336	8765.89	7259.35	0.02497	0.8281	-0.2721	0.05515	no change	no	-1.60241	-1.25838	p24|control
TGME49_236840-t26_1-p1	8587.21	7436.55	0.004294	0.866	-0.2076	0.0152	no change	no	-2.36613	-1.81787	p24|control
TGME49_292200.P3262	8334.12	7677.81	0.009072	0.9212	-0.1184	0.02602	no change	no	-2.04182	-1.58453	p24|control
TGME49_288245-t26_1-p1	8326.06	7680.6	0.3947	0.9225	-0.1164	0.4921	no change	no	-0.403722	-0.307938	p24|control
TGME49_253700-t26_1-p1	8693.65	7294.36	0.000724	0.839	-0.2533	0.004578	no change	no	-3.1343	-2.33838	p24|control
TGME49_315980.P3799	8381.41	7602.98	0.1654	0.9071	-0.1407	0.2435	no change	no	-0.781438	-0.613483	p24|control
TGME49_289310-t26_1-p1	8428.89	7554.37	0.02539	0.8962	-0.1581	0.05584	no change	no	-1.59517	-1.25298	p24|control
TGME49_264090-t26_1-p1	7784.91	8189.39	0.005176	1.052	0.07313	0.01731	no change	no	-2.28517	-1.76145	p24|control
TGME49_286160.P3150	7454.05	8450.15	0.001671	1.134	0.1814	0.007909	no change	no	-2.77443	-2.10133	p24|control
TGME49_219810.P984	7986.45	7887.56	0.5591	0.9876	-0.018	0.6444	no change	no	-0.252503	-0.190838	p24|control
TGME49_292950.P3269	8180.93	7682.85	0.01218	0.9391	-0.09065	0.03255	no change	no	-1.914	-1.48732	p24|control
TGME49_224720-t26_1-p1	8243.21	7613.8	0.02317	0.9236	-0.1147	0.05211	no change	no	-1.63489	-1.283	p24|control
TGME49_268370.P2634	7977.96	7868.62	0.2107	0.9863	-0.0199	0.2966	no change	no	-0.676315	-0.527814	p24|control
TGME49_321530-t26_1-p1	7460.08	8359.44	0.003631	1.121	0.1648	0.01365	no change	no	-2.43878	-1.86455	p24|control
TGME49_275860-t26_1-p1	6849.45	8953.43	2.066e-05	1.307	0.3863	0.0006267	no change	no	-4.51343	-3.19607	p24|control
TGME49_313400-t26_1-p1	8051.48	7730.71	0.08037	0.9602	-0.05859	0.1371	no change	no	-1.09485	-0.862931	p24|control
TGME49_214820-t26_1-p1	8231.27	7544.75	0.02999	0.9166	-0.1256	0.06343	no change	no	-1.52288	-1.19764	p24|control
TGME49_313690-t26_1-p1	7192.95	8565.73	0.007005	1.191	0.2522	0.02148	no change	no	-2.15397	-1.66776	p24|control
TGME49_278490-t26_1-p1	8431.77	7322.06	0.0004088	0.8684	-0.2036	0.003259	no change	no	-3.37799	-2.48559	p24|control
TGME49_233190.P1498	8142.02	7598.26	0.01818	0.9332	-0.09974	0.04323	no change	no	-1.74017	-1.36411	p24|control
TGME49_311860.P3658	8718.04	7014.21	0.01387	0.8046	-0.3137	0.03568	no change	no	-1.85761	-1.44745	p24|control
TGME49_294550-t26_1-p1	7978.88	7746.02	0.2452	0.9708	-0.04275	0.3348	no change	no	-0.610462	-0.475202	p24|control
TGME49_314250-t26_1-p1	5437.02	10279.8	0.03685	1.891	0.9191	0.0741	up	yes	-1.43344	-1.13012	p24|control
TGME49_239620-t26_1-p1	7844.15	7836.59	0.9619	0.999	-0.001443	0.9707	no change	no	-0.0168656	-0.0129105	p24|control
TGME49_202890.P504	8057.93	7620.05	0.4246	0.9457	-0.08055	0.5196	no change	no	-0.37201	-0.284322	p24|control
TGME49_225330.P1165	8281.49	7376.38	0.01389	0.8907	-0.167	0.0357	no change	no	-1.85699	-1.44721	p24|control
TGME49_210960-t26_1-p1	7654.91	7991.04	0.0569	1.044	0.06212	0.1037	no change	no	-1.24481	-0.984179	p24|control
TGME49_310310.P3604	7467.95	8153.21	0.01378	1.092	0.127	0.03548	no change	no	-1.86044	-1.44989	p24|control
TGME49_263190.P2452	7732	7888.62	0.5163	1.02	0.02857	0.6041	no change	no	-0.287089	-0.218884	p24|control
TGME49_249310-t26_1-p1	7091.57	8511.78	0.008689	1.2	0.263	0.02519	no change	no	-2.06053	-1.5986	p24|control
TGME49_248500-t26_1-p1	7547.81	8046.85	0.009272	1.066	0.09221	0.02641	no change	no	-2.03236	-1.57807	p24|control
TGME49_308050-t26_1-p1	8986.49	6606.42	0.0006636	0.7352	-0.4438	0.004354	no change	no	-3.1716	-2.36012	p24|control
TGME49_269620.P2689	9263.39	6322.27	0.0003614	0.6825	-0.5511	0.003033	no change	no	-3.43016	-2.5167	p24|control
TGME49_252500.P2000	6581.89	8991.98	0.0003073	1.366	0.45	0.002745	no change	no	-3.49853	-2.55988	p24|control
TGME49_201150-t26_1-p1	6842.77	8720.22	0.0001906	1.274	0.3494	0.002106	no change	no	-3.69767	-2.67448	p24|control
TGME49_242118-t26_1-p1	7318.79	8243.64	0.1605	1.126	0.1712	0.2374	no change	no	-0.794498	-0.624501	p24|control
TGME49_291590-t26_1-p1	7918.7	7594.27	0.01584	0.959	-0.0604	0.03908	no change	no	-1.79997	-1.40793	p24|control
TGME49_202760-t26_1-p1	7808.3	7673.55	0.5061	0.9827	-0.02518	0.5943	no change	no	-0.295755	-0.225987	p24|control
TGME49_319662.P3854	3041.25	12428.4	0.003474	4.087	2.031	0.01317	up	yes	-2.45792	-1.88008	p24|control
TGME49_230060-t26_1-p1	7854.85	7614.47	0.2999	0.9694	-0.04484	0.394	no change	no	-0.523009	-0.404493	p24|control
TGME49_233400-t26_1-p1	7104.13	8363.15	1.539e-05	1.177	0.2351	0.0005453	no change	no	-4.59534	-3.25547	p24|control
TGME49_239770.P1685	6901.71	8552.25	0.006259	1.239	0.3092	0.01982	no change	no	-2.2028	-1.70268	p24|control
TGME49_272230.P2844	7105.11	8343.42	0.005574	1.174	0.2314	0.01824	no change	no	-2.25305	-1.73874	p24|control
TGME49_270220.P2727	7253.25	8190.99	0.004949	1.129	0.175	0.01676	no change	no	-2.30461	-1.77547	p24|control
TGME49_315170.P3758	7507.85	7936.3	0.142	1.057	0.07998	0.2158	no change	no	-0.847681	-0.665928	p24|control
TGME49_289000-t26_1-p1	7389.65	8053.77	0.008302	1.09	0.1243	0.02435	no change	no	-2.08029	-1.61332	p24|control
TGME49_278720-t26_1-p1	6246.48	9184.67	2.565e-05	1.47	0.5558	0.0006953	no change	no	-4.44794	-3.15163	p24|control
TGME49_276210.P2969	7531.09	7846.78	0.1891	1.042	0.05936	0.2716	no change	no	-0.723286	-0.566054	p24|control
TGME49_293730.P3322	9130.43	6243.52	4.213e-05	0.6838	-0.5484	0.0009247	no change	no	-4.28291	-3.02933	p24|control
TGME49_241170-t26_1-p1	8902.63	6459.21	0.006863	0.7255	-0.463	0.02113	no change	no	-2.16285	-1.6749	p24|control
TGME49_234220-t26_1-p1	7814.31	7524.91	0.3809	0.963	-0.05439	0.4784	no change	no	-0.419178	-0.3202	p24|control
TGME49_262960-t26_1-p1	8760.2	6573.13	0.009193	0.7503	-0.4145	0.02624	no change	no	-2.03607	-1.58087	p24|control
TGME49_269140.P2666	7426	7906.64	0.5711	1.065	0.09085	0.6555	no change	no	-0.24328	-0.183421	p24|control
TGME49_254580.P2061	7698.67	7606.73	0.6877	0.9881	-0.01727	0.7582	no change	no	-0.162595	-0.12021	p24|control
TGME49_262750.P2425	7997.37	7271.29	0.03501	0.9092	-0.1373	0.07127	no change	no	-1.45568	-1.14703	p24|control
TGME49_209010.P662	6959.71	8302.68	0.001606	1.193	0.2546	0.007745	no change	no	-2.79156	-2.11042	p24|control
TGME49_244300-t26_1-p1	7646.77	7614.97	0.9273	0.9958	-0.006072	0.9458	no change	no	-0.0327751	-0.0241961	p24|control
TGME49_270690.P2777	7578.75	7649.64	0.5857	1.009	0.01293	0.6686	no change	no	-0.232317	-0.174827	p24|control
TGME49_264640.P2518	8096.51	7127.28	0.005493	0.8803	-0.1839	0.01808	no change	no	-2.2594	-1.74256	p24|control
TGME49_316180-t26_1-p1	7558	7662.47	0.6009	1.014	0.02006	0.6818	no change	no	-0.221191	-0.166337	p24|control
TGME49_308040-t26_1-p1	8430.19	6788.44	0.0006313	0.8053	-0.3124	0.004194	no change	no	-3.19294	-2.37634	p24|control
TGME49_268810.P2649	7539.26	7676.07	0.3312	1.018	0.02574	0.426	no change	no	-0.479897	-0.37058	p24|control
TGME49_319720.P3857	8080.28	7129.47	0.008119	0.8823	-0.1807	0.02393	no change	no	-2.08996	-1.62088	p24|control
TGME49_320430-t26_1-p1	7531.73	7662.55	0.387	1.017	0.02432	0.4846	no change	no	-0.412278	-0.314608	p24|control
TGME49_262400.P2401	6661.47	8531.42	0.0009994	1.281	0.3573	0.005679	no change	no	-2.99594	-2.24496	p24|control
TGME49_208350.P638	7764.65	7394.71	0.2424	0.9524	-0.07036	0.3323	no change	no	-0.615449	-0.478457	p24|control
TGME49_290980.P3242	9453.24	5694.6	6.434e-05	0.6024	-0.7312	0.00117	down	yes	-4.12878	-2.92812	p24|control
TGME49_203380-t26_1-p1	8196.53	6935.35	0.001487	0.8461	-0.2411	0.007354	no change	no	-2.82478	-2.13289	p24|control
TGME49_242020-t26_1-p1	6452.06	8679.49	7.224e-06	1.345	0.4276	0.0004079	no change	no	-4.76387	-3.37893	p24|control
TGME49_219682-t26_1-p1	6767.12	8358.06	0.002642	1.235	0.3045	0.01086	no change	no	-2.57643	-1.96377	p24|control
TGME49_263860-t26_1-p1	6808.64	8297.55	0.0001585	1.219	0.2857	0.001893	no change	no	-3.7734	-2.72056	p24|control
TGME49_219200-t26_1-p1	7740.31	7349.02	0.2249	0.9494	-0.07491	0.3126	no change	no	-0.647991	-0.504997	p24|control
TGME49_297460.P3407	7798.7	7280.74	0.2859	0.9336	-0.09912	0.3798	no change	no	-0.543771	-0.420434	p24|control
TGME49_255510-t26_1-p1	8259.98	6818.97	8.23e-05	0.8255	-0.2767	0.00134	no change	no	-4.0348	-2.86967	p24|control
TGME49_224600-t26_1-p1	8192.03	6882.67	0.0003797	0.8402	-0.2512	0.003105	no change	no	-3.40927	-2.50654	p24|control
TGME49_244290-t26_1-p1	7800.43	7256.32	0.007043	0.9302	-0.1044	0.02154	no change	no	-2.15163	-1.66655	p24|control
TGME49_309400.P3568	7418.29	7634.06	0.6424	1.029	0.04124	0.7184	no change	no	-0.192188	-0.143628	p24|control
TGME49_258720-t26_1-p1	7800.56	7241.81	0.1079	0.9284	-0.1072	0.1732	no change	no	-0.966938	-0.761427	p24|control
TGME49_224910-t26_1-p1	8369.28	6665.82	0.001419	0.7965	-0.3283	0.007167	no change	no	-2.84497	-2.14406	p24|control
TGME49_217020-t26_1-p1	6265.13	8769.4	3.909e-05	1.4	0.4854	0.0008942	no change	no	-4.30901	-3.04374	p24|control
TGME49_214110-t26_1-p1	7601.75	7431.1	0.5529	0.9776	-0.03268	0.6387	no change	no	-0.257346	-0.194696	p24|control
TGME49_304490-t26_1-p1	7130.83	7901.08	0.09957	1.108	0.148	0.1621	no change	no	-1.00183	-0.79019	p24|control
TGME49_218600-t26_1-p1	7288.11	7737.76	0.07854	1.062	0.08678	0.1348	no change	no	-1.10485	-0.870278	p24|control
TGME49_293810.P3330	5899.35	9120.68	0.0006353	1.546	0.6285	0.00421	up	yes	-3.19024	-2.37469	p24|control
TGME49_253880-t26_1-p1	7552.89	7463.95	0.6235	0.9882	-0.01713	0.7019	no change	no	-0.205157	-0.153719	p24|control
TGME49_213040.P777	7171.27	7843.88	0.02075	1.094	0.1296	0.04781	no change	no	-1.68277	-1.32039	p24|control
TGME49_301150-t26_1-p1	4547.27	10460.7	3.693e-06	2.3	1.202	0.0003107	up	yes	-4.8635	-3.4939	p24|control
TGME49_290900.P3238	6945.11	8060.77	0.00398	1.161	0.2154	0.01442	no change	no	-2.39903	-1.84073	p24|control
TGME49_213072.P782	7863.73	7134.02	0.004962	0.9072	-0.1405	0.01679	no change	no	-2.30347	-1.77469	p24|control
TGME49_203970.P538	6952.21	8021.58	0.07389	1.154	0.2066	0.1281	no change	no	-1.13136	-0.892417	p24|control
TGME49_254300-t26_1-p1	7455.09	7499.61	0.7673	1.006	0.00863	0.8251	no change	no	-0.115029	-0.0834881	p24|control
TGME49_286770-t26_1-p1	8177.44	6767.48	0.03478	0.8276	-0.273	0.07094	no change	no	-1.45855	-1.14905	p24|control
TGME49_319658-t26_1-p1	7389.47	7552.28	0.493	1.022	0.0314	0.5836	no change	no	-0.307144	-0.233877	p24|control
TGME49_277910-t26_1-p1	7567.14	7362.15	0.04373	0.9729	-0.03964	0.08476	no change	no	-1.35912	-1.07176	p24|control
TGME49_321690-t26_1-p1	6817.53	8089.77	0.02355	1.187	0.2473	0.05287	no change	no	-1.62782	-1.27671	p24|control
TGME49_270140.P2721	7800.05	7105.13	0.01887	0.9109	-0.1346	0.04435	no change	no	-1.724	-1.35301	p24|control
TGME49_233810.P1517	6706.45	8191.35	5.563e-05	1.221	0.2881	0.001077	no change	no	-4.1829	-2.96377	p24|control
TGME49_248850.P1909	7688.05	7207.88	0.01986	0.9375	-0.09311	0.04605	no change	no	-1.7018	-1.33668	p24|control
TGME49_210810.P719	6798.32	8092.39	0.0004074	1.19	0.251	0.003257	no change	no	-3.37945	-2.48585	p24|control
TGME49_275770-t26_1-p1	8141.84	6728.8	0.2843	0.8264	-0.2751	0.378	no change	no	-0.546208	-0.422497	p24|control
TGME49_253140-t26_1-p1	6937.27	7927.11	0.002652	1.143	0.1928	0.01088	no change	no	-2.57479	-1.96297	p24|control
TGME49_203510-t26_1-p1	7769.3	7090.52	0.01629	0.9126	-0.1319	0.03988	no change	no	-1.78781	-1.39914	p24|control
TGME49_294610.P3362	9020.15	5837.97	1.053e-05	0.6472	-0.6277	0.000453	down	yes	-4.68761	-3.33442	p24|control
TGME49_243350-t26_1-p1	6395.99	8458.51	0.005063	1.322	0.4027	0.01706	no change	no	-2.29474	-1.76777	p24|control
TGME49_321560-t26_1-p1	7539.23	7278.29	0.09669	0.9654	-0.0508	0.1582	no change	no	-1.01457	-0.800766	p24|control
TGME49_207990-t26_1-p1	8144.01	6672.71	0.0001054	0.8193	-0.2875	0.001525	no change	no	-3.93779	-2.81389	p24|control
TGME49_310380-t26_1-p1	7864.73	6937	0.1188	0.882	-0.1811	0.1875	no change	no	-0.925147	-0.726976	p24|control
TGME49_218420-t26_1-p1	7535.22	7231.32	0.03299	0.9597	-0.05934	0.06793	no change	no	-1.48149	-1.16787	p24|control
TGME49_289800-t26_1-p1	14498.9	266.338	1.536e-07	0.01837	-5.767	0.0001122	down	yes	-4.99338	-3.91293	p24|control
TGME49_313180.P3693	7516.39	7236.4	0.3989	0.9627	-0.05484	0.4964	no change	no	-0.399125	-0.304159	p24|control
TGME49_278030-t26_1-p1	8645.69	6049.8	0.0002255	0.6997	-0.5152	0.002311	no change	no	-3.62801	-2.63432	p24|control
TGME49_227952.P1268	7152.93	7535.07	0.09152	1.053	0.07451	0.1514	no change	no	-1.03844	-0.819845	p24|control
TGME49_290260-t26_1-p1	6769.9	7915.23	0.01816	1.169	0.2253	0.04322	no change	no	-1.74065	-1.36421	p24|control
TGME49_291600-t26_1-p1	6059.03	8625.29	8.662e-05	1.424	0.5099	0.00137	no change	no	-4.01493	-2.86012	p24|control
TGME49_223880.P1096	7065.81	7584.59	0.01582	1.073	0.1017	0.03908	no change	no	-1.80052	-1.40793	p24|control
TGME49_263430.P2468	6435.41	8202.66	0.0002106	1.275	0.3505	0.00223	no change	no	-3.65639	-2.64975	p24|control
TGME49_267840.P2618	6934.66	7690.11	0.2842	1.109	0.1493	0.378	no change	no	-0.546361	-0.422497	p24|control
TGME49_299780.P3443	7460.85	7136.53	0.4941	0.9565	-0.06416	0.5844	no change	no	-0.306176	-0.233282	p24|control
TGME49_294420-t26_1-p1	7466.97	7119.59	0.07146	0.9535	-0.0687	0.1247	no change	no	-1.14588	-0.904099	p24|control
TGME49_221390.P1020	6604.9	7972.41	0.001297	1.207	0.2714	0.006762	no change	no	-2.88372	-2.16928	p24|control
TGME49_238510.P1654	7321.02	7252.42	0.6588	0.9906	-0.01363	0.733	no change	no	-0.18124	-0.13489	p24|control
TGME49_313990-t26_1-p1	7506.16	7040.84	0.239	0.938	-0.09234	0.3283	no change	no	-0.621584	-0.483716	p24|control
TGME49_232150.P1448	7885.26	6658.96	0.0002592	0.8445	-0.2438	0.002461	no change	no	-3.56992	-2.60713	p24|control
TGME49_295370.P3383	6722.07	7793.82	0.01196	1.159	0.2129	0.03208	no change	no	-1.92191	-1.49363	p24|control
TGME49_260020.P2303	6983.71	7531.53	0.1193	1.078	0.1084	0.188	no change	no	-0.923323	-0.725819	p24|control
TGME49_310290-t26_1-p1	6633.5	7855.73	0.0009818	1.184	0.2437	0.005614	no change	no	-3.00358	-2.24995	p24|control
TGME49_294980-t26_1-p1	7936.6	6535.13	0.03911	0.8234	-0.2803	0.07747	no change	no	-1.4076	-1.11081	p24|control
TGME49_286230-t26_1-p1	6992.13	7473.52	0.008878	1.069	0.09626	0.02564	no change	no	-2.0512	-1.59091	p24|control
TGME49_285230.P3124	8822.7	5633.95	0.0009905	0.6386	-0.647	0.005646	down	yes	-2.99978	-2.24749	p24|control
TGME49_262070-t26_1-p1	6935.83	7511.64	0.05164	1.083	0.115	0.09603	no change	no	-1.28693	-1.01755	p24|control
TGME49_226680-t26_1-p1	7518.27	6925.29	0.002152	0.9211	-0.1186	0.009422	no change	no	-2.66514	-2.0254	p24|control
TGME49_241160-t26_1-p1	6688.65	7753.01	0.08877	1.159	0.2129	0.1482	no change	no	-1.05168	-0.829122	p24|control
TGME49_276890-t26_1-p1	7160.31	7273.2	0.5482	1.016	0.0229	0.6348	no change	no	-0.261053	-0.197356	p24|control
TGME49_230910-t26_1-p1	5656.19	8746.87	2.602e-06	1.546	0.6285	0.0002862	up	yes	-4.89956	-3.52841	p24|control
TGME49_267710-t26_1-p1	6962.83	7439.91	0.01662	1.069	0.09626	0.04053	no change	no	-1.77911	-1.39212	p24|control
TGME49_285220.P3123	7156.76	7237.14	0.605	1.011	0.01578	0.685	no change	no	-0.218237	-0.164303	p24|control
TGME49_267570.P2607	5319.07	9059.81	0.06217	1.703	0.7681	0.1112	up	no	-1.20635	-0.953856	p24|control
TGME49_232760-t26_1-p1	7589.12	6776.5	0.001675	0.8929	-0.1634	0.007922	no change	no	-2.7734	-2.10062	p24|control
TGME49_283730.P3097	6691.81	7665.87	0.0105	1.146	0.1966	0.02915	no change	no	-1.9784	-1.53521	p24|control
[truncated: 3,444 more rows]
