# Supplementary material for: Role of Toxoplasma gondii p24δ in Regulating the Transition from Tachyzoite to Bradyzoite Development
Source: Int J Mol Sci. 2025 Apr 3;26(7):3331. doi: 10.3390/ijms26073331 (PMC11989233; doi:10.3390/ijms26073331)
Supplement: Supplementary file 1 [file ijms-26-03331-s001.zip › sup-tables6.xlsx]

## Sheet: Sheet1
Supplementary table 6: Primers used for qPCR.
primer name	sequences (5'-3')	Fragment length (bp)
208740-FORWARD	AGCAGAAGTGTCGCCAGCATTC	199
208740-REVERSE	CCAGCCATTCGGAGGTAAGTTGTC
209755A-FORWARD	AAACAAGCCACAGAGAGCCACAC	198
209755A-REVERSE	CCACCCATCCTCATTCGCTTCTAC
261650-FORWARD	GCAGTTGTAGACGAGGTGTTGGAC	85
261650-REVERSE	GGCTTAGCGGCTTGACTTCTCTG
264660-FORWARD	GTGGAGAACGAGGTGACGACAAG	184
264660-REVERSE	CAGGCGATGGCAGCGATGATG
291040-FORWARD	ATGGGCTACCTTTGTGTGCTTCG	106
291040-REVERSE	TGCTTGTCGCCTGTGAATCATCC
259020-FORWARD	TGCTACTGCGACTGCCATTTCC	195
259020-REVERSE	GGGTAGTACGCCAGAGCAAACG
270240-FORWARD	AGCGGCGTCCTTGTCTTCATTG	108
270240-REVERSE	TCCTCTACCCTGGCTTCAACTCTG
208730-FORWARD	TGTAGCAAGGTTCGGTCCAGGAG	165
208730-REVERSE	GGCGGTGTGGCAACTGTCTTC
203290-FORWARD	CCGCATTCTTTCGTCCACACAAAC	127
203290-REVERSE	GAACTCGCTGAACAGACCAACCG
253330-FORWARD	CGGACATTGACGAGAGCAGGAATC	92
253330-REVERSE	GCGGACGTTGACAGTTGTAGACC
TgActin F	GACCTTACCGAGTACATGATGAAG	195
TgActin R	CCATCGGGCAATTCATAGGAC
